# Supplementary material for: Human oral microbiome dysbiosis as a novel non-invasive biomarker in detection of colorectal cancer
Source: Theranostics. 2020 Sep 18;10(25):11595–606. doi: 10.7150/thno.49515 (PMC7545992; doi:10.7150/thno.49515)
Supplement: Supplementary file 2 — Supplementary tables. [file thnov10p11595s2.zip]

Archive with 12 entries (12 files):
- s2.docx
- thno_49515i2_1.xlsx
- thno_49515i2_10.xlsx
- thno_49515i2_11.xlsx
- thno_49515i2_2.xlsx
- thno_49515i2_3.xlsx
- thno_49515i2_4.xlsx
- thno_49515i2_5.xlsx
- thno_49515i2_6.xlsx
- thno_49515i2_7.xlsx
- thno_49515i2_8.xlsx
- thno_49515i2_9.xlsx
