# Supplementary material for: Human oral microbiome dysbiosis as a novel non-invasive biomarker in detection of colorectal cancer
Source: Theranostics. 2020 Sep 18;10(25):11595–606. doi: 10.7150/thno.49515 (PMC7545992; doi:10.7150/thno.49515)
Supplement: Supplementary file 2 — Supplementary tables. [file thnov10p11595s2.zip › thno_49515i2_1.xlsx]

## Sheet: Sheet1
OTU ID	ZS1	ZS8	ZS19	ZS20	ZS21	ZS23	ZS24	ZS44	ZS50	ZS51	ZS52	ZS53	ZS54	ZS55	ZS56	ZS57	ZS58	ZS62	ZS63	ZS65	ZS67	ZS68	ZS70	ZS71	ZS73	ZS79	ZS80	ZS81	ZS82	ZS83	ZS84	ZS85	ZS94	ZS95	a251	a252	a253	a254	a256	a257	a258	a259	a260	a261	a262	a263	a264	a265	a266
OTU5	2	4	45	10	23	8350	5	7	10	2	120	3	4	7	32	2	7	324	163	11	112	20	55	0	3	19	812	2372	2	22	13	212	16	1	80	95	22	7	20	0	2	92	3	1	3	158	300	35	2
OTU14	106	658	385	197	314	136	5	175	445	1416	1689	1257	147	15	28	28	11	30	85	103	164	260	558	507	549	28	25	27	54	27	213	7	112	74	5	1	6	9	12	14	11	11	96	46	99	120	113	301	3
OTU15	44	99	1	0	796	26	0	0	334	27	397	21	3	0	155	276	27	331	10	82	106	1	30	3	13	41	84	473	688	228	0	152	51	411	17	21	1	848	9	96	24	7	25	14	15	1	95	19	14
OTU16	23	13	86	209	30	32	9	18	24	89	227	34	156	433	25	796	6	40	3	28	4	37	27	2	133	117	194	109	12	8	30	78	654	4	47	55	9	32	78	3	45	28	2	23	19	0	343	40	123
OTU22	0	0	0	0	0	0	0	0	1	0	1	1	1	0	1	0	0	0	2	11	0	2	0	0	0	0	0	0	1	0	2	0	0	1	0	0	0	0	0	0	0	0	0	0	1	0	0	0	0
OTU34	23	36	23	13	13	6	0	49	21	40	57	45	39	18	26	12	5	17	28	34	23	58	60	60	30	15	10	14	27	8	61	14	37	29	2	0	4	4	7	7	7	4	8	5	13	2	2	9	0
OTU37	120	108	45	13	22	5	2	367	233	336	435	157	339	16	20	45	0	27	82	71	131	298	272	262	109	9	12	10	17	10	402	12	279	203	4	1	9	11	18	18	6	12	27	21	31	7	4	13	0
OTU45	1	0	0	0	0	0	0	0	0	0	0	0	0	0	0	57	0	1	0	4	0	0	0	0	0	0	0	0	2	65	0	1	1	0	0	0	0	0	0	0	0	0	0	0	0	0	0	0	0
OTU52	421	903	799	396	749	119	19	290	357	751	766	871	284	58	75	94	34	69	161	271	214	468	725	635	856	105	74	80	141	85	306	28	272	187	6	2	24	24	31	86	84	80	312	135	334	88	87	208	8
OTU53	0	0	0	0	0	8	0	6	66	0	0	0	3	22	0	5	3	3	0	43	5	0	47	0	0	22	21	11	0	0	0	10	0	2	42	24	0	0	0	0	0	25	0	3	2	0	0	14	0
OTU104	0	0	2	0	0	0	0	0	0	0	0	0	0	0	0	0	0	0	0	0	1	0	0	0	0	0	2	2	0	0	0	12	0	1	0	3	0	0	1	0	2	2	0	2	0	0	0	1	6
OTU106	11758	12672	14886	5985	10684	1613	8994	6902	4377	7258	9027	10879	6214	7315	11717	13247	4211	11064	12214	18074	6873	14000	13266	12891	9037	13821	12186	11306	23914	13334	7774	8867	13497	10334	3973	2118	10193	7069	9903	5702	5503	5670	15602	7592	17421	4283	4452	10086	7273
OTU107	7	35	3	2	51	7	0	7	523	21	26	31	0	4	832	196	0	1	3	48	107	3	3	21	184	0	2	1	278	0	0	0	41	0	23	34	4	380	0	19	114	48	0	1	0	0	0	14	0
OTU115	3992	1220	759	903	1548	309	6329	2260	152	2981	3154	1702	486	2178	3262	497	558	1835	2654	741	2716	1260	698	2540	750	798	1621	1728	1604	4206	778	2284	746	1497	495	124	480	1098	2205	1609	203	451	1312	336	1270	1354	1860	668	116
OTU123	23	1	63	48	76	93	126	21	198	22	5	15	298	128	1	6	89	14	1	15	50	9	193	13	803	17	75	117	1	33	10	312	6	26	84	220	22	33	11	0	79	236	45	42	60	10	23	65	25
OTU133	4	87	0	0	0	0	0	0	0	11	0	0	0	96	5	0	41	0	2	0	1	0	805	0	218	0	0	112	1	4	0	0	0	0	0	0	0	0	0	78	0	0	0	0	0	0	0	0	0
OTU150	5	1	0	0	8	35	1	0	0	0	0	0	0	0	0	0	10	0	0	0	0	2	15	0	0	5	0	4	0	0	1	1	1	1	1	4	0	0	0	0	1	0	0	0	0	77	0	0	0
OTU157	1	1	3	0	3	1	0	5	1	4	7	1	0	0	0	0	2	2	0	0	1	0	2	2	0	0	0	0	2	1	4	0	0	0	0	0	0	0	1	0	0	0	2	1	3	0	0	0	0
OTU163	0	0	3	0	0	7	0	0	0	0	1	0	0	0	0	0	0	0	0	0	0	0	0	0	0	0	0	0	0	2	0	0	0	0	0	0	0	0	0	0	0	0	0	0	0	0	0	1	0
OTU166	2	0	3	1	0	30	1	0	45	0	11	1	53	7	0	0	0	73	11	10	40	12	98	4	31	93	16	45	2	21	5	7	13	0	26	51	6	18	15	0	1	43	2	1	46	41	0	8	3
OTU167	117	20	202	239	63	86	158	62	112	35	91	35	112	199	36	57	181	105	10	19	14	158	134	38	578	85	168	186	19	468	88	213	196	101	180	68	39	55	46	27	225	35	54	141	48	4	165	118	179
OTU169	219	360	73	199	262	384	29	238	208	241	130	713	461	139	16	528	59	813	47	482	276	910	256	26	686	96	2994	454	1291	474	573	1450	222	94	638	178	258	197	745	496	232	591	58	219	171	262	293	273	483
OTU171	0	0	0	0	0	0	0	0	0	0	0	0	0	0	0	0	0	0	0	0	0	0	0	0	0	0	0	0	0	0	0	0	0	0	0	0	0	0	0	0	0	0	0	0	0	0	0	0	0
OTU174	30	42	162	113	84	80	84	25	82	351	106	24	17	207	12	24	734	37	11	17	33	58	95	7	411	285	210	317	8	135	25	77	326	32	113	42	18	129	3	13	234	18	18	38	124	9	67	32	43
OTU175	7	0	2	12	19	23	7	0	9	1	0	0	16	6	0	0	0	1	0	3	0	0	4	0	4	8	0	6	0	0	0	9	2	0	18	70	0	0	1	0	19	65	0	0	0	3	0	12	0
OTU176	1	19	0	0	11	18	0	0	52	1	0	0	13	7	1	10	4	7	0	27	74	0	57	1	10	48	14	67	0	9	0	22	3	0	46	13	29	205	0	3	0	13	0	1	1	1	0	2	0
OTU181	0	0	8	0	1	1	1	6	2	6	9	1	6	7	0	0	6	0	0	3	5	66	4	0	2	0	3	7	1	0	34	0	0	0	0	6	1	4	0	2	0	0	0	2	4	0	0	0	0
OTU183	0	0	0	0	0	0	0	0	0	0	0	0	0	5	0	0	6	0	0	0	35	0	2	0	4	0	0	0	1	0	0	0	0	0	0	0	1	0	0	0	0	0	0	0	0	0	0	0	0
OTU184	0	0	0	0	0	0	0	0	0	0	0	0	0	3	0	3	0	0	0	0	0	0	1	0	0	13	0	0	0	0	0	0	0	0	5	0	0	0	1	3	0	0	0	0	0	0	0	0	0
OTU185	2	0	0	0	0	0	0	0	0	0	1	2	0	0	2	0	0	0	0	0	8	0	35	0	0	6	0	1	0	0	0	0	14	0	4	0	0	48	19	0	0	0	0	3	5	27	0	0	0
OTU191	0	0	0	0	10	8	0	0	3	0	0	0	1	0	0	0	0	5	0	0	0	0	8	0	5	4	0	5	0	12	0	0	0	0	4	16	0	0	0	0	6	17	0	0	0	0	0	3	0
OTU194	0	23	16	6	0	30	1	0	35	0	5	1	14	7	0	16	18	1	1	23	6	0	48	0	60	233	30	17	0	2	0	0	11	2	123	99	14	21	11	5	0	89	0	0	51	0	2	55	0
OTU196	0	0	0	0	0	0	0	0	0	0	0	0	0	0	0	0	0	0	0	0	0	0	0	0	0	0	0	0	0	0	0	0	0	0	0	0	0	0	0	0	0	0	0	0	0	0	0	0	0
OTU199	0	0	0	0	0	0	0	0	0	0	0	0	0	0	0	1	0	0	0	0	0	0	0	0	0	0	0	0	0	0	0	0	0	0	0	0	0	0	0	0	0	0	0	0	0	0	0	0	0
OTU200	16	14	2	0	89	9	1	4	76	35	24	15	8	108	14	102	7	26	3	151	22	1	87	3	1366	188	286	77	40	44	2	97	89	40	106	45	2	53	6	15	22	21	7	28	0	0	1	29	8
OTU201	0	11	0	0	7	10	2	40	1	150	6	31	12	75	0	2	85	2	6	0	16	151	0	6	61	0	413	8	1	276	83	0	5	0	31	0	0	34	176	134	1	2	1	47	452	97	156	118	15
OTU205	0	0	0	0	0	0	0	0	0	0	1	0	2	4	0	2	0	0	0	0	1	0	4	0	0	13	3	3	0	6	0	1	1	0	32	46	0	3	0	0	0	45	0	2	0	0	0	10	0
OTU206	0	2	2	22	0	27	0	0	10	0	0	0	0	1	3	6	1	15	0	8	11	1	0	3	25	59	5	3	0	6	0	6	18	0	30	28	2	0	0	0	0	27	0	1	27	0	5	15	0
OTU207	1	6	1	3	2	0	0	0	0	2	2	0	0	0	0	0	0	0	1	0	0	2	1	4	1	1	1	0	1	1	0	0	2	1	0	0	0	0	0	0	0	0	0	0	0	0	0	0	0
OTU208	0	0	0	0	0	0	0	0	0	0	0	0	0	0	0	0	0	0	0	0	0	0	0	0	0	0	0	0	2	0	0	0	0	0	0	0	0	0	0	0	0	0	0	0	0	0	0	0	0
OTU209	0	0	0	0	0	0	0	0	59	0	0	0	17	0	0	0	0	0	4	0	0	0	0	0	0	11	0	0	0	0	0	0	0	0	88	4	0	12	0	1	0	0	0	0	0	0	6	0	0
OTU210	22	17	212	0	29	18	48	38	38	45	35	15	145	76	34	39	21	60	3	93	2	22	3	6	71	199	1205	694	53	24	21	52	495	56	17	14	49	39	52	66	77	11	19	97	322	1	4	10	252
OTU211	0	1	1	0	2	0	0	0	0	0	0	0	2	1	0	0	0	0	0	0	0	0	0	0	0	1	0	0	0	1	0	0	0	0	1	0	0	0	0	0	1	0	0	2	0	0	0	0	0
OTU212	2	1	15	1	5	812	0	1	10	0	3	0	1	16	1	1	2	69	0	34	19	48	38	3	1	49	19	107	3	39	25	0	8	1	37	53	8	0	7	0	8	105	2	2	11	11	6	12	3
OTU214	0	2	0	0	0	0	0	0	0	0	0	0	0	0	0	1	0	0	0	0	0	0	0	0	9	0	0	4	0	11	0	11	0	0	0	0	2	7	0	0	0	0	0	0	0	0	0	0	0
OTU215	0	0	1	3	0	0	21	1	0	0	2	0	0	0	0	149	0	0	1	167	0	2198	2	1	0	126	0	0	0	0	1353	45	0	8	29	0	1	0	1535	2	4184	13	2	18	0	0	1	0	0
OTU216	22	726	1	218	58	74	1111	45	8	1101	659	185	1352	51	1191	139	0	117	423	280	238	0	38	214	75	188	3	0	951	115	0	590	69	431	71	25	95	46	86	49	20	25	2469	11	50	3	95	25	96
OTU223	0	0	4	0	2	12	0	0	13	0	1	2	23	6	0	0	0	7	1	20	4	0	24	0	6	35	6	38	0	9	0	0	2	0	26	26	1	7	0	0	8	44	2	1	11	2	0	5	0
OTU225	6	0	9	0	0	60	0	2	18	0	3	3	8	0	0	2	0	29	0	4	5	15	12	0	11	121	18	6	0	0	8	5	2	1	14	51	4	13	4	0	6	19	2	3	55	0	0	18	0
OTU226	0	0	0	0	0	0	0	0	0	0	0	0	0	0	0	0	0	0	0	2	0	0	0	0	0	23	0	0	0	0	0	0	0	1	12	0	0	0	0	16	0	0	0	0	0	0	0	0	0
OTU227	6	0	4	0	5	24	0	0	25	1	1	7	47	0	0	2	0	5	0	5	8	0	17	0	19	50	6	10	0	0	0	7	3	0	39	24	5	7	0	0	0	23	4	0	19	0	0	10	0
OTU229	0	0	0	303	0	0	0	3	0	0	0	0	0	0	0	0	0	0	2	0	0	0	0	1	0	0	0	0	1	0	0	0	0	0	0	0	0	0	0	0	0	0	0	0	0	0	0	0	0
OTU230	4	21	8	443	100	3	4	4	104	131	3	137	21	6	119	72	4	46	43	43	26	11	250	1434	100	10	49	110	53	27	10	75	48	43	9	2	2	59	35	12	23	12	5	0	10	4	147	10	9
OTU231	0	0	0	0	0	0	0	2	0	1	0	0	0	0	0	0	0	4	0	0	0	0	0	0	4	0	0	0	0	0	0	0	0	0	0	0	0	0	0	0	0	0	0	0	0	0	0	0	0
OTU232	0	0	0	3	0	0	0	0	0	0	0	0	0	0	0	0	0	0	0	0	0	0	0	1	0	0	0	1	0	1	0	2	0	0	1	0	0	0	0	0	3	0	0	0	1	0	1	0	0
OTU235	25	37	3	0	2	275	7	0	135	11	10	7	8	9	30	232	1	0	27	282	25	2	60	13	99	2	7	282	324	12	0	64	236	13	31	49	251	610	0	6	208	162	0	11	0	0	0	13	0
OTU243	143	50	256	2940	170	59	1	44	282	1289	112	42	93	25	65	172	4	236	22	97	14	64	191	44	63	56	477	120	25	650	36	292	330	111	53	31	5	26	15	40	68	37	31	96	0	0	205	3	23
OTU248	0	0	1	0	0	2	0	0	5	0	0	2	0	1	0	0	0	0	0	0	3	5	2	0	19	23	0	0	0	0	8	0	0	0	0	0	0	0	3	0	0	0	0	0	0	0	0	0	0
OTU252	0	0	11	26	0	1	0	0	1	2	0	0	0	16	0	1	0	8	5	0	0	0	0	1	0	79	10	10	0	26	0	0	1	0	10	3	1	1	0	0	9	0	0	2	0	0	1	0	3
OTU253	0	0	0	10	0	0	3	3	0	0	0	0	0	0	0	0	0	0	0	0	0	0	0	4	0	0	0	0	0	0	0	0	0	0	0	0	0	0	0	0	0	0	0	0	0	0	2	0	2
OTU256	34	7	16	147	37	549	2	5	143	10	14	0	86	17	0	10	33	8	2	31	1	11	120	22	1088	11	128	430	3	50	5	611	53	8	118	215	8	73	7	11	132	260	13	39	85	9	73	78	11
OTU259	0	13	0	0	0	0	0	0	1	0	2	0	0	0	0	6	0	0	0	33	0	0	27	0	25	0	0	14	3	15	0	10	0	4	63	135	0	41	0	0	2	78	0	0	0	0	2	33	0
OTU261	4	0	0	0	0	1	0	0	0	0	0	0	1	0	0	0	0	0	0	0	0	0	0	0	0	0	0	0	0	0	0	0	0	0	0	0	0	0	0	0	0	0	0	0	0	0	0	0	0
OTU267	9	12	60	46	37	10	182	3	702	436	44	13	194	10	0	1	427	0	20	1	359	74	98	3	49	5	179	688	1	66	38	4	50	1176	7	6	236	395	0	0	57	12	32	5	67	20	13	23	57
OTU268	0	3	0	3	2	0	1	0	1	1	2	0	0	0	0	1	0	0	0	0	0	1	0	0	5	2	0	1	0	0	1	0	0	0	0	0	0	0	0	0	0	0	0	0	0	7	2	0	0
OTU274	0	0	0	0	0	3	0	0	16	0	3	0	0	0	0	1	0	0	0	12	14	0	10	0	0	15	0	3	0	0	0	0	0	0	9	6	1	12	1	0	0	1	0	0	0	0	1	2	0
OTU276	0	0	0	0	0	0	0	0	0	0	0	0	0	0	0	0	0	0	0	0	0	0	0	0	0	0	0	0	0	0	0	0	0	0	0	0	0	0	0	0	0	0	0	0	0	0	0	0	0
OTU277	0	0	0	0	0	3	1	0	7	0	0	0	7	8	0	1	0	0	1	2	1	0	14	0	1	6	0	4	0	0	0	3	0	0	48	41	13	3	0	5	0	57	0	3	0	6	0	14	1
OTU287	0	0	0	6	6	0	0	0	1	0	0	0	0	2	0	0	13	0	2	1	5	37	4	4	13	0	0	0	0	0	17	0	0	0	0	0	0	0	0	0	3	0	0	0	0	0	0	1	0
OTU289	26	4	24	0	0	41	28	5	111	0	10	0	12	44	0	15	8	6	0	55	47	0	132	0	55	31	8	28	5	0	0	0	0	1	180	173	0	42	0	42	2	105	0	0	0	1	0	38	0
OTU293	0	0	10	0	0	1	0	0	9	0	1	0	1	0	0	2	0	0	0	7	0	0	9	0	0	3	14	2	3	0	0	1	0	0	52	36	9	13	2	0	0	27	1	3	23	0	0	9	0
OTU298	0	0	2	0	0	6	0	0	5	0	1	0	6	1	0	0	0	5	0	10	0	0	21	1	2	5	3	57	0	8	0	0	0	0	10	7	1	1	0	1	0	6	0	0	1	28	0	5	0
OTU299	47	43	52	1632	338	5	65	18	204	211	4	283	75	25	916	373	35	446	316	560	185	92	364	2161	329	119	337	573	873	221	44	1039	577	398	141	19	90	840	868	50	139	71	52	19	136	23	1348	58	246
OTU301	2	0	1	0	4	18	0	0	16	0	8	0	2	0	0	2	1	24	0	3	21	0	26	0	10	32	2	3	0	11	3	0	7	0	40	34	0	7	0	0	1	63	0	0	4	5	0	3	0
OTU305	0	0	1	1	0	3	0	0	0	0	0	0	0	0	0	0	0	0	0	0	0	1	0	0	0	0	0	0	0	0	0	0	1	0	0	0	0	0	0	0	1	0	0	0	1	0	0	0	0
OTU309	0	0	3	3	6	0	0	0	0	0	0	0	2	1	0	0	1	0	0	0	0	0	0	0	0	0	1	0	0	0	0	0	0	0	0	0	0	0	0	0	0	0	0	0	1	0	0	0	0
OTU317	0	8	7	22	8	15	12	10	40	122	40	5	20	32	15	43	7	87	46	4	4	23	5	1	24	283	667	788	33	534	19	4	53	21	29	45	2	12	0	7	122	2	1	17	1	5	188	4	29
OTU321	0	0	0	0	0	0	0	0	0	0	0	0	0	0	0	0	0	0	0	0	10	0	23	0	5	0	0	14	0	0	0	0	0	0	0	0	0	3	0	0	0	0	0	0	0	0	0	0	0
OTU325	0	0	0	0	0	0	0	0	0	0	0	0	0	0	0	0	0	0	0	0	0	0	0	0	0	0	0	0	0	0	0	0	0	0	0	0	0	0	0	0	0	0	0	0	0	0	0	0	0
OTU328	0	0	0	0	3	0	0	0	0	0	0	0	0	0	0	0	0	0	0	0	0	0	1	0	0	0	0	0	0	0	0	0	0	0	0	0	0	0	0	0	0	0	0	0	0	0	0	0	0
OTU331	0	0	0	0	0	4	0	0	18	0	1	0	0	3	0	1	4	0	0	2	0	0	16	0	1	37	4	9	0	0	0	3	0	0	33	53	0	1	0	0	0	46	0	0	0	0	0	31	0
OTU334	0	0	7	4	0	0	1	0	1	1	0	0	8	0	0	0	0	2	0	0	0	0	5	0	14	1	0	4	0	0	0	0	0	0	2	2	3	0	0	0	1	0	0	0	1	0	0	0	3
OTU335	0	0	0	0	0	0	0	0	0	0	0	0	0	0	0	0	0	2	0	0	0	0	0	0	0	0	0	0	0	0	0	0	0	0	0	0	0	0	0	0	0	0	0	0	0	0	0	1	0
OTU342	0	0	0	0	1	0	1	1	0	1	3	0	0	0	1	1	0	0	0	0	0	0	1	1	0	0	0	0	0	0	1	0	1	3	0	0	0	0	0	0	0	1	0	0	0	0	0	0	0
OTU345	3	11	4	0	19	40	0	0	130	0	2	0	5	4	0	2	13	0	0	3	81	2	31	0	9	28	4	4	0	10	1	16	0	0	133	212	5	25	18	19	0	158	2	2	8	0	0	100	0
OTU348	0	0	0	0	0	0	0	0	0	0	0	0	0	0	0	0	0	0	0	0	0	0	0	0	0	0	0	0	0	0	0	0	0	0	0	0	0	0	0	0	0	0	0	0	0	0	0	0	0
OTU357	0	0	0	0	0	0	0	0	0	0	0	0	0	0	0	0	0	0	0	0	0	0	0	0	0	0	0	0	0	0	0	0	0	0	0	0	0	0	0	0	0	2	0	0	0	0	0	0	0
OTU364	2	5	3	0	27	0	0	0	5	18	0	3	0	1	0	0	0	0	0	2	1	15	0	1	1	0	0	0	0	3	7	0	0	0	1	2	0	0	7	4	1	3	0	5	5	121	5	43	0
OTU365	0	0	0	0	0	0	0	0	0	0	0	0	0	0	0	0	0	0	0	1	0	0	4	0	17	0	6	0	0	0	0	0	0	0	0	0	0	3	0	0	0	0	0	0	0	0	0	0	0
OTU369	0	0	0	0	0	0	0	0	0	0	0	0	0	0	0	0	0	0	0	0	0	0	0	0	0	0	0	0	0	0	0	0	0	0	0	0	0	0	0	0	0	0	0	0	0	0	0	0	0
OTU372	0	0	0	97	0	0	47	23	0	8	8	0	0	0	0	0	1	2	3	0	2	0	0	25	0	3	1	0	8	0	0	0	1	0	4	1	3	0	0	0	0	1	3	0	9	0	1	0	3
OTU377	0	0	0	0	0	1	0	0	15	0	0	0	0	0	4	0	0	1	0	12	0	0	4	0	0	0	2	4	0	0	0	0	0	0	2	0	2	0	6	0	0	0	0	0	0	0	0	0	0
OTU385	1	20	0	0	0	0	0	3	23	5	0	0	2	24	11	0	31	2	6	17	44	73	8	5	14	0	0	0	0	3	48	8	10	1	0	23	2	2	9	2	1	0	0	0	7	0	0	0	4
OTU387	0	0	0	0	0	1	0	0	2	0	0	0	0	0	0	0	0	0	0	0	3	0	5	0	0	19	5	1	0	0	0	2	0	0	2	5	0	0	0	0	0	4	0	0	0	0	0	1	0
OTU394	8	0	6	18	0	2	2	0	1	28	15	2	4	9	0	0	0	1	0	1	0	3	3	0	1	1	1	0	0	9	0	5	4	0	12	0	6	0	0	1	9	12	7	0	2	1	70	5	0
OTU400	0	0	0	0	0	1	0	0	0	0	0	0	1	0	0	0	0	0	0	0	0	0	0	0	0	2	0	0	0	0	0	0	0	0	5	6	0	0	0	0	0	20	0	0	0	0	0	2	0
OTU412	0	0	4	1	0	48	0	0	12	0	1	0	2	0	0	0	5	9	0	4	16	0	9	0	7	13	4	2	0	8	0	1	0	0	22	16	1	9	0	6	0	48	1	2	19	0	0	8	0
OTU413	0	0	0	0	0	0	0	0	0	0	0	0	0	0	0	0	0	0	0	0	0	0	0	0	0	0	0	0	0	0	0	0	0	0	0	0	0	0	0	0	0	0	0	0	0	0	0	0	0
OTU432	0	0	0	1	20	3	0	0	3	5	2	6	5	0	2	0	0	1	1	0	0	2	0	0	6	3	0	1	0	2	0	0	0	2	0	0	0	0	0	0	0	0	2	0	1	12	11	21	0
OTU433	0	0	0	0	0	0	0	0	0	0	0	0	0	0	0	0	0	0	0	0	0	0	4	0	0	0	0	0	0	0	0	0	0	0	0	0	0	0	0	0	0	0	0	0	0	0	0	0	0
OTU438	0	0	0	0	0	0	0	0	0	5	0	0	0	4	0	0	0	0	0	0	1	0	38	0	1	1	0	0	1	0	0	0	0	0	0	0	0	0	0	0	0	0	0	0	0	0	0	0	0
OTU444	0	0	0	0	0	0	0	0	0	0	0	0	0	0	0	0	0	0	0	0	0	0	0	0	0	0	0	0	0	0	0	0	0	0	0	0	0	0	0	0	0	0	0	0	0	0	0	0	0
OTU460	0	0	0	0	0	0	0	0	0	0	0	0	0	0	0	0	0	0	0	2	0	0	0	0	0	0	0	0	0	0	0	0	0	0	0	0	0	0	0	0	0	0	0	0	0	0	0	0	0
OTU461	0	0	0	0	0	0	1	0	11	0	0	0	0	0	0	0	0	0	0	0	0	0	1	0	3	0	0	0	0	0	0	0	0	0	0	1	0	0	0	0	0	1	0	0	0	0	0	0	0
OTU463	1	18	3	15	0	16	1	0	11	5	6	3	23	25	2	20	0	2	8	5	21	15	3	5	16	8	118	212	1	69	12	5	21	1	7	13	0	11	6	1	17	2	0	12	2	4	24	0	15
OTU467	0	0	2	4	27	0	0	0	0	17	0	8	0	8	0	0	0	1	0	0	0	0	0	0	1	0	3	20	0	17	0	0	0	0	4	0	0	4	5	3	0	0	0	0	3	0	2	0	28
OTU479	0	2	0	0	4	0	0	0	0	0	0	2	0	0	0	0	0	1	0	0	0	0	0	0	1	0	0	0	0	0	0	0	0	0	0	0	0	0	0	1	0	0	2	0	0	0	0	1	0
OTU483	0	0	0	0	0	0	0	0	0	0	0	0	0	0	0	0	0	1	0	0	0	2	1	0	0	0	1	3	0	0	3	0	1	1	0	0	1	0	0	0	0	0	0	0	0	0	0	1	0
OTU495	0	0	0	0	0	0	0	10	0	0	0	0	0	0	0	0	0	0	0	0	0	0	0	0	0	0	0	0	0	0	0	0	0	0	0	0	0	0	2	0	2	1	0	0	0	0	0	0	0
OTU502	0	0	0	0	0	0	0	0	0	0	0	0	0	0	0	0	0	0	0	0	0	0	0	0	0	0	0	0	0	0	0	0	0	0	0	0	0	0	0	0	0	0	0	0	0	0	0	0	0
OTU506	0	0	0	0	0	0	0	0	0	0	0	0	0	0	0	0	0	0	0	0	0	2	0	0	0	1	0	0	0	0	1	0	0	0	0	0	0	0	0	0	0	0	0	0	0	0	1	0	0
OTU508	0	0	0	0	0	0	0	0	0	0	0	0	2	0	0	0	0	0	0	0	0	0	6	0	1	0	175	0	0	0	0	0	0	0	0	0	0	0	0	0	1	0	0	0	0	0	0	0	0
OTU510	0	0	0	0	0	0	0	0	0	0	0	0	0	0	0	0	0	0	0	0	0	0	10	0	0	0	0	0	0	0	0	0	0	0	0	0	0	1	0	0	0	0	0	0	0	0	0	0	0
OTU519	2	0	0	0	1	0	0	0	0	0	0	1	0	0	4	0	0	0	0	0	0	1	0	0	0	1	0	0	0	0	0	1	0	1	1	0	0	0	0	0	0	0	0	0	0	0	0	1	1
OTU528	0	4	0	0	0	0	1	0	0	0	0	0	0	1	0	0	0	0	0	0	0	0	17	0	0	0	0	0	0	0	0	0	0	0	0	0	0	0	0	2	0	0	0	0	0	0	0	0	0
OTU533	0	0	0	0	0	0	0	0	0	0	0	0	0	0	0	0	0	0	0	0	0	0	0	0	0	0	0	0	0	0	0	0	0	0	0	0	0	0	0	0	0	0	0	0	0	0	0	0	0
OTU543	0	0	0	0	0	0	0	0	0	0	0	0	0	0	0	0	0	0	0	0	0	0	0	0	14	0	0	0	0	0	0	0	0	0	0	0	0	0	0	0	0	0	0	0	0	0	0	0	0
OTU563	0	0	4	0	0	0	0	0	37	0	0	0	5	0	0	0	0	0	0	0	1	0	3	0	8	26	2	30	1	14	0	0	0	0	8	6	0	1	0	1	1	15	0	0	1	0	0	0	0
OTU571	4	0	0	8	0	0	2	0	4	0	0	0	14	0	0	0	0	23	0	3	0	0	2	0	6	0	0	21	1	7	0	0	2	0	5	2	0	0	0	0	0	0	0	0	0	0	1	0	0
OTU576	0	0	0	0	0	0	0	0	0	0	0	0	0	0	0	0	0	0	0	0	0	0	0	0	0	0	0	0	0	0	0	0	0	0	0	0	0	0	0	0	0	0	0	0	0	0	0	0	0
OTU578	0	0	0	0	0	0	0	0	0	0	0	0	0	0	0	0	0	0	0	0	0	0	0	0	0	0	0	0	0	0	0	0	0	0	0	0	0	0	0	0	0	0	0	0	0	0	0	0	0
OTU592	0	0	0	0	0	0	0	0	0	0	0	0	0	0	0	0	0	0	0	0	0	0	0	0	0	0	0	0	0	0	0	0	0	0	0	0	0	0	0	0	0	0	0	0	0	0	0	0	0
OTU596	0	0	0	0	0	0	0	0	0	0	0	0	0	0	0	0	0	0	0	0	0	0	0	0	0	0	0	0	0	0	0	0	0	0	0	0	0	0	0	0	0	0	0	0	0	0	0	0	0
OTU601	6	0	33	0	0	17	14	2	31	2	1	0	20	6	2	0	9	2	0	7	0	0	22	0	13	1	0	0	2	0	0	1	0	1	14	14	1	13	0	2	3	11	4	0	0	22	0	10	2
OTU602	1	0	4	0	2	39	1	1	2	1	4	0	1	0	0	2	1	3	5	1	1	2	3	0	3	2	7	2	0	6	0	3	0	0	1	0	3	0	2	1	1	1	1	0	1	1	3	2	1
OTU608	0	0	0	0	0	0	0	3422	1	13176	1	333	1	0	0	0	0	0	0	0	0	1	0	0	0	0	0	0	0	0	1	1	1	0	0	0	0	0	0	0	0	0	0	0	0	0	0	0	0
OTU613	0	0	0	0	0	0	0	0	0	0	0	0	1	0	0	0	0	0	0	0	0	0	0	0	0	0	0	0	0	0	0	0	0	0	0	0	0	0	0	0	0	0	0	0	0	0	0	0	0
OTU630	0	0	0	0	0	0	0	0	0	0	0	0	1	0	0	0	0	0	14	0	0	20	0	0	0	0	1	8	1	0	8	0	0	0	5	0	0	0	0	0	0	0	0	0	0	0	0	0	0
OTU641	1	1	0	10	1	4	0	0	0	0	0	0	0	0	0	0	0	0	0	0	0	2	0	0	0	0	0	0	0	0	0	2	1	0	0	1	0	0	0	1	0	0	0	0	1	0	3	0	0
OTU644	0	0	0	0	0	0	0	0	1	1	1	0	0	0	0	0	0	0	0	0	0	0	0	0	0	0	1	0	0	0	0	0	0	1	0	0	0	0	0	0	0	0	2	0	1	0	0	0	0
OTU658	0	0	0	3	0	0	0	0	0	2	0	0	2	1	1	4	0	1	3	0	0	0	1	0	0	32	15	4	0	0	0	7	0	0	0	0	0	0	3	0	0	0	0	0	0	5	2	0	26
OTU675	0	0	0	0	0	0	0	0	0	0	0	0	0	0	0	0	0	0	0	0	9	0	9	0	0	0	0	0	0	0	0	0	0	0	0	0	0	0	0	0	0	0	0	0	0	0	0	0	0
OTU688	0	0	0	0	0	0	0	0	0	0	0	0	0	0	0	0	0	0	0	0	0	0	0	0	0	0	0	0	0	0	0	0	0	0	0	0	0	0	0	0	0	0	0	0	0	0	0	0	0
OTU691	0	0	1	0	0	1	0	0	0	1	2	1	2	0	0	0	0	0	0	0	0	0	0	1	0	0	0	0	0	0	0	0	0	0	0	0	0	0	0	0	0	0	0	1	0	1	0	0	0
OTU693	0	0	0	0	0	0	0	1	0	1	0	53	0	0	0	0	0	0	0	0	0	0	0	0	0	0	0	0	0	0	0	0	0	0	0	0	0	0	0	0	0	0	0	0	0	0	0	0	0
OTU715	1	0	0	0	0	0	0	0	0	0	0	0	0	0	0	0	0	0	0	0	0	1	0	0	1	0	0	0	0	0	1	0	0	1	1	0	0	0	0	0	1	0	2	0	0	2	4	0	0
OTU724	0	0	2	0	0	1	0	0	3	0	0	0	5	0	0	3	0	0	0	0	0	0	0	0	4	1	2	0	0	0	0	2	1	0	13	33	0	2	7	9	0	11	0	0	0	0	0	9	0
OTU737	0	0	0	0	0	0	0	0	0	0	0	0	0	0	0	0	0	0	0	0	0	0	0	0	0	0	0	0	0	0	0	0	0	0	0	0	0	0	0	0	0	0	0	0	0	0	0	0	0
OTU760	0	0	0	0	0	0	0	0	0	0	0	0	0	0	0	0	0	0	0	0	0	0	0	0	0	0	0	0	0	0	0	0	0	0	0	0	0	0	0	0	0	0	0	0	0	0	0	0	0
OTU761	0	0	0	0	0	0	0	1	1	15	12	7	0	0	1	0	0	0	0	0	0	2	0	0	0	0	0	0	0	1	2	1	0	2	2	0	0	0	0	0	0	1	1	1	0	9	3	0	0
OTU765	0	0	0	0	0	0	0	0	0	0	0	0	0	0	0	0	0	0	0	0	0	0	0	0	0	0	0	0	0	0	0	0	0	0	0	0	0	0	0	0	0	0	0	0	0	0	0	0	0
OTU776	6	11	0	0	0	1	0	1	0	0	9	0	0	0	0	6	0	0	0	24	3	0	26	0	0	6	0	7	1	0	0	0	0	3	198	184	13	91	4	5	2	125	0	23	3	0	2	58	0
OTU777	0	0	1	0	0	2	0	0	0	0	0	0	0	12	0	0	0	0	0	0	0	0	0	0	0	0	4	0	1	0	0	0	0	0	0	0	0	0	0	0	0	0	0	0	0	0	0	0	0
OTU778	0	0	0	0	0	0	0	0	0	0	0	0	0	0	0	0	0	0	0	0	0	0	0	0	0	0	2	0	0	0	0	0	0	0	0	3	0	0	0	0	2	3	0	0	0	0	0	0	0
OTU800	0	0	0	0	0	0	4	0	0	0	0	0	0	0	0	1	0	0	0	0	1	0	7	0	0	0	4	0	0	1	0	0	0	0	2	0	0	0	0	0	0	0	0	0	0	0	0	0	0
OTU813	0	0	0	0	0	0	0	0	0	0	0	0	2	0	0	0	0	0	0	0	0	0	0	0	2	0	0	0	0	0	0	0	0	0	0	0	0	0	0	0	0	0	0	0	0	0	0	0	0
OTU839	0	0	4	0	0	3	0	0	9	0	2	0	0	0	0	2	0	3	0	0	0	0	1	0	0	11	2	1	0	2	0	4	0	0	11	2	0	0	12	0	0	3	0	0	18	0	0	1	0
OTU852	1	0	2	983	0	0	13	100	0	28	4	0	0	0	1	0	1	3	2	1	1	0	0	59	0	7	1	0	1	0	0	0	0	2	5	1	0	1	0	0	0	2	49	0	57	18	100	0	24
OTU860	0	0	0	0	0	0	0	0	0	0	0	0	0	0	0	0	0	0	0	0	0	0	0	0	0	0	0	0	0	0	0	0	0	0	0	0	0	0	0	0	0	0	0	0	0	0	0	0	0
OTU875	0	0	0	0	0	0	0	0	0	0	0	0	0	5	0	1	0	0	0	0	0	0	8	0	0	0	0	0	0	0	0	0	0	0	13	2	0	0	0	0	0	0	0	0	0	0	0	0	0
OTU879	2	0	3	0	0	0	0	1	0	2	1	1	0	0	1	0	0	1	2	0	0	0	0	0	1	0	0	0	1	0	1	1	0	0	0	0	0	0	0	0	0	0	2	0	1	0	0	3	0
OTU893	0	0	0	0	0	0	0	0	0	0	0	0	0	0	0	0	0	0	0	0	0	0	0	0	0	0	0	0	0	0	0	0	0	0	0	0	0	0	0	0	0	0	0	0	0	0	0	0	0
OTU903	0	0	0	0	0	0	0	0	0	0	0	0	0	0	0	0	0	0	0	0	0	0	0	0	0	0	0	0	0	0	0	0	0	0	0	0	0	0	0	0	0	0	0	1	0	0	0	0	0
OTU910	0	0	0	0	0	0	0	0	0	0	0	0	0	0	0	0	0	0	0	0	0	0	0	0	0	0	0	0	0	0	0	0	0	0	0	0	0	0	0	0	0	0	0	0	0	0	0	0	0
OTU921	0	0	6	0	0	1	0	0	5	0	1	0	26	1	0	0	0	1	0	2	1	0	33	0	0	23	1	55	0	6	0	0	1	0	4	10	1	4	0	0	0	24	5	0	1	16	0	3	0
OTU940	2	8	6	3	28	8	19	43	28	12	33	9	0	21	7	1	52	16	71	21	10	1091	11	200	36	16	38	1	2	36	587	2	471	191	120	16	5	6	119	464	0	579	22	27	2217	143	220	430	2
OTU966	0	0	5	0	0	1	0	0	0	0	0	0	0	0	0	0	0	0	0	0	18	0	0	0	0	0	300	0	0	0	0	0	0	0	0	0	0	1	0	0	11	0	0	0	0	0	0	0	2
OTU976	0	0	0	0	0	0	0	0	0	0	0	0	0	0	0	0	0	0	0	0	0	0	0	0	0	0	0	0	0	0	0	0	0	0	0	0	0	0	0	0	0	0	0	0	0	0	0	0	0
OTU999	0	0	0	0	0	0	0	0	0	0	0	0	0	0	0	0	0	0	0	0	0	0	0	0	0	0	0	0	0	0	0	0	0	0	0	0	0	0	0	0	0	0	0	0	0	0	0	0	0
OTU1002	0	0	0	0	0	0	0	0	88	11	4	0	0	9	0	0	4	0	0	9	40	0	71	0	6	5	6	6	0	0	1	0	3	0	42	20	10	22	2	12	0	32	0	20	45	0	0	13	0
OTU1032	0	0	0	0	0	0	0	0	3	0	0	0	2	0	0	2	0	0	0	0	0	0	0	0	0	1	0	0	0	0	0	1	0	0	8	1	0	0	0	0	0	0	0	0	0	0	0	1	0
OTU1043	0	0	0	0	0	0	0	0	0	0	0	0	1	0	0	0	0	0	0	0	0	0	0	0	0	1	0	0	0	0	0	0	1	0	0	0	0	0	0	0	0	0	0	0	0	1	0	1	0
OTU1084	0	0	0	1	0	2	0	0	4	0	0	0	0	0	0	0	0	2	0	0	0	0	0	0	0	8	0	0	0	0	0	1	1	0	0	2	2	0	0	0	0	1	0	0	0	0	0	0	0
OTU1085	0	0	0	0	13	0	0	0	0	0	0	0	0	0	0	0	0	0	0	0	0	0	0	0	0	0	0	0	0	0	0	0	0	0	0	0	0	0	0	0	0	0	0	0	0	0	0	0	0
OTU1110	0	6	0	0	0	6	0	0	5	0	0	0	0	0	0	0	0	1	0	0	0	0	0	0	0	0	2	0	0	0	0	4	0	0	6	6	5	8	8	0	0	5	0	0	0	0	0	0	0
OTU1132	0	0	1	1	0	4	0	0	0	0	0	0	1	0	0	1	0	0	0	1	0	0	0	0	0	0	0	0	0	0	0	0	0	0	0	0	0	0	0	0	0	0	0	0	0	0	0	8	0
OTU1135	3	0	1	0	0	1	0	0	9	0	0	0	0	0	0	0	6	0	14	0	4	11	5	0	2	0	0	1	0	0	3	0	0	0	0	0	0	0	0	1	0	1	0	0	0	0	0	1	0
OTU1157	1	1	1	4	1	0	3	1	2	8	17	1	11	42	7	85	0	17	0	9	0	2	2	0	11	11	15	7	1	0	2	2	104	0	2	0	0	0	1	0	1	3	0	1	0	0	4	1	5
OTU1162	2	1	4	0	2	1	0	0	0	0	0	1	1	2	0	0	0	0	0	0	0	1	1	0	1	0	0	0	0	0	0	0	0	0	0	0	0	0	1	0	0	0	1	0	1	0	1	2	0
OTU1174	0	0	0	0	0	0	0	0	0	0	0	0	0	21	0	0	0	0	0	0	0	0	0	0	0	0	0	0	0	0	0	0	0	0	0	0	0	0	0	0	0	0	0	0	0	0	0	0	0
OTU1217	0	0	0	0	0	0	0	0	0	0	0	0	0	0	0	0	0	0	0	0	0	0	0	0	11	0	0	0	0	0	0	0	0	0	0	0	0	0	0	0	0	0	1	0	3	0	0	0	0
OTU1229	4	7	4	1	1	1	1	1	2	7	4	5	0	2	1	0	1	1	0	2	1	1	6	3	0	1	1	1	4	2	2	0	2	0	0	0	0	0	1	0	0	1	0	3	0	0	0	1	0
OTU1232	0	0	0	0	0	0	0	0	0	0	0	0	0	0	0	0	0	0	0	0	3	13	3	0	0	0	0	0	0	0	7	0	0	0	0	0	0	0	0	0	0	0	0	0	0	0	0	0	0
OTU1237	0	1	0	4	3	0	0	0	0	0	0	0	2	0	0	1	0	1	1	0	0	0	0	0	0	1	0	0	0	4	0	0	0	0	1	0	0	0	0	0	0	0	0	0	1	0	0	1	0
OTU1249	0	0	0	0	0	0	0	0	0	0	1	0	0	0	0	0	0	0	0	0	0	0	0	1	0	0	0	0	0	0	0	0	0	1	0	0	0	0	0	0	0	0	0	0	0	0	0	0	0
OTU1254	0	0	0	0	0	0	0	0	0	0	0	0	0	0	0	0	0	0	0	0	0	0	0	0	0	17	1	0	0	0	0	0	0	0	0	0	0	0	0	0	1	0	0	0	0	0	0	0	0
OTU1273	0	0	0	0	0	0	0	0	0	4	0	0	2	0	0	0	0	0	0	0	0	0	0	0	0	0	0	4	0	0	2	0	2	0	0	0	0	0	0	0	0	0	0	0	0	0	0	0	0
OTU1276	0	9	0	0	4	0	0	0	0	0	1	0	0	12	1	5	0	0	0	0	0	0	6	0	31	50	0	36	0	5	0	0	0	0	45	32	10	24	7	8	0	31	0	9	0	0	0	13	0
OTU1286	0	0	0	2	2	0	0	0	1	0	1	1	0	0	1	1	0	2	1	0	0	1	1	0	0	1	1	0	0	0	0	0	0	0	0	0	0	0	0	0	0	0	0	0	2	0	1	0	0
OTU1291	0	0	3	0	0	16	0	0	0	0	0	0	0	0	0	0	0	0	0	0	0	0	1	0	0	0	0	0	0	0	0	1	0	0	0	0	0	0	0	0	0	0	0	0	0	0	0	0	0
OTU1312	0	0	0	0	0	0	0	0	1	0	0	0	0	0	0	0	0	0	0	0	0	0	0	0	0	1	2	0	0	0	0	0	0	0	8	4	0	0	0	0	0	0	0	0	0	0	0	0	0
OTU1361	0	0	0	0	0	0	0	0	0	0	0	0	0	0	0	0	0	0	0	0	0	0	0	0	0	0	0	0	0	0	0	0	0	0	13	0	0	3	0	0	0	0	0	0	0	0	0	0	0
OTU1378	0	3	0	0	1	0	0	0	0	2	1	2	0	0	1	0	0	0	0	2	0	0	0	0	0	1	0	0	1	0	0	0	0	1	0	0	0	1	0	1	0	0	3	0	0	0	2	3	0
OTU1392	13	33	18	0	178	0	8	1	40	22	0	5	4	114	4	0	38	5	22	115	29	404	29	17	15	0	104	89	16	272	209	34	16	18	64	648	15	10	230	55	25	63	15	56	95	992	22	329	19
OTU1430	0	0	0	0	0	0	0	0	0	0	2	0	0	0	0	0	0	0	0	0	3	0	1	0	0	0	3	31	0	0	0	0	0	0	0	0	0	0	0	0	0	0	0	0	0	0	0	0	5
OTU1436	0	0	0	0	1	0	0	0	0	2	0	0	0	0	3	0	0	0	0	3	1	0	0	0	0	0	0	0	0	0	0	0	0	0	0	0	0	0	0	0	0	0	0	1	0	0	0	0	0
OTU1456	0	0	1	0	30	0	0	3	0	1	0	0	0	12	0	0	0	0	1	0	0	1	0	0	0	0	0	0	0	0	1	0	0	0	0	0	0	0	0	55	0	1	0	1	1	2	6	1	0
OTU1459	0	0	0	0	2	0	0	0	0	0	0	0	0	0	0	0	0	0	0	0	0	0	1	0	0	0	0	2	0	0	0	0	0	0	0	1	0	0	0	0	0	5	0	0	0	0	0	0	0
OTU1464	0	0	0	6	0	1	0	0	0	0	0	0	0	0	0	0	0	0	0	1	0	0	0	0	0	0	0	0	0	0	0	0	0	0	0	1	0	0	0	0	2	0	0	0	1	0	0	1	0
OTU1489	0	0	0	0	0	0	0	0	0	0	0	1	0	0	0	0	0	0	0	0	0	0	0	0	0	0	0	0	0	0	0	0	0	0	0	0	0	0	0	0	0	0	0	0	1	7	4	8	0
OTU1537	2	1	3	0	1	0	0	3	0	2	1	5	0	0	1	1	0	0	0	0	0	3	1	2	1	0	0	1	1	0	0	0	0	0	0	0	0	0	0	0	0	0	1	0	2	0	0	0	0
OTU1545	0	0	0	0	7	2	0	1	0	14	4	0	0	0	1	0	3	0	0	0	5	0	0	7	0	0	0	5	0	0	0	11	0	1	0	3	0	0	0	0	0	0	0	0	0	0	0	0	0
OTU1563	0	0	0	0	0	0	0	0	0	0	0	0	0	0	0	0	0	0	0	0	0	0	0	0	0	0	0	0	0	0	0	0	0	0	0	0	0	0	0	0	0	0	0	0	0	0	0	0	0
OTU1565	0	0	0	0	0	0	0	0	0	0	0	0	0	0	0	0	0	0	0	0	0	0	0	0	0	0	0	0	0	0	0	0	0	0	0	0	0	0	0	0	0	0	0	0	0	0	0	0	0
OTU1567	0	0	0	0	0	0	0	0	0	6	0	0	0	0	0	0	0	2	0	0	0	0	0	0	0	0	0	0	0	0	0	0	0	0	0	0	0	0	1	0	0	0	0	0	0	0	0	0	0
OTU1579	0	0	11	0	10	12	0	0	0	0	1	0	0	0	0	0	0	14	0	0	0	0	1	0	0	5	7	6	0	21	0	5	0	0	3	14	0	6	0	3	0	8	0	0	75	0	0	2	0
OTU1584	0	0	0	0	0	0	0	0	0	0	0	0	0	0	0	0	0	0	0	0	0	0	0	0	0	0	0	0	0	0	0	0	0	0	0	0	0	0	0	0	0	0	0	0	0	0	0	0	0
OTU1607	0	0	1	0	0	3	0	0	5	0	1	0	1	4	0	0	0	10	1	1	0	0	9	0	0	2	3	16	0	0	0	1	1	0	14	30	1	0	0	0	0	47	4	0	0	1	0	5	0
OTU1644	0	0	0	0	0	0	0	7	0	3	0	1	0	0	0	0	0	0	0	1	3	0	0	0	0	0	0	0	0	0	0	0	0	0	0	0	0	0	0	0	0	0	0	0	0	0	0	0	0
OTU1645	0	0	0	0	0	0	0	0	0	0	0	0	0	0	0	0	0	0	0	0	0	0	0	0	0	0	0	0	0	0	0	0	0	0	0	0	0	0	0	0	0	0	0	0	0	0	0	0	0
OTU1653	0	0	0	0	0	0	0	0	0	0	1	0	0	0	0	0	0	0	0	1	0	0	0	0	0	1	0	0	0	0	0	0	0	0	0	0	0	0	0	0	0	0	0	0	0	0	0	0	0
OTU1669	0	0	0	0	0	0	0	0	0	0	0	0	0	0	0	0	0	0	0	0	0	0	0	0	0	0	0	0	0	0	0	0	0	0	4	0	0	1	0	0	0	0	0	0	0	0	0	0	0
OTU1681	0	1	0	0	0	0	0	0	0	1	1	1	0	0	0	0	0	0	0	0	0	0	0	0	0	1	0	0	0	1	0	0	0	1	0	0	0	0	0	0	0	0	0	0	0	2	0	0	0
OTU1686	0	1	0	0	1	1	0	0	0	3	0	0	2	0	1	0	0	0	0	0	0	1	0	0	7	0	0	0	1	0	0	0	0	0	0	0	0	0	0	0	0	0	0	0	0	0	0	0	0
OTU1687	0	0	0	0	0	0	0	1	0	6	0	430	0	0	0	0	0	0	0	0	0	0	0	0	0	3	15	0	0	0	0	0	0	0	0	0	0	0	0	0	0	0	0	0	0	0	0	0	0
OTU1736	0	0	0	0	0	0	0	0	0	0	0	0	0	0	0	3	0	0	0	0	4	0	2	0	5	19	0	0	0	0	0	0	0	0	0	0	0	0	1	0	0	0	0	0	0	0	0	0	0
OTU1743	0	0	0	0	1	0	0	0	0	1	1	1	0	0	0	0	0	0	0	0	0	2	0	1	0	0	0	0	0	0	1	0	2	0	0	0	0	0	0	1	0	0	0	0	4	5	5	4	0
OTU1746	0	0	2	0	0	0	0	0	0	1	1	1	0	0	1	0	0	0	0	0	0	2	1	0	0	0	0	0	0	0	0	0	0	0	1	0	0	0	0	1	0	0	0	0	0	0	0	0	0
OTU1751	1	5	1	6	9	8	1	1	1	6	8	5	2	1	3	1	0	2	0	0	0	2	0	0	3	6	0	1	0	1	2	0	2	1	4	1	0	0	0	0	1	1	2	3	1	40	45	38	3
OTU1760	2	0	0	0	0	0	0	0	0	0	0	0	0	0	0	0	0	0	0	0	0	0	0	0	0	0	0	5	0	0	0	0	2	0	2	0	0	0	0	0	0	0	0	1	2	0	0	0	0
OTU1766	4	0	0	0	0	0	0	0	0	0	0	0	1	13	0	0	0	0	0	5	0	0	0	0	0	0	0	0	0	0	1	0	0	0	0	0	3	0	0	0	0	0	0	0	0	0	0	0	0
OTU1768	0	0	0	0	0	0	0	0	0	0	0	0	0	0	0	0	0	0	0	0	0	0	0	0	0	0	0	0	0	0	0	0	0	0	0	0	0	0	0	0	0	0	0	0	0	0	0	0	0
OTU1775	7	0	7	69	1	5	0	5	0	1	5	1	0	1	0	0	1	0	2	0	5	1	10	27	0	0	0	4	0	1	0	76	0	0	32	10	1	0	6	0	122	14	14	4	8	0	52	5	0
OTU1818	0	0	0	0	0	0	0	0	0	0	0	0	1	0	0	0	0	0	0	0	0	0	0	0	0	0	0	0	1	0	0	0	0	0	5	4	0	0	9	0	0	4	0	0	0	0	0	3	0
OTU1819	3	6	1	0	25	9	7	0	110	0	24	0	14	21	0	21	9	29	2	43	0	0	95	0	32	18	53	26	0	49	0	14	0	0	162	172	0	132	4	10	0	152	4	2	1	0	0	43	2
OTU1823	0	0	0	0	0	0	0	0	0	0	0	0	0	0	0	0	0	0	0	0	0	0	0	0	0	0	3	0	0	0	0	0	0	0	2	10	0	0	0	0	0	10	0	0	0	0	0	4	0
OTU1829	0	20	1	1090	2	0	3	210	0	578	42	1	0	0	421	0	1	9	0	13	0	45	16	10	0	0	0	1	350	9	25	0	0	0	40	0	1	59	5	4	14	5	2	0	63	0	3	5	2
OTU1850	0	0	1	0	0	0	0	0	2	0	0	0	0	0	1	0	0	0	1	0	0	0	0	0	4	0	0	0	0	1	0	2	0	0	0	0	0	0	0	0	0	0	1	0	1	1	1	0	0
OTU1925	1	1	1	0	2	0	0	1	0	1	2	1	0	0	0	1	0	0	0	1	0	0	1	1	0	0	0	0	1	0	1	0	0	0	0	0	0	0	0	0	0	1	0	0	0	1	0	0	0
OTU2022	0	0	0	0	0	0	0	0	0	0	0	0	0	0	0	0	0	1	0	9	0	13	0	0	0	0	0	0	0	0	10	0	0	0	0	0	0	0	0	0	0	0	0	0	0	0	0	0	0
OTU2037	0	0	0	1	2	0	0	0	0	1	0	0	1	0	1	0	0	1	0	0	0	0	0	0	1	0	0	0	0	1	0	0	0	0	0	0	0	0	0	0	0	0	0	0	0	0	2	0	0
OTU2075	0	0	0	0	0	0	0	0	0	0	0	0	0	0	0	0	0	0	0	0	0	0	8	0	0	0	0	0	0	0	0	0	0	0	4	0	0	0	0	0	0	0	0	0	0	0	0	0	0
OTU2152	0	0	0	0	6	0	0	2	1	3	1	5	1	0	0	0	10	0	0	0	0	0	1	1	0	0	0	1	0	0	0	1	0	0	0	9	2	0	0	0	3	0	0	0	0	0	0	0	0
OTU2172	0	0	0	0	0	0	0	0	0	0	0	0	0	0	0	0	0	0	0	0	0	0	0	0	0	0	0	0	0	0	0	0	0	0	0	0	0	0	0	0	0	0	0	0	0	0	0	0	0
OTU2181	0	0	0	0	0	1	0	0	0	0	0	0	1	0	0	0	0	0	0	0	0	0	0	0	0	0	0	0	0	0	0	0	0	0	0	0	0	0	0	0	0	0	0	0	0	0	0	0	0
OTU2188	0	0	0	0	0	0	0	0	0	0	0	0	0	0	0	0	0	0	0	0	0	0	0	0	0	0	0	0	0	0	0	0	0	0	0	0	0	0	0	0	0	0	0	0	0	0	0	0	0
OTU2192	3	19	1	0	9	2	0	0	3	1	3	1	4	22	3	4	12	0	2	2	17	12	4	9	12	0	0	2	0	0	11	0	0	3	0	11	0	5	1	37	0	0	1	1	0	0	1	0	1
OTU2215	0	3	2	7	4	1	3	1	12	0	2	0	7	0	1	0	0	0	1	1	0	4	0	1	3	6	1	1	0	9	1	3	1	2	2	1	0	0	0	0	0	0	0	0	1	4	4	0	0
OTU2218	0	0	23	0	0	38	0	0	0	0	6	0	1	0	0	0	0	9	2	1	36	0	1	0	0	6	26	12	0	0	0	1	0	0	5	3	0	0	0	0	0	3	0	0	0	0	0	7	0
OTU2236	0	0	0	0	0	0	0	0	2	0	0	0	0	0	0	0	0	0	0	0	0	0	0	0	1	0	0	0	0	0	0	0	1	0	0	0	0	0	0	0	0	0	0	0	0	0	0	1	0
OTU2243	0	0	0	2	0	1	0	0	0	0	0	0	0	5	0	0	0	0	0	0	0	0	0	0	0	2	0	0	0	0	0	2	0	0	0	0	0	0	0	0	0	0	37	0	0	0	0	0	0
OTU2254	0	0	0	0	0	33	0	0	0	0	0	0	0	0	0	0	0	0	0	0	0	0	7	0	0	0	0	0	0	0	0	0	0	0	0	0	0	0	1	0	0	0	0	1	0	0	2	1	0
OTU2278	2	0	1	0	0	0	0	0	1	0	0	0	0	0	0	2	0	1	0	1	0	1	1	1	0	0	0	3	0	0	0	0	2	0	0	0	0	0	0	0	0	0	0	0	1	0	0	0	0
OTU2338	0	0	0	4	11	2	0	0	0	1	0	0	0	0	0	0	0	1	0	1	0	0	0	0	0	0	2	1	0	0	0	0	0	0	0	0	0	0	0	0	0	0	0	0	0	0	3	0	0
OTU2359	0	0	0	0	0	0	0	0	0	0	0	0	0	0	0	0	0	0	0	0	0	0	0	0	0	0	0	0	0	0	0	0	0	0	0	0	0	0	0	0	0	0	0	0	0	0	0	0	0
OTU2389	2	0	1	0	1	0	0	0	0	0	0	1	0	0	0	0	0	1	0	1	0	0	1	1	0	0	0	0	0	0	0	0	0	0	0	0	1	0	0	1	0	1	1	0	2	0	0	2	0
OTU2464	0	0	0	0	0	0	0	0	0	0	0	0	0	0	0	0	0	0	0	0	0	0	0	0	0	0	0	2	0	0	0	0	1	0	0	0	0	0	0	0	0	0	0	0	0	0	0	0	0
OTU2495	0	1	0	2	2	0	0	0	1	0	0	0	2	1	0	0	0	0	0	0	1	0	1	1	3	0	0	0	0	1	1	0	1	1	1	0	0	0	0	0	0	0	0	1	0	0	0	1	0
OTU2526	0	0	0	1	0	0	0	0	0	0	5	1	1	0	1	0	0	1	0	0	0	1	0	1	0	0	1	0	1	0	0	1	0	1	1	0	0	0	3	1	1	0	1	1	2	0	1	3	0
OTU2550	0	0	0	1	0	0	0	0	0	0	1	0	0	0	1	0	0	0	0	1	0	1	0	0	0	0	0	0	0	2	0	1	0	0	0	0	0	0	0	0	0	0	0	0	0	0	1	0	0
OTU2564	0	0	0	0	0	0	0	0	0	0	0	0	0	0	0	0	0	1	0	0	0	0	0	0	0	0	0	0	0	0	0	0	0	0	0	0	0	0	0	0	0	0	0	0	0	0	0	0	0
OTU2574	0	0	0	0	0	0	0	0	0	0	0	0	0	0	0	0	0	0	0	0	0	0	0	0	0	0	0	0	0	0	0	0	0	0	0	0	0	0	0	0	0	0	0	0	0	0	0	0	0
OTU2599	0	15	22	1	1	28	5	0	0	0	7	0	1	9	0	7	3	34	32	0	38	1	0	4	0	4	136	232	0	11	0	1	0	1	13	11	1	6	0	0	36	12	0	0	0	3	25	3	0
OTU2624	0	0	0	0	1	0	0	0	2	0	0	0	0	0	0	0	0	0	0	0	0	0	0	0	0	1	0	0	0	1	0	0	0	0	0	0	0	0	0	0	0	0	0	0	0	2	1	0	0
OTU2628	1	2	1	2	5	1	0	0	0	1	0	0	1	2	0	0	0	0	0	0	0	0	0	0	1	4	0	0	0	0	1	6	1	0	1	0	0	0	0	0	0	0	0	1	0	1	1	0	0
OTU2644	0	0	0	0	0	0	0	0	1	0	0	0	4	0	0	0	0	0	0	0	0	0	1	0	0	0	0	3	0	0	0	0	0	0	0	0	0	0	0	0	0	0	0	0	0	0	0	0	0
OTU2755	0	0	0	0	0	1	0	0	0	8	0	0	0	0	0	0	0	6	0	0	0	0	0	0	0	0	0	0	0	0	0	0	0	0	0	0	0	0	1	0	0	0	0	0	0	0	0	0	0
OTU2769	1	1	1	2	1	0	0	3	1	4	11	4	3	0	2	0	1	0	2	0	1	2	0	2	0	2	0	3	3	0	2	1	1	1	0	0	1	1	1	0	1	0	1	0	3	1	1	5	0
OTU2810	0	1	1	2	3	0	0	0	0	2	1	1	3	0	0	0	0	0	0	0	1	1	0	0	0	0	0	1	0	1	2	0	0	0	0	0	0	0	0	0	0	0	0	1	0	1	0	0	0
OTU2928	1	1	0	1	1	0	0	0	0	0	0	0	2	0	0	0	0	0	1	0	0	0	0	0	0	2	0	1	0	2	1	1	0	0	0	1	0	0	0	0	0	0	0	0	0	5	3	2	0
OTU2953	0	0	0	1	1	0	0	0	0	0	1	0	0	0	0	0	0	0	0	0	0	0	0	0	0	0	0	0	0	0	1	0	0	0	0	0	0	0	0	0	0	0	0	1	0	8	3	0	0
OTU2963	0	0	1	0	0	0	0	0	0	0	1	2	2	0	0	0	0	0	0	0	0	0	0	0	0	0	0	0	0	0	0	10	0	0	0	2	0	0	0	0	0	0	0	0	0	0	0	7	0
OTU2979	0	0	0	0	0	6	0	0	0	0	1	0	0	2	0	0	0	0	0	0	0	1	2	0	0	0	0	5	0	1	0	0	0	0	0	0	0	3	0	3	0	1	0	2	0	10	1	0	0
OTU2980	0	0	0	0	0	0	0	0	0	0	0	0	0	0	0	0	0	0	0	0	0	0	0	0	0	0	0	0	0	0	0	0	0	0	0	0	0	0	0	0	0	0	0	0	0	0	0	0	0
OTU3034	0	7	1	0	2	0	0	0	0	0	0	1	0	0	0	0	0	0	0	0	0	0	0	0	3	0	0	0	0	0	0	0	0	0	0	0	0	0	1	17	0	0	0	0	0	0	0	1	0
OTU3035	0	0	0	0	0	0	0	0	0	0	0	0	0	0	0	0	0	0	0	0	0	0	0	0	0	0	0	0	0	0	0	0	0	0	0	0	0	0	0	0	0	0	0	0	0	0	0	0	0
OTU3055	0	0	0	0	0	0	0	0	0	0	0	0	0	12	0	0	8	0	0	0	41	1	154	0	4	0	0	0	0	0	0	0	0	0	0	0	0	0	0	1	0	0	0	0	0	0	0	0	0
OTU3061	0	0	1	0	0	9	0	0	3	0	0	0	5	0	1	0	0	2	2	0	3	0	3	0	0	36	2	8	1	5	0	2	0	0	3	9	1	0	0	0	0	0	0	0	14	0	1	0	0
OTU3075	0	0	0	0	0	0	0	0	5	2	0	0	0	0	0	0	0	0	0	0	0	0	0	0	1	0	1	4	0	0	0	0	4	0	0	0	0	0	0	0	0	3	0	0	0	0	0	0	0
OTU3076	0	0	0	0	0	0	0	0	0	0	0	0	0	0	0	0	0	0	0	0	0	0	0	0	0	0	0	0	0	0	0	0	0	0	0	0	0	0	0	0	0	0	0	0	0	0	0	0	0
OTU3120	2	0	0	0	0	0	0	0	0	1	0	0	0	0	0	0	0	0	0	0	0	0	0	0	4	1	7	0	0	0	0	0	3	0	0	3	2	0	0	0	0	0	0	0	0	0	0	0	0
OTU3121	0	0	0	0	0	58	0	0	1	0	0	0	0	0	0	0	0	0	0	0	0	0	8	0	0	0	0	0	0	0	0	0	0	0	0	0	0	2	0	0	3	0	0	2	0	0	0	0	0
OTU3144	0	0	0	0	0	0	0	0	0	0	0	0	0	0	0	0	0	0	0	0	0	0	0	0	0	0	0	0	0	0	0	0	0	0	0	0	0	0	0	0	0	0	0	0	0	0	0	0	0
OTU3161	0	0	0	0	0	3	0	0	0	0	0	0	0	0	0	0	0	0	0	0	0	0	1	0	0	0	0	0	0	0	0	0	0	0	0	0	0	0	0	0	0	0	0	0	0	0	0	1	0
OTU3186	0	0	0	0	0	0	0	0	0	0	0	0	0	0	0	0	0	0	0	0	6	0	0	0	0	2	0	0	0	0	0	0	0	0	0	0	0	0	0	0	0	0	0	0	0	0	0	0	0
OTU3193	0	0	0	0	0	0	0	0	0	0	0	0	0	0	0	0	0	0	0	0	0	0	0	0	0	0	0	0	0	0	0	0	0	0	0	0	0	0	0	0	0	0	0	0	0	0	0	0	0
OTU3194	0	0	3	0	3	0	0	6	0	7	0	69	0	0	0	0	0	0	0	0	0	0	0	0	0	0	0	0	0	0	0	0	0	0	0	0	0	0	0	0	0	0	0	0	0	0	0	0	0
OTU3202	0	1	0	0	2	0	0	0	0	0	0	1	0	0	0	0	0	0	0	0	1	0	0	0	0	0	1	2	0	3	1	0	0	0	0	0	0	0	0	0	0	0	0	0	5	3	1	3	0
OTU3214	0	0	0	1	0	0	0	0	0	0	0	0	0	0	0	0	0	0	0	0	0	0	0	0	0	0	0	0	0	0	0	0	0	0	0	0	0	0	0	0	0	1	0	0	0	0	0	0	0
OTU3220	0	0	0	3	0	0	0	0	0	0	0	0	0	0	0	0	0	0	0	0	0	0	0	0	2	0	1	0	0	0	0	3	0	0	0	0	0	0	0	0	0	0	0	0	0	0	1	0	0
OTU3229	0	0	0	0	0	0	0	0	5	0	0	0	0	0	0	0	0	0	0	0	0	0	0	0	0	0	0	0	0	0	0	0	0	0	0	0	0	0	0	0	0	0	0	0	0	0	0	0	0
OTU3241	0	0	0	1	0	0	0	0	0	0	0	0	0	0	0	0	0	0	0	0	0	0	0	0	0	0	0	0	0	0	0	0	0	0	7	3	0	0	0	0	0	0	0	0	0	0	0	1	0
OTU3262	0	1	0	0	0	0	0	0	0	0	0	0	0	0	0	1	0	0	0	0	1	0	4	0	25	13	0	0	0	0	0	0	0	0	0	0	0	4	0	0	0	0	0	0	0	0	0	0	0
OTU3264	0	0	0	0	0	0	0	4	0	0	1	232	0	3	0	0	1	0	0	0	0	0	0	0	0	0	0	0	0	0	0	0	0	0	0	0	0	0	0	0	0	0	0	0	0	0	0	0	0
OTU3266	0	0	0	0	0	0	0	0	0	0	0	0	0	0	0	0	0	0	0	0	0	0	0	0	0	0	0	0	0	0	0	0	0	0	0	0	0	0	0	0	0	0	0	0	0	0	0	0	0
OTU3294	0	0	3	0	6	0	1	0	1	0	0	0	0	7	0	0	1	3	0	1	6	4	0	1	2	8	4	19	1	13	3	1	0	0	1	1	0	3	0	0	1	1	0	0	6	0	0	2	0
OTU3298	0	0	0	0	0	0	0	0	0	0	0	0	0	0	0	0	0	0	0	0	0	0	0	0	11	0	0	0	0	0	0	0	0	0	0	0	0	0	0	0	0	0	0	0	0	0	0	0	0
OTU3326	0	0	0	0	0	1	0	0	2	0	0	0	2	0	0	0	0	3	0	5	0	0	5	0	0	11	0	0	0	0	0	0	0	0	9	0	0	0	0	0	0	0	0	0	0	0	0	2	0
OTU3359	0	0	0	0	0	0	0	0	0	0	0	0	0	0	0	0	0	0	0	0	0	0	0	0	0	0	0	0	0	0	0	0	0	0	0	0	0	0	0	0	0	0	0	0	0	0	0	0	0
OTU3403	0	0	0	0	0	4	0	0	3	0	1	0	3	0	0	0	0	0	0	0	1	0	0	0	3	0	0	2	0	0	0	0	1	0	0	0	0	0	0	0	0	0	0	0	19	3	0	2	0
OTU3435	0	0	0	0	0	0	0	0	0	0	2	0	14	0	0	0	0	0	0	0	0	0	0	0	0	0	0	1	0	0	0	0	0	0	0	0	0	0	0	0	0	0	0	0	5	0	0	0	0
OTU3438	0	0	0	0	0	0	0	0	0	0	0	0	0	0	0	0	0	0	0	0	0	0	0	0	0	0	0	0	0	0	0	0	0	0	0	0	0	0	0	0	0	0	0	0	0	0	0	0	0
OTU3445	0	0	0	0	0	0	0	0	0	0	0	0	0	0	0	0	0	0	0	0	0	0	0	0	0	0	0	0	0	0	0	0	0	0	0	0	0	0	0	0	0	0	0	0	0	0	0	0	0
OTU3452	0	0	0	0	0	0	0	0	0	0	0	0	0	0	0	0	0	1	0	0	0	0	1	0	0	11	0	0	0	0	0	4	0	0	0	0	0	0	0	0	0	0	0	0	0	0	0	0	0
OTU3491	0	0	0	0	0	0	0	0	0	0	0	0	0	0	0	0	0	0	0	0	0	0	0	0	0	0	0	0	0	0	0	0	0	0	0	0	0	0	0	0	0	0	0	0	0	0	0	0	0
OTU3530	0	0	1	0	0	0	0	0	0	0	0	0	0	0	0	0	0	0	0	0	0	0	0	0	9	0	1	0	0	0	0	0	4	0	0	0	0	0	0	0	1	0	0	0	0	0	0	0	0
OTU3550	0	3	0	0	0	0	0	0	0	0	0	0	0	0	0	0	0	0	0	0	0	0	9	0	2	0	1	4	0	0	0	0	0	0	1	0	0	0	0	0	0	0	0	0	0	0	1	0	0
OTU3569	8	0	0	0	0	0	0	8	0	0	0	0	0	4	0	1	0	12	0	0	3	0	0	0	0	1	1	3	0	0	0	0	0	0	9	20	44	0	31	124	17	11	0	0	144	4	3	12	6
OTU3571	0	0	0	0	0	0	0	0	0	0	0	0	0	0	0	0	0	0	0	0	0	0	0	0	0	0	0	0	0	0	0	0	0	0	0	0	0	0	0	0	0	0	0	0	0	0	0	0	0
OTU3580	0	0	0	0	0	0	0	0	0	0	0	0	0	0	0	0	0	0	0	0	0	0	0	0	25	0	0	0	0	0	0	0	0	0	0	0	0	0	0	0	0	0	0	0	0	0	0	1	0
OTU3600	0	0	0	0	0	0	0	0	0	0	0	0	0	0	2	0	0	0	0	0	0	0	0	0	0	0	0	0	0	0	0	0	0	0	0	0	0	0	0	0	0	0	0	0	0	0	0	0	0
OTU3603	0	0	0	0	0	0	0	0	0	0	0	0	0	0	0	0	0	0	0	0	0	0	0	0	0	0	0	0	0	0	0	0	0	0	0	0	0	0	0	0	0	0	0	0	0	0	0	0	0
OTU3605	0	0	0	0	0	0	0	0	0	0	0	0	2	0	0	0	0	0	0	0	0	0	0	0	0	0	0	0	0	0	0	0	5	5	0	0	0	0	0	0	0	0	0	0	0	0	0	0	0
OTU3667	0	0	0	0	0	0	0	0	0	0	0	0	0	0	0	0	0	0	0	0	0	0	0	0	0	0	0	0	0	0	0	0	0	0	0	0	0	0	0	0	0	0	0	0	0	0	0	0	0
OTU3682	0	0	0	0	0	0	0	0	0	0	0	0	0	0	0	0	0	0	0	0	0	0	0	0	0	0	0	0	0	0	0	0	0	0	0	0	0	0	0	0	0	0	0	0	0	0	0	0	0
OTU3691	1	1	1	3	1	0	2	1	0	0	3	3	1	1	3	3	0	1	1	2	0	1	1	2	0	0	8	3	5	1	0	0	1	1	0	0	0	0	1	0	0	0	1	0	0	0	0	0	0
OTU3720	0	0	0	0	0	0	0	0	0	0	0	0	0	0	0	0	0	0	0	0	0	0	0	0	0	0	0	0	0	0	0	0	0	0	0	0	0	0	0	0	0	0	0	0	0	0	0	0	0
OTU3783	12	26	30	3	22	319	6	6	32	1	43	1	5	20	9	0	7	23	51	6	22	32	18	1	13	20	76	215	0	9	30	120	14	21	23	33	3	3	7	1	35	11	2	19	3	13	41	11	1
OTU3793	0	0	0	0	0	0	0	1	0	0	0	0	10	0	0	0	0	0	0	0	0	0	1	0	0	0	0	0	1	0	5	0	0	1	0	0	0	0	0	0	0	0	0	0	0	0	0	0	0
OTU3800	0	0	0	0	0	0	0	0	0	0	0	0	0	0	0	0	0	0	0	0	0	0	0	0	0	0	0	0	0	0	0	0	0	0	0	0	0	0	1	0	0	0	0	0	0	28	0	0	0
OTU3836	0	0	0	0	0	0	0	0	6	0	0	0	0	0	0	6	0	3	3	1	0	0	0	0	0	0	6	0	0	0	0	15	0	1	9	10	1	1	0	0	0	5	0	14	0	0	0	3	0
OTU3920	0	1	0	0	0	2	0	0	0	0	0	0	0	0	0	0	0	0	0	0	0	0	0	0	1	0	0	2	0	1	0	0	0	0	0	0	0	0	0	0	0	0	0	0	4	0	0	0	0
OTU3924	0	0	0	0	0	0	0	0	0	0	0	0	1	0	0	0	0	1	0	0	0	1	0	0	0	3	0	1	0	1	0	0	0	0	0	0	0	0	0	0	0	0	0	0	0	0	0	0	0
OTU3949	0	0	0	0	0	0	0	0	1	0	2	0	0	0	0	0	0	7	0	5	0	0	10	0	0	2	0	0	0	0	0	0	0	0	0	0	0	0	0	0	0	1	0	0	0	0	0	0	0
OTU3966	9	0	12	10	41	0	0	0	0	0	0	0	2	0	1	0	1	10	7	5	120	3	0	0	3	0	0	0	0	0	0	0	0	0	0	0	0	0	0	0	0	5	2	6	3	3	0	0	0
OTU3988	0	0	0	0	0	0	0	0	1	0	0	0	1	0	0	0	0	0	0	0	4	0	0	0	3	0	1	0	0	0	0	0	0	0	1	1	0	0	0	0	0	0	0	0	0	0	0	1	0
OTU3992	0	0	0	0	0	0	0	0	0	0	0	0	0	0	0	0	0	0	0	0	0	0	0	0	0	0	0	0	0	0	0	0	0	0	0	0	0	0	0	0	0	0	0	0	0	0	0	0	0
OTU4085	0	0	0	0	0	0	0	38	0	0	0	27	0	0	0	0	0	0	0	0	0	0	0	0	0	0	0	0	0	0	1	0	0	0	4	2	0	0	0	0	0	0	0	0	0	0	0	0	0
OTU4117	0	0	0	0	0	0	0	0	0	0	0	0	0	0	0	0	0	0	0	0	0	0	0	0	0	0	0	0	0	0	0	0	0	0	0	0	0	1	0	0	0	0	0	7	0	0	0	0	0
OTU4198	0	0	0	7	2	5	0	0	0	0	0	0	0	0	0	0	0	2	0	2	0	0	1	0	1	4	3	3	0	1	1	1	0	0	0	0	0	0	0	0	0	0	0	0	0	2	6	1	0
OTU4226	0	0	0	0	0	0	0	0	0	0	0	0	0	0	0	0	0	0	0	0	0	0	0	0	0	0	0	7	0	0	1	0	0	0	0	0	0	0	0	0	0	0	0	0	0	0	0	0	0
OTU4255	0	0	0	0	0	0	0	0	0	2	0	0	0	0	0	0	0	0	0	0	0	0	0	0	0	0	0	0	0	0	0	0	0	0	0	0	0	0	0	1	0	0	0	0	0	1	69	1	0
OTU4260	0	0	0	0	0	0	0	0	0	0	0	0	0	0	0	0	0	0	0	0	0	0	0	0	0	0	0	0	0	0	0	0	0	0	0	0	0	0	0	0	0	0	0	0	0	0	0	0	0
OTU4275	0	0	0	0	0	0	0	0	0	0	0	0	0	0	0	0	0	0	0	0	0	0	0	0	0	0	0	0	0	0	0	0	0	0	0	0	0	0	0	0	0	0	0	0	0	0	0	1	0
OTU4277	0	64	0	0	11	0	0	0	0	0	0	3	0	0	0	0	0	0	0	2	0	0	0	0	0	0	0	0	9	0	0	0	1	0	0	0	0	0	1	3	3	0	0	0	0	0	1	0	0
OTU4285	0	0	0	0	0	0	0	0	0	0	0	0	0	0	0	0	0	0	0	0	0	0	0	0	0	0	0	0	0	0	0	0	0	0	0	0	0	0	0	0	0	0	0	0	0	0	0	0	0
OTU4306	0	0	0	0	0	0	0	0	0	0	0	0	0	0	0	0	0	0	0	0	0	0	0	0	0	0	0	0	0	0	0	0	0	0	0	6	0	0	0	0	0	1	0	0	9	0	0	1	0
OTU4353	0	0	0	0	0	0	0	0	0	0	0	0	0	0	0	0	0	0	0	0	0	2	0	0	0	0	0	0	5	1	2	0	0	0	0	19	0	0	0	0	0	0	0	0	0	0	0	1	0
OTU4401	0	0	0	0	0	0	0	0	0	0	0	0	0	0	0	0	0	0	0	0	0	0	0	0	0	0	0	0	0	0	0	0	0	0	0	0	0	0	0	0	0	0	0	0	0	0	0	0	0
OTU4409	0	0	0	0	0	0	0	0	0	0	0	0	0	0	0	0	0	0	0	0	0	0	0	0	1	0	0	0	0	0	0	0	0	0	0	0	0	2	0	1	0	0	0	0	1	11	0	0	0
OTU4414	0	0	0	0	0	0	0	0	0	0	0	0	0	0	0	0	0	0	0	0	0	0	0	0	0	0	0	0	0	0	0	0	0	0	0	0	0	0	0	0	0	0	0	0	0	0	0	0	0
OTU4447	0	0	0	0	0	0	0	0	0	0	0	0	0	0	0	0	0	0	0	0	0	0	0	0	0	0	0	0	0	0	0	0	0	0	0	0	0	0	0	0	0	0	0	0	0	0	0	0	0
OTU4487	0	0	0	0	0	0	0	0	0	0	0	0	0	0	0	0	0	0	0	0	3	0	14	0	0	0	0	0	0	0	0	0	0	0	0	0	0	0	0	0	0	0	0	0	0	0	0	0	0
OTU4493	0	1	1	0	0	0	0	0	0	1	0	0	0	0	0	0	0	0	0	0	0	0	0	0	0	1	0	0	0	0	0	1	0	1	0	0	0	0	0	0	0	0	0	0	0	0	0	1	0
OTU4499	0	0	0	0	0	0	0	0	0	0	1	1	0	1	0	9	0	5	0	0	0	0	0	0	0	0	37	3	4	1	0	5	2	6	0	0	0	1	1	0	0	0	0	0	0	0	1	0	1
OTU4510	0	0	2	3	0	0	16	1	0	2	0	0	1	22	0	74	0	1	17	1	0	0	0	0	2	70	2	0	0	70	2	82	2	31	80	1	0	0	2	0	3	1	4	0	0	0	7	0	1
OTU4534	0	0	1	0	0	6	0	0	3	1	1	0	1	0	0	0	0	0	0	0	1	0	0	0	3	0	1	2	0	0	0	0	0	0	1	0	0	0	0	0	1	2	0	0	1	0	0	7	0
OTU4544	0	0	0	0	0	0	0	0	0	0	0	0	0	0	0	0	0	0	0	0	0	0	0	0	0	0	0	0	0	0	0	0	0	0	0	0	0	0	0	0	0	0	0	0	0	0	0	0	0
OTU4554	0	0	0	1	0	0	0	0	0	0	0	0	0	0	0	0	0	0	0	0	0	0	0	0	0	0	0	0	0	0	1	1	0	0	0	0	0	0	0	0	1	0	0	1	0	0	0	1	0
OTU4643	0	0	0	0	1	1	0	0	0	1	2	2	0	0	0	0	0	0	0	0	0	0	0	0	0	1	0	0	0	1	1	0	0	0	0	0	0	0	0	0	0	0	0	0	0	0	0	0	1
OTU4679	0	0	0	0	0	0	0	0	0	0	0	0	0	0	0	0	0	0	1	0	0	0	0	0	0	0	0	0	0	0	0	0	0	0	0	0	0	0	0	0	0	0	0	0	0	0	0	0	0
OTU4686	0	0	2	0	0	1	0	0	0	0	0	0	0	0	0	0	0	0	0	0	0	0	0	0	0	0	0	0	0	0	0	0	0	0	0	0	0	0	0	0	1	0	0	0	0	0	0	5	0
OTU4713	0	0	0	0	0	0	0	0	0	0	0	0	0	0	0	0	0	0	0	0	0	0	0	0	0	0	0	0	0	0	0	0	0	0	0	0	0	0	0	0	0	0	0	0	0	0	0	0	0
OTU4749	0	0	0	0	0	0	0	0	0	1	0	0	1	0	1	0	0	0	0	0	0	0	0	0	0	0	0	0	0	0	0	0	0	0	0	0	0	0	0	0	0	1	0	0	0	0	0	0	0
OTU4792	1	0	0	0	1	1	0	1	1	1	0	0	0	0	1	0	0	0	0	0	0	0	0	1	1	0	0	0	0	3	0	0	0	1	0	0	0	0	1	1	0	0	0	0	0	8	6	1	0
OTU4811	0	0	0	0	0	0	0	0	0	0	0	0	0	0	0	0	0	0	0	0	0	0	0	0	0	0	0	0	0	0	0	0	0	0	0	0	0	0	0	0	0	0	0	0	0	0	0	0	0
OTU4842	1	1	1	0	0	24	0	0	0	0	0	1	0	0	0	1	0	0	0	0	0	0	0	0	0	0	0	0	0	0	0	1	0	0	0	0	0	0	0	0	0	0	0	0	0	1	3	81	0
OTU4863	0	0	0	0	0	0	0	0	0	0	0	0	0	0	0	0	0	0	0	0	13	0	4	0	9	0	0	0	0	0	0	2	0	0	6	0	0	0	0	0	0	0	0	0	0	0	0	0	0
OTU4869	0	0	0	0	0	0	0	0	0	0	0	0	1	1	0	0	0	0	0	0	0	0	0	0	0	0	0	1	0	0	0	0	0	0	0	0	0	0	0	0	0	0	0	0	0	0	0	0	0
OTU4874	0	0	0	0	0	0	0	0	0	0	0	0	0	0	0	0	0	0	0	0	0	0	0	0	0	0	0	0	0	0	0	0	0	0	0	0	0	0	0	0	0	0	0	0	0	0	0	0	0
OTU4875	6	0	0	0	0	0	0	0	0	0	0	10	0	0	0	0	0	0	0	0	0	0	0	0	8	0	0	0	0	0	0	0	0	0	0	0	0	0	0	0	0	0	0	0	0	0	0	8	0
OTU4888	0	0	1	0	0	7	0	0	0	0	0	0	0	0	0	0	0	0	0	0	0	0	0	0	0	0	0	0	0	0	0	0	0	0	2	13	0	0	0	0	0	16	0	0	5	0	0	1	0
OTU4900	0	0	0	1	1	0	0	0	0	0	0	0	0	0	0	0	0	0	0	0	0	0	0	0	2	0	0	0	0	0	0	0	0	0	0	0	0	0	0	0	0	0	0	0	0	0	0	2	0
OTU4979	0	0	0	0	0	8	1	0	0	0	0	0	0	0	0	0	0	2	3	0	0	0	1	0	0	0	2	0	0	0	0	0	0	0	0	0	0	3	0	0	3	0	0	0	0	0	0	1	0
OTU5043	0	1	0	0	1	0	0	0	0	1	0	0	0	0	0	0	0	0	0	0	0	0	0	0	0	1	0	0	0	2	1	0	0	0	0	0	0	0	0	0	0	0	0	0	0	1	2	0	0
OTU5068	0	0	0	0	3	0	0	0	0	0	0	0	0	0	0	0	0	0	0	0	70	0	0	0	0	0	0	0	0	0	0	0	0	0	0	0	0	0	0	0	0	0	0	0	0	0	0	0	0
OTU5141	0	0	0	0	0	0	0	0	0	0	0	0	0	0	0	0	0	0	0	0	0	0	5	2	0	2	18	0	0	0	1	2	0	1	0	0	0	0	0	0	1	0	0	0	0	0	0	1	0
OTU5204	0	0	0	0	0	0	0	0	0	0	0	0	0	0	0	0	0	0	0	0	0	0	0	0	0	0	0	0	0	0	0	0	0	0	0	0	0	0	0	0	0	0	0	0	0	0	0	0	0
OTU5211	0	0	0	0	0	0	0	0	0	0	0	0	0	0	0	0	0	0	0	0	0	0	0	0	0	0	0	0	0	0	0	0	0	0	0	0	0	0	0	0	0	0	0	0	0	0	0	0	0
OTU5240	0	0	0	0	0	0	0	0	0	0	0	0	0	0	0	0	0	0	0	0	0	0	0	0	0	0	0	0	0	0	0	0	0	0	0	0	0	0	0	0	0	0	0	0	0	0	0	0	0
OTU5245	0	0	3	0	1	65	0	0	0	0	0	0	0	6	0	0	0	9	0	0	0	0	3	3	0	2	11	8	0	0	0	10	0	2	1	5	0	0	0	0	0	0	0	0	0	0	4	1	0
OTU5275	0	7	0	0	1	0	0	0	0	0	0	0	0	0	0	0	0	0	0	0	0	0	0	0	0	0	0	0	1	0	0	0	0	0	0	0	0	0	12	6	0	0	1	0	0	0	0	0	0
OTU5277	0	0	0	0	0	0	0	0	0	0	0	0	0	0	0	0	0	0	0	0	0	0	0	0	0	0	0	0	0	0	0	0	0	0	0	0	0	0	0	0	0	2	0	0	0	0	0	0	0
OTU5322	0	2	0	0	0	0	0	0	0	0	0	0	0	0	0	0	0	0	0	0	0	0	0	0	1	0	0	0	0	0	0	0	0	0	0	0	0	0	0	3	0	0	0	0	0	0	0	0	0
OTU5324	0	0	0	0	0	0	0	0	0	0	0	0	0	0	0	0	0	1	0	0	0	0	0	0	0	0	0	0	0	0	0	0	0	0	0	14	0	0	0	0	0	1	0	0	0	0	0	2	0
OTU5357	0	0	0	0	1	1	0	0	4	3	4	1	0	0	0	0	1	0	1	0	0	7	0	2	1	1	1	0	0	0	4	0	3	2	0	0	0	0	0	4	0	3	0	1	32	31	24	40	0
OTU5394	0	0	0	0	0	0	0	0	0	4	0	0	0	0	2	0	0	0	0	0	0	0	0	0	0	0	0	0	0	0	0	0	0	0	0	0	0	0	0	0	0	0	0	0	0	0	0	0	0
OTU5437	0	0	0	0	0	0	0	0	0	1	0	0	0	1	0	0	0	0	0	0	0	0	0	0	0	0	0	0	0	0	0	0	0	0	0	0	0	0	0	0	0	0	0	0	0	0	0	0	0
OTU5449	0	0	0	0	0	0	0	0	0	0	0	0	0	0	0	1	0	1	0	0	0	0	0	0	0	0	18	1	0	2	0	0	0	1	0	0	0	0	0	0	0	0	0	0	0	0	1	0	0
OTU5457	0	0	0	0	0	0	0	0	0	0	0	0	0	0	0	0	0	0	0	0	0	0	0	0	0	0	0	0	0	0	0	0	0	0	0	0	0	0	0	0	0	0	0	0	0	0	0	0	0
OTU5526	0	0	1	0	0	0	0	0	1	0	1	0	0	0	0	0	0	0	0	0	0	0	0	0	1	0	0	0	0	0	0	0	0	0	0	0	0	0	0	0	0	0	0	0	0	0	0	0	0
OTU5556	0	0	0	0	0	0	0	0	0	0	0	0	0	0	0	0	0	0	0	0	0	0	0	0	0	0	0	0	0	0	0	0	0	0	0	0	0	0	0	0	0	0	0	0	0	0	0	0	0
OTU5563	3	0	0	0	0	2	0	0	1	0	0	0	0	0	0	0	19	0	0	0	3	0	12	0	7	6	11	34	0	3	0	5	3	0	32	39	12	9	0	0	0	38	0	0	0	0	0	2	1
OTU5644	0	1	0	0	0	0	0	4	0	2	1	1	0	0	0	0	1	0	0	0	0	3	0	6	0	0	0	0	0	0	0	1	0	0	0	0	0	0	0	0	0	1	0	0	5	760	3	8	0
OTU5661	0	0	0	4	0	0	0	0	0	0	0	0	3	0	1	0	0	0	0	0	19	16	3	2	0	0	0	0	0	0	10	0	0	0	0	0	0	0	0	0	0	0	0	0	0	0	0	0	0
OTU5663	0	0	0	0	0	0	0	0	0	0	0	0	0	0	0	0	0	0	0	0	0	0	0	0	0	0	0	0	0	0	0	0	0	0	0	0	0	0	0	0	0	0	0	0	0	0	0	0	0
OTU5757	0	0	0	0	7	0	0	0	0	0	0	0	0	0	0	0	2	0	0	0	3	0	0	1	0	0	0	0	4	2	1	0	0	0	0	0	0	0	0	0	0	0	0	0	0	0	0	0	0
OTU5780	0	0	0	0	0	0	0	0	16	0	0	1	0	0	0	0	0	0	0	0	0	0	0	0	0	0	0	0	0	0	0	0	0	0	0	0	0	0	0	70	0	0	0	0	30	0	0	0	0
OTU5812	1	1	0	0	1	0	0	0	0	3	0	0	0	0	2	0	0	0	0	0	0	0	0	0	0	0	1	0	0	1	1	0	0	1	0	0	0	0	0	0	0	0	0	0	0	0	0	0	1
OTU5843	170	19	15	11	16	0	257	89	3	35	46	22	14	290	276	40	25	107	109	34	70	48	19	48	5	61	82	75	73	197	20	29	6	100	6	0	3	11	19	7	2	3	13	4	10	2	2	6	597
OTU5883	0	1	0	2	0	0	0	0	3	3	0	0	0	0	0	0	0	0	0	0	0	0	0	0	0	0	0	0	0	0	0	0	0	0	0	0	0	0	0	0	1	0	0	0	0	0	1	0	0
OTU5904	0	0	0	0	0	0	0	0	0	0	0	0	0	0	0	0	0	0	0	0	0	0	0	0	0	0	0	0	0	0	0	0	0	0	0	0	0	0	0	0	0	0	0	0	0	0	0	0	0
OTU5918	0	0	0	0	0	0	0	0	0	0	0	0	0	0	0	0	0	0	0	0	0	0	0	0	0	0	0	0	0	0	0	0	0	0	0	0	0	0	0	0	0	0	0	0	0	0	0	0	0
OTU5927	0	0	0	0	0	0	0	0	0	0	0	0	0	0	0	0	0	0	0	0	0	0	0	0	0	0	0	0	0	0	0	0	0	0	0	0	0	0	0	0	0	0	0	0	0	0	0	0	0
OTU5937	0	0	0	0	0	0	0	0	0	0	0	0	0	0	0	0	0	0	0	0	0	0	0	0	0	0	0	0	0	0	0	0	0	0	0	0	0	0	0	0	0	0	0	0	0	0	0	0	0
OTU5946	0	0	0	0	0	0	0	0	0	0	0	0	0	0	0	1	0	0	0	0	0	0	0	0	2	0	0	0	0	0	0	0	0	0	6	0	0	1	0	0	0	0	0	0	0	0	0	0	0
OTU6042	0	0	0	0	1	1	0	0	0	0	0	0	0	1	0	0	0	0	1	0	0	1	0	0	0	0	0	0	0	0	1	1	0	0	0	1	0	0	0	0	0	0	0	0	0	0	0	0	0
OTU6058	0	0	0	0	0	0	0	0	0	0	1	0	4	1	0	0	0	0	0	0	0	0	0	0	0	0	0	0	0	0	0	0	0	0	0	0	0	0	0	0	0	0	0	0	0	0	0	0	0
OTU6067	0	2	0	0	2	0	0	0	0	1	0	4	0	0	0	0	0	1	0	1	0	0	0	0	0	1	0	0	0	1	0	0	0	1	0	0	0	0	1	3	0	0	6	0	0	0	0	0	0
OTU6109	0	0	1	0	0	0	0	0	5	0	0	0	0	0	0	0	0	0	2	0	0	0	0	0	0	0	1	0	0	1	0	0	0	0	0	0	0	0	0	0	0	0	0	0	0	0	0	0	0
OTU6111	0	0	5	1	11	5	1	0	6	5	2	4	3	5	0	0	1	0	0	0	5	0	1	0	33	2	2	2	0	5	1	5	1	1	0	1	0	6	1	0	2	2	5	6	22	1	3	5	0
OTU6123	0	0	0	0	0	0	0	0	0	0	10	0	0	0	0	0	0	0	0	0	0	0	0	0	1	0	0	0	0	0	0	1	0	0	0	0	0	0	0	0	0	0	0	0	0	0	0	0	0
OTU6189	0	2	0	0	3	0	0	0	0	0	2	2	0	0	0	0	0	1	0	1	0	0	0	1	1	0	0	0	1	0	0	0	0	0	0	0	1	0	1	1	0	0	3	0	0	0	0	1	0
OTU6211	0	0	2	0	2	1	0	0	1	0	0	0	0	0	0	0	0	0	0	0	1	1	1	0	2	0	0	3	0	0	0	1	0	0	0	2	0	2	0	0	0	1	0	3	4	0	0	0	0
OTU6214	0	0	0	0	0	0	0	0	0	0	0	0	0	0	0	0	0	0	1	0	0	0	0	0	0	2	6	7	0	0	0	2	0	0	0	0	0	0	0	0	0	0	0	0	0	0	0	0	0
OTU6259	0	0	1	0	0	0	0	1	0	0	1	0	0	0	0	0	0	0	0	0	0	0	0	0	0	1	0	0	0	0	3	1	0	0	0	0	0	0	0	1	0	0	0	0	6	1	0	2	0
OTU6277	0	0	0	0	0	0	0	0	0	0	0	0	0	0	0	0	0	0	0	0	0	0	0	0	0	0	0	0	0	0	0	0	0	0	0	0	0	0	0	0	0	0	0	0	0	0	0	0	0
OTU6325	0	6	3	2	5	0	0	2	8	17	13	3	4	1	0	1	0	1	1	1	1	1	1	4	2	1	0	0	2	1	5	2	4	1	0	0	1	3	2	0	2	2	6	1	7	3	0	3	0
OTU6329	0	0	0	3	2	0	0	0	1	0	0	0	1	0	0	0	0	0	0	0	0	1	0	0	0	0	1	0	2	0	0	0	0	0	0	0	0	0	0	1	0	0	0	0	0	0	0	0	0
OTU6407	6	0	0	0	0	0	0	1	0	0	0	0	0	0	0	0	0	0	0	0	0	0	7	0	5	0	0	1	0	0	0	0	0	0	0	0	0	0	0	0	0	0	0	0	0	0	0	0	0
OTU6451	0	0	0	0	0	0	0	0	0	0	0	0	0	0	0	0	0	0	0	0	0	0	0	0	0	0	0	0	0	0	0	0	0	0	0	0	0	0	0	0	0	0	0	0	0	0	0	0	0
OTU6498	0	0	1	5	2	0	0	0	0	0	0	0	0	0	0	0	0	2	0	1	0	2	0	0	0	1	1	1	0	0	1	0	0	0	0	0	0	0	0	0	0	0	0	0	0	0	0	0	0
OTU6534	0	0	0	0	0	1	0	0	0	0	0	0	2	0	0	0	0	0	0	0	0	0	13	0	0	1	0	0	0	0	0	0	1	0	0	0	0	0	0	0	0	0	0	0	7	5	0	0	0
OTU6593	0	1	0	0	3	0	0	0	0	1	0	2	0	1	0	0	0	0	0	0	0	0	0	0	2	0	0	0	2	0	0	0	0	0	0	0	0	0	5	2	0	0	3	0	0	0	0	0	0
OTU6639	0	1	0	0	3	0	1	1	2	4	7	4	0	0	0	0	1	0	0	0	0	5	0	2	0	0	0	0	0	0	8	0	2	3	0	1	1	0	0	5	0	4	0	4	55	9	19	7	0
OTU6698	0	0	0	0	0	0	0	0	0	0	0	0	0	0	0	0	0	0	0	0	0	0	0	0	0	0	0	0	0	0	0	0	0	0	0	0	0	0	0	0	0	0	0	0	0	0	0	0	0
OTU6713	1	0	0	0	1	0	0	1	0	2	2	0	0	0	1	1	0	2	0	0	0	1	0	0	2	4	0	0	0	2	1	0	0	1	1	0	0	0	0	0	2	0	1	1	1	0	4	0	0
OTU6739	0	0	0	0	0	0	0	0	1	0	0	0	0	2	0	0	0	0	0	0	0	0	0	1	0	0	0	0	0	0	0	0	0	0	0	0	0	0	0	0	0	0	0	3	44	0	0	0	0
OTU6814	0	0	0	0	0	0	0	0	0	0	0	0	0	0	0	0	0	0	0	0	0	0	0	0	0	0	0	0	0	0	0	0	0	0	0	0	0	0	0	0	0	0	0	0	0	0	0	0	0
OTU6822	0	3	0	0	0	0	0	0	0	0	0	0	0	0	0	0	0	0	0	0	0	0	0	0	0	0	0	0	0	0	0	0	0	0	0	0	0	0	0	0	0	0	0	0	0	0	0	0	0
OTU6936	0	0	0	0	0	0	0	0	0	0	0	0	0	0	0	0	0	0	0	0	0	0	0	0	0	0	0	0	0	0	0	0	0	0	0	0	0	0	0	0	0	0	0	0	0	0	0	0	0
OTU6967	0	0	0	2	1	0	0	0	0	0	0	0	0	0	2	1	0	1	0	0	0	0	0	10	0	2	1	0	3	2	0	0	0	0	0	0	2	0	0	0	0	0	0	0	0	0	1	7	0
OTU7049	0	0	0	0	0	6	0	0	1	0	2	0	0	0	0	0	0	0	0	1	0	0	0	0	4	0	0	1	0	0	0	0	0	0	0	1	0	0	0	0	0	3	0	0	0	0	0	0	0
OTU7059	0	0	0	0	0	0	0	0	0	0	0	0	0	0	0	0	0	0	0	0	0	0	0	0	0	0	0	0	0	0	0	0	0	0	0	0	0	0	0	0	0	0	0	0	0	0	0	0	0
OTU7220	6	2	3	2	1	1	1	3	1	3	1	0	0	2	5	1	1	0	3	1	4	0	0	5	2	2	4	2	3	6	0	2	0	2	0	0	0	1	0	0	0	0	0	0	0	0	2	0	1
OTU7351	0	0	0	0	0	0	0	0	0	0	0	0	0	0	0	0	0	0	0	0	0	0	0	0	2	0	0	0	0	0	0	0	0	0	0	0	0	0	0	0	0	0	0	0	0	0	0	0	0
OTU7396	0	0	0	1	0	1	0	0	0	0	0	0	0	0	0	0	0	0	0	0	0	0	0	1	0	0	0	0	3	0	0	0	0	0	0	0	0	0	0	1	0	0	0	0	0	0	0	1	1
OTU7447	0	0	0	0	0	0	0	0	0	0	0	0	0	0	0	0	0	0	0	0	0	0	0	0	0	0	0	0	0	0	0	0	0	0	0	0	0	0	0	0	0	0	0	0	0	0	0	0	0
OTU7519	1	0	0	0	0	62	0	0	0	0	9	1	2	1	0	0	5	0	0	0	0	0	0	0	2	0	0	1	0	0	0	0	0	0	0	1	0	0	0	0	0	2	0	0	0	0	0	1	0
OTU7563	0	0	0	0	0	0	0	0	1	0	0	0	0	0	0	0	0	0	0	0	0	0	0	0	0	15	0	0	0	0	0	1	0	0	0	0	0	0	0	0	0	0	0	0	0	0	0	0	0
OTU7573	0	0	0	0	0	0	0	0	0	0	0	0	0	0	0	0	0	0	0	0	0	0	0	0	0	0	0	0	0	0	0	0	0	0	0	0	0	0	0	0	0	0	0	0	0	0	0	0	0
OTU7599	0	0	0	0	0	4	0	0	0	0	0	0	0	0	0	1	0	0	0	5	0	0	1	0	0	2	0	8	0	0	0	1	0	0	3	1	0	0	0	0	0	1	0	0	0	0	0	0	0
OTU7601	0	0	0	0	0	0	0	1610	2	0	0	0	0	0	0	0	0	0	0	0	0	0	0	0	0	0	0	0	1	0	0	0	0	0	0	0	0	0	0	0	0	0	0	0	0	0	0	0	0
OTU7618	0	0	0	0	7	0	0	0	0	0	0	0	0	0	0	0	0	0	0	0	0	0	0	0	1	0	0	0	0	0	0	0	0	0	0	0	0	0	0	0	0	0	0	0	0	0	0	0	0
OTU7647	0	0	0	0	0	0	0	0	0	0	0	0	4	0	0	0	0	0	0	0	0	0	9	0	2	0	0	0	0	0	0	0	0	0	0	0	0	0	0	0	0	0	0	0	0	1	0	0	0
OTU7701	0	0	0	0	0	0	0	0	0	0	0	0	0	0	0	0	0	0	0	0	0	0	0	0	0	0	0	0	0	0	0	0	0	0	0	0	0	0	0	0	0	0	0	0	0	0	0	0	0
OTU7725	0	0	0	0	0	0	0	0	0	0	0	0	0	0	0	0	0	0	0	0	0	0	0	0	0	0	0	0	0	0	0	0	0	0	0	0	0	0	0	0	0	0	0	0	0	0	0	0	0
OTU7738	0	0	0	0	0	0	0	0	0	0	0	0	0	0	0	0	0	0	0	0	6	2	0	1	3	0	0	0	0	0	3	0	0	0	0	0	0	0	0	0	0	0	0	0	0	0	0	0	0
OTU7760	2	0	5	0	0	3	0	0	22	1	1	0	3	0	0	0	0	0	1	0	4	0	1	0	4	0	4	1	0	0	0	0	1	0	0	4	0	0	0	0	2	18	0	12	8	0	0	4	0
OTU7831	0	0	0	0	0	0	0	0	0	0	0	0	0	0	0	0	0	0	0	2	0	0	5	0	0	9	0	0	0	0	0	0	0	0	0	0	0	0	0	0	0	0	0	0	0	0	0	1	0
OTU7835	0	0	0	0	0	0	1	1	0	0	1	0	0	0	0	0	0	0	0	0	0	0	0	0	0	0	0	0	0	0	4	0	0	0	0	0	0	0	1	3	0	2	0	1	6	2	0	2	0
OTU7858	0	0	0	2	6	0	0	0	0	0	0	0	0	0	0	0	0	0	1	3	0	0	0	0	0	0	0	0	0	0	0	0	0	0	0	0	0	0	0	0	0	0	0	0	1	0	0	0	0
OTU7930	0	0	0	0	0	0	1	0	0	0	0	0	0	0	0	0	0	0	0	0	0	0	0	0	0	0	0	0	0	2	0	0	0	0	0	0	0	0	0	0	0	0	0	0	1	0	0	0	0
OTU7932	0	0	0	0	0	0	0	0	0	0	0	0	0	0	0	0	0	0	0	0	0	0	0	0	0	0	0	0	0	0	0	0	0	0	0	0	0	0	0	0	0	0	0	0	0	0	0	0	0
OTU7978	56	168	23	252	208	10	899	71	194	285	198	15	407	21	112	61	7	173	96	25	41	272	57	37	353	665	36	51	8	445	159	332	231	301	134	187	8	61	74	27	140	62	78	226	166	233	191	71	197
OTU7999	2	1	1	1	4	0	3	2	2	0	1	1	3	0	1	0	0	1	1	0	0	2	0	0	4	5	0	0	0	0	0	1	2	2	1	1	0	1	0	0	0	0	0	1	1	1	0	0	0
OTU8011	0	0	0	0	16	0	0	0	0	0	0	0	0	0	0	0	0	0	0	0	0	4	0	1	0	0	0	0	0	0	1	0	0	0	0	0	0	0	0	0	0	0	0	0	0	5	0	0	0
OTU8028	0	0	0	0	0	0	0	0	0	0	0	0	0	18	0	0	0	0	2	0	0	0	0	0	0	0	0	0	17	0	0	0	0	0	0	0	0	0	0	0	0	0	0	0	0	0	0	0	0
OTU8062	0	0	0	0	0	0	0	0	0	0	0	0	0	0	0	0	0	0	0	0	0	0	0	0	0	0	0	0	0	0	0	0	0	0	0	0	0	0	0	0	0	0	0	0	0	0	0	0	0
OTU8139	0	0	0	0	0	0	0	0	0	437	0	43	0	0	0	0	0	0	0	0	0	0	0	0	0	0	0	0	0	0	0	0	0	0	0	0	0	0	0	0	0	0	0	0	0	0	0	0	0
OTU8161	0	0	0	0	0	0	0	1	0	0	0	0	0	0	1	1	1	0	0	0	0	0	1	0	35	1	2	0	0	0	0	0	0	0	11	0	0	10	0	0	0	0	0	0	0	0	0	1	0
OTU8213	0	0	0	0	1	0	0	0	0	0	0	0	0	0	0	0	0	0	0	0	0	0	0	0	0	0	1	0	0	0	1	1	1	0	0	0	0	0	0	0	1	0	0	0	0	0	0	0	0
OTU8376	0	0	0	0	0	0	0	0	0	45	0	0	0	0	0	0	0	0	0	0	0	0	0	0	0	1	0	0	0	0	0	0	0	0	0	0	0	0	0	0	0	0	0	0	0	0	0	0	0
OTU8396	0	0	4	0	1	0	0	0	0	0	0	0	0	0	0	0	0	0	0	0	1	3	0	0	0	0	0	0	0	0	2	0	0	0	0	0	0	0	0	0	0	0	0	0	0	0	0	0	0
OTU8449	0	0	0	0	0	0	0	0	0	0	0	0	0	0	0	0	0	0	0	0	0	0	0	0	0	0	0	0	0	0	0	0	0	0	0	0	0	0	0	0	0	0	0	0	0	0	0	0	0
OTU8455	0	0	0	2	0	0	0	1	0	5	0	0	0	0	3	0	0	0	0	0	0	1	0	1	0	0	0	0	0	3	0	0	0	2	1	0	1	0	0	0	0	0	0	0	0	0	1	1	3
OTU8636	0	0	0	0	5	0	0	1	0	3	6	3	0	0	0	0	0	0	0	0	0	2	0	4	1	0	0	0	0	0	7	0	2	0	1	0	0	0	2	6	0	3	0	1	40	1	2	9	0
OTU8715	0	0	0	1	0	0	0	0	0	0	0	0	5	0	0	0	0	1	0	2	8	10	0	12	14	0	0	0	0	0	2	0	0	0	0	0	0	0	0	0	0	0	0	0	0	0	0	0	0
OTU8764	0	0	0	0	0	0	0	0	0	0	0	0	0	0	0	0	0	0	0	0	0	0	0	0	0	0	0	0	0	0	0	0	0	0	0	0	0	0	0	0	0	0	0	0	0	0	0	0	0
OTU8790	0	0	0	0	0	0	0	0	0	0	0	0	0	0	0	0	0	0	0	0	1	0	0	0	0	0	0	0	0	0	1	1	0	0	0	0	0	0	0	0	0	3	0	0	0	0	0	0	0
OTU8793	0	0	0	0	0	0	0	0	1	0	0	1	0	0	0	0	0	0	0	0	0	3	0	1	0	0	0	0	0	0	1	0	0	0	0	1	0	0	0	1	0	2	0	1	4	0	2	1	0
OTU8796	0	0	0	0	137	0	0	0	8	2	0	0	5	0	0	0	0	0	0	0	771	1	0	0	0	0	0	0	0	0	1	0	0	0	0	0	0	0	0	0	0	0	0	0	0	0	0	0	0
OTU8798	0	0	0	0	0	0	0	0	0	0	0	0	0	0	0	0	0	0	0	1	0	0	0	0	0	0	0	0	0	0	0	0	0	0	0	0	0	0	0	0	0	0	0	0	0	0	0	0	0
OTU8800	0	0	0	0	0	0	0	0	0	0	0	0	0	0	0	0	0	0	0	0	1	0	0	3	0	0	0	0	0	0	0	0	0	0	0	0	0	0	0	0	0	0	0	0	0	0	0	0	0
OTU8841	0	12	0	4	1	0	1	2	2	1	3	1	1	3	0	0	0	1	0	0	0	1	1	0	0	1	0	1	0	3	3	1	1	1	0	2	0	0	1	0	2	0	5	0	1	0	0	0	0
OTU8862	0	0	0	0	0	0	0	0	0	0	0	0	0	0	0	0	0	0	0	0	0	0	0	0	0	0	0	0	0	0	0	0	0	0	0	0	0	0	0	0	0	0	0	0	0	0	0	0	0
OTU8911	0	0	0	0	0	0	0	0	1	0	0	1	0	0	0	0	0	0	0	0	0	0	0	0	0	0	1	0	0	2	0	0	2	0	0	0	0	0	0	0	0	0	0	0	0	0	0	0	0
OTU8915	0	0	0	0	6	0	0	0	0	0	0	0	0	0	0	0	0	0	0	0	0	0	2	0	0	0	0	0	0	0	0	0	0	0	0	0	0	0	0	0	0	0	0	0	0	0	0	0	0
OTU8947	0	0	0	0	0	0	0	0	0	0	0	0	0	0	0	0	0	0	0	0	25	9	0	2	8	0	0	0	0	0	8	0	0	0	0	0	0	0	0	0	0	0	0	0	0	0	0	0	0
OTU8969	0	0	0	0	0	0	0	0	0	0	0	0	0	0	0	0	0	0	0	0	0	0	0	0	0	0	0	0	0	0	0	0	0	0	0	0	0	0	0	0	0	0	0	0	0	0	0	0	0
OTU9002	0	0	0	0	0	0	0	1	0	0	1	0	0	0	0	0	0	0	0	0	0	0	0	0	0	0	0	0	0	0	1	1	1	0	0	0	0	0	0	0	0	0	0	0	2	3	0	0	0
OTU9013	0	0	0	0	0	0	0	0	0	0	0	0	0	0	0	0	0	0	0	0	0	0	0	0	0	0	0	0	0	0	0	0	0	0	0	0	0	0	0	0	0	0	0	0	0	0	0	0	0
OTU9042	0	0	0	0	0	0	0	0	0	0	0	0	0	0	0	0	0	0	0	0	1	1	0	1	0	0	0	0	0	0	4	0	0	0	0	0	0	0	0	2	0	1	0	0	0	0	0	0	0
OTU9081	0	0	0	0	0	0	0	0	0	0	0	0	0	0	0	0	0	0	0	0	4	31	0	5	4	0	0	0	0	0	14	0	1	1	0	0	0	0	0	0	0	0	0	0	0	0	0	0	0
OTU9109	0	0	0	0	0	0	0	0	0	0	0	11	0	0	0	0	0	0	0	0	0	0	0	0	0	0	0	0	0	0	0	0	0	0	0	0	0	0	0	0	0	0	0	0	0	0	0	0	0
OTU9139	0	0	0	0	0	0	0	0	0	0	0	0	0	0	0	0	0	0	0	0	0	0	0	0	0	0	0	0	0	0	0	0	0	0	0	0	0	0	0	0	0	0	0	0	0	0	0	0	0
OTU9149	0	0	0	0	0	0	0	0	0	0	1	3	0	0	0	0	0	0	0	0	0	0	0	0	0	0	0	0	0	0	0	0	4	0	0	0	0	0	0	0	0	0	0	0	0	0	0	0	1
OTU9181	0	0	0	0	0	0	0	0	0	0	0	0	0	0	0	0	0	0	0	0	0	0	0	0	0	0	0	0	0	0	0	0	0	0	0	0	0	0	0	0	0	0	0	0	0	0	0	0	0
OTU9185	0	2	0	0	0	0	0	0	0	3	0	9	0	0	0	0	0	1	0	1	0	0	0	5	1	0	0	0	0	0	0	0	0	1	0	0	3	1	1	1	0	0	31	0	0	0	0	0	0
OTU9220	0	0	0	0	0	0	0	0	0	0	0	0	0	0	0	0	0	0	0	0	0	11	0	0	0	0	0	0	0	0	2	0	0	0	0	0	0	0	0	0	0	0	0	0	0	0	0	0	0
OTU9221	0	31	0	30	10	1	13	6	0	1	0	12	0	7	5	5	0	2	0	3	29	34	0	29	7	6	0	1	0	0	23	0	6	21	8	0	0	0	0	0	0	0	12	0	56	0	0	0	3
OTU9222	0	0	0	0	0	0	0	0	0	0	0	0	0	0	0	0	0	0	0	0	0	0	0	0	0	0	0	0	0	0	0	0	0	0	0	0	0	1	1	0	0	1	0	1	11	1	0	3	0
OTU9250	0	4	4	15	7	5	0	0	2	0	0	6	0	0	0	0	0	0	0	0	0	0	0	0	0	0	0	0	0	0	0	0	0	0	0	0	1	0	0	0	8	1	4	14	0	0	0	13	0
OTU9253	15	24	2	35	49	0	31	11	20	17	13	2	45	6	14	19	2	17	7	1	5	39	10	8	38	57	2	4	4	55	21	36	21	9	10	16	2	5	5	3	3	5	7	15	3	1	0	1	11
OTU9266	0	0	0	0	0	0	0	0	0	0	0	0	0	0	0	0	0	0	0	0	0	0	0	0	0	0	0	0	0	0	0	0	0	0	0	0	0	0	0	0	0	0	0	0	0	0	0	0	0
OTU9286	0	0	0	0	0	0	0	0	1	1	0	0	0	0	0	0	0	0	0	0	0	2	0	0	0	0	0	0	0	0	1	0	2	1	0	0	0	0	0	0	0	0	0	0	1	0	0	1	0
OTU9288	0	0	0	0	0	0	0	0	0	1	0	0	0	1	0	0	0	0	0	0	0	0	0	0	0	0	0	0	0	0	0	0	0	0	0	0	0	0	0	0	0	0	0	0	0	0	0	0	0
OTU9291	0	0	0	0	1	0	0	0	0	0	0	0	0	0	0	0	0	0	0	0	0	0	0	0	0	0	0	0	0	0	0	0	0	0	0	0	0	0	0	0	0	0	0	0	0	0	0	0	0
OTU9327	0	0	0	0	0	0	0	0	0	0	0	0	0	0	0	0	0	0	0	0	0	42	0	0	0	0	0	2	0	0	29	0	0	0	0	0	0	0	0	0	0	0	0	0	0	0	0	0	0
OTU9329	0	0	0	0	0	0	0	0	0	0	0	0	0	0	0	0	0	0	0	0	0	0	0	0	0	0	0	0	0	0	0	0	0	0	0	0	0	0	0	0	0	0	0	0	0	0	0	0	0
OTU9333	0	0	0	0	0	0	0	0	1	2	0	0	0	0	0	0	0	0	0	0	0	0	0	0	0	0	0	0	0	1	0	0	0	0	0	0	0	0	0	0	0	0	0	0	0	0	0	0	0
OTU9346	0	0	0	0	0	0	0	0	0	0	0	0	0	1	0	0	0	0	0	0	0	0	0	0	0	0	0	0	0	0	0	0	0	0	0	0	0	0	0	0	0	0	0	0	0	0	0	0	0
OTU9360	0	0	0	0	1	0	0	0	0	0	0	0	0	0	0	0	0	0	0	0	0	2	0	0	1	0	0	0	0	0	0	1	0	0	0	0	0	0	0	0	0	0	0	1	0	0	0	0	0
OTU9511	0	0	0	0	0	0	0	0	0	0	0	0	1	0	0	0	0	0	0	0	0	0	0	0	0	0	0	0	0	0	0	0	0	0	0	0	0	0	0	0	0	0	0	0	0	0	0	0	0
OTU9527	0	0	0	0	0	0	0	1	0	1	0	0	0	0	0	0	0	0	0	0	0	0	0	0	0	0	0	0	0	0	0	0	0	0	0	0	0	0	0	0	0	0	0	0	0	0	0	0	0
OTU9537	0	0	0	0	0	0	0	0	0	0	0	0	0	0	0	0	0	0	0	0	0	0	0	0	0	0	0	0	0	1	0	0	0	0	0	0	0	0	0	0	0	0	0	0	0	0	0	0	0
OTU9590	1	2	11	0	18	2	1	0	9	11	3	14	4	4	1	1	1	2	6	5	24	11	5	1	5	15	3	29	1	12	4	8	5	2	4	13	3	6	3	6	5	14	3	8	91	0	0	0	1
OTU9592	0	0	0	0	0	0	0	0	0	0	0	0	0	0	0	0	0	0	0	0	0	0	0	0	0	0	0	0	0	0	0	0	0	0	0	0	0	0	0	0	0	0	0	0	0	0	0	0	0
OTU9724	0	0	0	1	0	1	0	0	0	0	0	0	0	0	0	1	0	0	0	0	0	0	0	0	0	0	2	0	0	0	0	0	1	0	0	0	0	0	0	0	0	0	0	0	0	0	0	0	0
OTU9731	0	0	0	0	0	0	0	0	0	0	0	0	1	0	0	0	0	0	0	0	10	13	0	0	0	0	0	0	0	0	8	0	0	0	0	0	0	0	0	0	0	0	0	0	0	0	0	0	0
OTU9811	0	2	0	0	0	0	0	0	0	0	0	0	6	0	0	0	0	0	0	0	13	6	2	21	0	0	0	0	0	0	4	0	0	0	0	0	0	0	0	0	0	0	0	0	0	0	0	0	0
OTU9838	0	0	0	0	0	0	0	0	0	0	0	0	0	0	0	0	0	3	0	0	0	0	0	0	0	0	2	0	0	0	0	0	0	0	0	0	0	0	0	0	0	0	22	1	0	0	0	0	0
OTU9875	0	0	0	0	0	0	0	0	0	0	0	0	0	0	0	0	0	0	0	0	30	8	0	2	13	0	0	0	0	0	4	0	0	0	0	0	0	0	0	0	0	0	0	0	0	0	0	0	0
OTU9920	0	0	0	0	0	0	0	0	0	0	0	0	0	0	0	0	0	0	0	0	0	0	0	0	0	0	0	0	0	0	0	0	0	0	0	0	0	0	0	0	0	0	0	0	0	0	0	0	0
OTU9951	1	1	1	2	0	0	1	0	2	0	1	0	2	0	1	0	0	0	1	0	0	1	0	0	1	2	0	0	0	1	2	1	1	2	0	0	0	0	0	0	0	0	0	1	0	0	0	0	0
OTU10000	0	0	0	0	0	0	0	0	1	0	0	0	0	0	0	0	0	0	0	0	0	2	0	1	0	0	0	0	0	0	4	0	0	0	0	0	0	0	0	2	0	2	0	0	2	1	1	0	0
OTU10008	1	1	0	0	1	0	7	3	0	1	2	0	3	2	4	1	1	3	2	0	1	1	0	0	0	1	3	0	1	6	1	3	0	0	1	0	0	0	2	0	0	0	0	0	1	0	0	0	0
OTU10016	0	0	0	0	0	0	0	0	0	0	0	0	0	0	0	0	0	0	0	0	0	0	0	0	0	0	0	0	0	0	0	1	0	0	5	2	0	0	0	0	0	2	0	0	0	0	0	1	0
OTU10026	0	0	0	0	0	0	0	0	0	0	0	0	0	0	0	0	0	0	0	0	0	0	0	0	0	0	0	0	0	0	0	0	0	0	0	0	0	0	0	0	0	0	0	0	0	0	0	0	0
OTU10105	0	0	0	0	0	0	0	0	0	0	1	0	0	8	0	0	0	5	0	0	7	0	0	0	0	2	1	2	0	0	0	0	0	0	0	0	13	0	3	12	0	1	0	1	7	0	0	1	8
OTU10107	0	0	0	0	0	0	0	4	0	2	0	33	0	0	0	0	0	0	0	0	0	0	0	0	0	0	0	0	0	0	0	0	0	0	0	0	0	0	0	0	0	0	0	0	0	0	0	0	0
OTU10120	0	0	0	0	0	0	0	133	0	1362	1	0	0	0	0	0	0	0	0	0	0	0	0	0	0	0	0	0	0	0	0	0	0	1	0	0	0	0	0	0	0	0	0	0	0	0	0	0	0
OTU10123	0	0	0	0	0	0	0	0	0	0	0	0	0	0	0	0	0	0	0	0	0	0	0	0	0	0	0	0	0	0	0	0	0	0	0	0	0	0	0	0	0	0	0	0	0	0	0	0	0
OTU10135	0	0	0	0	0	0	0	0	0	1	0	0	0	0	0	0	0	1	0	0	0	0	0	0	0	0	0	0	0	0	0	0	0	0	0	0	0	0	0	0	0	0	0	0	0	0	0	0	0
OTU10236	0	0	0	25	0	0	0	12	0	1	0	0	0	0	0	0	1	0	1	0	0	0	0	5	0	0	0	0	0	0	0	0	0	0	0	0	0	1	0	0	0	0	0	0	1	0	0	0	0
OTU10244	0	0	2	0	1	0	0	1	3	1	0	1	0	0	0	0	1	0	0	1	2	3	0	0	0	1	0	3	0	1	2	0	0	3	1	0	1	2	0	1	0	6	0	2	11	0	0	0	1
OTU10256	0	0	0	13	0	0	0	8	0	1	0	0	0	0	1	0	0	1	0	0	0	0	0	5	0	0	0	0	0	0	0	0	0	0	0	0	0	2	0	0	0	0	0	0	0	0	0	0	0
OTU10290	2	0	3	0	0	0	0	0	0	0	0	0	0	0	0	0	0	0	1	0	5	7	2	0	5	0	0	0	0	0	0	0	1	0	0	0	0	4	2	24	8	0	1	0	0	0	0	0	0
OTU10302	0	0	0	0	0	0	0	0	0	0	0	0	0	0	0	0	0	0	0	0	0	0	0	0	0	0	0	0	0	0	0	0	0	0	0	0	0	0	0	0	0	0	0	0	0	0	0	0	0
OTU10477	0	0	0	0	0	0	0	1	0	0	0	0	0	0	0	0	1	0	0	0	0	0	13	0	0	0	0	0	0	0	1	0	0	0	0	0	0	0	0	0	0	0	0	0	0	0	0	0	0
OTU10492	0	0	0	0	1	0	0	1	0	0	0	0	0	0	3	0	0	0	0	0	0	0	0	0	0	1	0	0	0	8	0	0	1	1	0	0	0	0	0	0	0	0	0	0	0	0	0	0	2
OTU10516	0	0	0	13	0	0	1	3	0	2	0	0	0	0	0	0	0	0	1	0	0	0	0	2	0	0	0	0	0	0	0	0	0	0	0	0	0	0	0	0	0	0	0	0	1	0	0	0	0
OTU10534	0	0	0	0	0	0	0	0	0	0	0	0	0	0	0	0	0	0	0	0	0	0	0	0	0	0	0	0	0	0	0	0	0	0	0	0	0	0	0	0	0	0	0	0	0	0	0	0	0
OTU10555	0	0	0	0	0	0	0	0	7	0	0	0	0	0	0	0	0	0	0	0	0	0	0	0	1	0	0	0	0	0	0	0	0	0	0	0	0	0	0	1	0	0	0	0	0	0	0	0	0
OTU10629	0	0	0	0	0	0	0	0	2	2	1	0	0	0	0	0	0	0	0	0	0	2	0	0	0	0	0	0	0	0	3	0	2	0	0	0	0	0	0	1	0	2	0	0	24	2	1	1	0
OTU10685	0	0	0	25	0	0	4	2	0	0	0	0	0	0	0	0	0	0	0	0	0	0	0	9	0	0	0	0	0	0	0	0	0	0	0	0	0	0	0	0	0	0	0	0	0	0	0	0	0
OTU10755	0	0	0	0	0	0	1	0	0	0	0	0	0	0	0	0	0	0	0	0	0	0	2	0	0	0	0	0	0	0	0	0	0	0	0	0	0	0	0	0	0	0	0	0	0	0	0	0	0
OTU10867	0	0	0	0	0	0	0	0	0	1	0	0	0	0	0	0	0	0	0	0	0	0	0	0	0	0	0	0	0	0	0	0	0	0	0	0	0	0	0	0	0	0	0	0	0	0	0	0	0
OTU10913	0	0	0	0	0	0	0	0	0	0	0	0	0	0	0	0	0	0	0	0	0	0	0	0	0	0	0	0	0	0	0	0	0	0	0	0	0	0	0	0	0	0	0	0	0	0	0	0	0
OTU10945	0	0	0	0	0	0	0	0	0	0	0	0	0	0	0	0	0	0	0	0	0	0	0	0	0	0	0	0	0	0	0	0	0	0	0	0	0	0	0	0	0	0	0	0	0	0	0	0	0
OTU10965	0	0	0	0	0	0	0	0	0	0	0	0	0	0	0	0	0	0	0	0	0	30	0	0	0	0	0	5	0	0	23	0	0	0	0	0	0	0	0	0	0	0	0	0	0	0	0	0	0
OTU10992	0	0	0	0	0	0	0	0	0	0	0	0	2	0	0	0	0	0	0	0	0	0	0	0	0	0	0	0	0	0	0	0	0	0	0	0	0	0	1	0	0	0	0	0	0	0	0	0	0
OTU11035	0	0	0	0	1	0	0	2	0	1	0	0	0	0	0	0	1	0	1	0	0	5	1	1	0	0	1	0	0	0	3	0	2	0	1	0	0	0	0	1	0	0	0	0	6	0	1	0	0
OTU11044	0	0	0	0	0	0	0	0	0	0	0	0	2	0	0	1	0	0	1	1	0	2	0	0	0	0	0	0	0	0	0	1	1	0	1	0	0	0	0	0	0	0	1	0	0	0	0	0	0
OTU11086	0	0	0	0	0	0	0	0	0	0	0	0	0	0	0	0	0	0	0	0	2	0	0	0	0	0	0	0	0	0	0	0	0	0	0	0	0	0	0	0	0	0	0	0	0	0	0	0	0
OTU11134	0	0	0	0	0	1	0	0	0	0	0	0	0	0	0	0	0	0	0	0	0	0	0	0	1	3	0	0	0	0	0	0	0	0	0	0	0	0	0	0	0	1	0	0	0	0	0	0	0
OTU11152	0	0	0	0	0	0	0	0	1	0	0	0	0	0	0	1	0	1	0	0	3	0	15	0	1	0	2	1	1	0	0	0	0	0	1	0	0	0	1	0	0	0	0	0	0	0	0	0	0
OTU11334	0	0	0	0	0	0	0	0	0	0	0	0	0	0	0	0	0	0	0	0	0	0	0	0	0	0	0	1	0	0	0	2	0	0	0	0	0	0	0	0	0	0	0	0	0	0	0	0	0
OTU11360	0	0	0	0	2	0	1	0	0	1	2	0	0	0	0	0	0	0	0	0	0	4	0	1	0	0	1	0	0	0	1	1	1	1	0	0	0	0	1	2	0	0	0	0	2	0	1	0	0
OTU11566	0	0	0	0	0	0	0	1	0	0	2	0	0	0	0	0	0	0	0	0	0	3	0	0	2	1	0	0	0	0	2	0	0	0	0	0	0	0	0	0	0	1	0	0	5	0	0	0	0
OTU11598	0	0	0	0	0	0	0	0	0	0	0	0	0	0	0	0	0	0	0	0	0	0	2	0	0	0	0	0	0	0	0	0	0	0	2	4	0	0	0	0	0	4	0	0	0	0	0	0	0
OTU11649	0	0	0	0	0	0	0	0	0	0	0	0	0	0	0	0	0	0	0	0	0	0	0	0	0	0	0	0	0	0	0	0	0	0	0	0	0	0	0	0	0	0	0	0	0	0	0	0	0
OTU11666	0	0	1	0	0	0	0	0	1	0	0	0	1	0	0	0	0	0	0	0	1	0	0	0	0	0	0	0	0	0	0	0	1	0	1	0	0	0	0	0	0	0	0	0	1	0	0	0	0
OTU11758	0	0	0	14	0	0	0	0	0	0	0	0	0	0	0	0	0	0	0	0	0	0	1	0	0	0	0	0	0	0	0	0	0	0	0	6	0	0	0	0	0	0	3	0	0	0	0	0	0
OTU11807	0	0	0	0	0	0	0	0	0	0	0	0	21	49	0	0	0	0	0	0	0	0	0	0	0	0	0	0	0	0	0	0	0	0	0	2	0	0	0	0	0	1	0	0	0	0	0	0	0
OTU11842	0	0	0	0	0	0	0	0	0	0	0	0	0	0	0	0	0	0	0	0	0	0	0	1	0	0	0	0	0	0	0	0	0	0	0	0	0	0	0	0	0	0	0	0	0	0	0	0	0
OTU11854	0	0	0	0	0	0	0	0	0	0	0	0	0	1	4	0	0	0	0	2	0	0	0	1	0	0	0	0	0	0	0	0	0	0	0	0	0	0	0	0	0	0	0	0	0	0	0	0	0
OTU12020	0	0	2	0	3	0	1	0	0	0	0	2	0	0	0	0	0	0	2	1	1	4	0	0	0	1	0	1	0	0	1	1	0	0	0	0	1	0	0	1	1	0	0	1	13	0	0	0	2
OTU12166	0	0	0	1	0	0	0	0	0	0	0	0	0	0	1	0	0	0	0	0	6	27	7	6	8	0	0	0	0	0	15	0	0	0	0	0	0	0	0	0	0	0	0	0	0	0	0	0	0
OTU12183	2	0	7	0	4	0	4	1	8	1	2	0	5	4	0	0	1	0	0	0	4	2	7	0	25	2	3	9	1	0	3	3	4	0	0	0	0	0	0	2	0	2	0	0	11	0	0	0	2
OTU12260	0	43	1	0	0	36	3	0	598	10	40	0	14	0	0	11	10	0	24	64	243	1	299	1	31	9	39	1	0	1	0	3	20	0	111	1	278	472	52	67	13	40	51	26	124	0	17	71	0
OTU12298	0	0	0	0	0	0	0	0	0	0	0	0	0	0	0	0	0	0	0	0	0	0	0	0	0	0	0	0	0	0	0	0	0	0	0	0	0	0	0	0	0	0	0	0	0	0	0	0	0
OTU12306	0	0	0	9	0	0	0	9	3	0	0	2	7	0	0	1	0	0	1	1	0	0	2	9	28	1	0	0	3	5	0	0	1	1	16	11	1	6	15	0	0	59	0	0	0	0	0	0	0
OTU12332	0	1	0	0	0	0	0	0	0	0	0	0	0	0	0	0	0	0	0	0	0	0	0	0	0	0	0	0	0	0	0	0	0	0	0	0	0	0	0	0	1	0	0	0	0	0	0	0	0
OTU12370	0	0	0	0	0	0	1	1	0	1	2	0	0	0	0	0	0	1	0	0	0	2	0	0	0	0	0	0	0	0	2	0	2	1	0	0	0	0	0	1	0	6	0	0	3	0	1	0	0
OTU12381	0	0	0	0	10	0	0	0	0	0	0	1	6	0	0	0	0	0	0	0	11	0	0	0	0	0	0	0	0	0	0	0	0	0	0	0	0	0	0	0	0	0	0	0	0	0	0	0	0
OTU12406	0	0	0	0	0	0	0	0	0	0	0	0	0	0	4	0	0	0	0	0	0	1	0	0	0	0	0	0	0	0	0	0	0	0	1	0	0	0	0	0	0	0	0	0	0	0	0	0	1
OTU12423	0	0	0	0	0	0	0	0	0	0	4	0	0	0	0	0	0	0	0	0	0	0	0	0	0	0	0	0	0	0	0	0	0	0	0	0	0	0	0	0	0	0	0	0	0	0	0	0	0
OTU12655	0	0	0	0	0	0	0	0	0	0	0	0	0	0	0	0	0	0	0	0	0	0	0	0	0	0	0	0	0	0	0	1	0	0	0	0	0	0	0	0	0	0	0	1	0	0	0	0	0
OTU12742	0	0	0	0	0	0	0	1	0	1	0	0	0	10	0	1	0	10	0	0	8	0	0	0	0	1	1	0	0	0	0	0	0	1	1	1	10	0	3	7	0	1	0	0	16	0	0	0	1
OTU12753	0	0	0	2	0	0	0	1	1	0	0	0	0	0	1	0	0	0	0	0	0	0	0	1	5	0	0	0	0	0	0	0	0	0	0	0	0	0	0	0	0	0	0	0	0	0	0	0	0
OTU12837	0	0	0	0	0	0	0	0	0	0	0	0	8	0	0	0	0	0	0	0	7	1	0	0	1	0	0	0	0	0	0	0	0	0	0	0	0	0	0	0	0	0	0	0	0	0	0	0	0
OTU12869	1	0	0	14	0	0	0	4	0	2	0	0	0	0	0	0	0	0	0	0	0	0	0	5	0	0	0	0	1	0	0	0	0	0	0	0	0	0	0	0	1	0	0	0	0	0	0	0	0
OTU12902	0	0	0	0	0	0	0	0	0	0	0	0	0	0	6	0	0	0	0	0	34	23	0	14	10	0	0	0	0	0	17	0	0	0	0	0	0	0	0	0	0	0	0	0	0	0	0	0	0
OTU13044	0	0	0	0	0	0	0	0	0	0	0	0	0	0	0	0	0	0	0	0	0	0	0	0	0	0	0	0	0	0	0	0	0	0	0	0	0	0	0	0	0	0	0	0	0	0	0	0	0
OTU13188	0	2	7	0	8	1	1	1	1	2	1	1	0	2	0	0	9	1	0	3	7	8	0	1	1	0	2	3	0	4	2	2	1	0	1	1	0	1	0	1	0	4	1	1	21	0	0	1	1
OTU13247	1	0	0	0	2	0	0	1	0	0	0	1	1	0	0	0	0	0	0	2	0	0	1	0	0	0	2	1	0	0	0	0	0	0	0	0	1	0	0	0	0	0	0	0	0	0	0	0	0
OTU13294	0	0	0	0	0	0	0	0	0	0	0	0	0	0	0	0	0	0	0	0	0	0	0	0	0	0	0	0	0	0	0	0	0	0	0	0	0	0	0	0	0	0	0	0	0	0	0	0	0
OTU13336	0	0	0	0	1	0	0	0	0	0	0	0	0	0	0	0	0	0	0	0	0	0	0	0	0	0	0	0	0	0	2	0	0	0	0	0	0	0	0	0	0	0	0	5	118	0	0	1	0
OTU13369	0	2	1	1	1	1	0	0	0	0	0	0	0	0	0	0	0	0	0	0	0	0	0	0	1	0	0	0	0	0	0	0	0	0	1	0	0	0	0	1	2	0	1	1	0	0	0	0	0
OTU13380	0	0	0	0	0	0	0	1	0	1	0	0	3	0	0	0	0	0	0	2	0	0	0	1	1	0	0	0	2	0	0	0	0	0	2	0	0	0	2	0	0	2	0	0	0	0	0	0	0
OTU13415	0	1	1	0	0	0	0	1	0	0	2	0	0	0	0	0	1	0	0	0	0	1	0	1	0	0	0	0	0	0	2	0	1	1	0	0	0	0	0	2	0	2	0	0	3	0	0	0	0
OTU13426	0	0	0	0	0	0	0	0	0	0	0	0	0	0	0	0	0	0	0	0	0	0	0	0	0	0	1	0	0	0	0	3	1	0	1	0	0	0	0	0	1	1	0	1	0	0	0	0	0
OTU13437	0	0	0	0	0	0	0	0	0	0	0	0	0	0	0	0	0	0	0	0	0	0	0	0	0	0	0	0	0	0	0	0	0	0	0	0	0	0	0	0	0	0	0	0	0	0	0	0	0
OTU13634	0	0	1	0	3	0	2	0	1	0	2	4	1	1	0	0	0	0	0	0	4	4	0	1	0	2	1	6	0	6	0	0	0	0	0	1	1	0	0	1	0	1	0	0	2	0	0	0	1
OTU13794	0	0	0	0	0	0	0	0	13	0	0	0	0	0	0	0	0	0	0	0	0	0	18	1	0	0	0	0	0	0	0	0	6	0	9	0	1	0	0	0	0	0	0	0	0	0	0	0	0
OTU13816	0	0	0	0	0	0	0	0	0	0	0	0	0	0	0	0	0	0	0	0	0	0	0	0	0	0	0	0	0	0	0	0	0	0	0	0	0	0	0	0	0	0	0	0	0	0	0	0	0
OTU13978	0	0	0	0	0	0	0	0	0	0	0	0	1	0	0	0	0	0	0	0	0	4	0	0	0	0	0	0	1	2	1	0	0	0	0	0	0	0	0	0	0	0	0	0	0	0	0	0	0
OTU13996	0	0	0	0	0	0	0	0	0	0	0	0	0	0	0	0	0	0	0	0	0	0	0	0	0	0	0	0	0	0	0	0	0	0	0	0	0	0	0	0	0	0	0	0	0	0	0	0	0
OTU14019	0	0	0	0	0	0	0	0	0	0	0	0	0	0	0	0	0	0	0	0	0	0	0	0	0	0	0	0	0	0	0	0	0	0	0	0	0	0	0	0	0	0	0	0	0	0	0	0	0
OTU14068	3	2	3	3	4	0	2	5	7	9	9	1	8	0	1	0	0	0	0	0	0	6	2	0	5	17	1	0	0	11	2	5	1	5	2	1	1	0	0	0	2	0	1	1	0	0	0	0	2
OTU14085	0	0	0	0	0	0	0	0	0	0	0	0	0	0	0	0	0	0	0	0	12	0	0	0	1	0	0	0	0	0	0	0	0	0	0	0	0	0	0	1	0	0	0	0	0	0	0	0	0
OTU14149	0	0	1	0	0	0	0	1	1	1	0	1	0	2	0	0	2	0	0	1	4	2	0	0	0	1	0	4	0	7	2	0	0	1	1	0	0	2	0	1	0	1	0	0	6	0	0	0	1
OTU14235	0	0	0	0	0	0	0	0	0	0	1	1	0	0	0	0	1	0	0	0	0	2	0	0	0	0	1	0	0	0	2	0	0	0	0	0	0	0	1	1	0	1	0	0	3	0	1	0	0
OTU14442	0	0	0	0	0	0	0	0	0	0	0	0	0	0	2	0	0	0	1	3	0	0	0	0	0	0	0	0	0	0	0	0	0	0	0	0	0	0	0	0	0	0	0	0	0	0	0	0	0
OTU14588	0	0	0	0	1	0	0	2	0	0	0	0	0	0	0	0	0	0	0	0	0	46	1	0	0	0	1	2	0	0	24	0	0	0	0	0	0	0	0	0	0	0	0	0	0	0	0	0	0
OTU14668	0	0	0	0	0	0	0	0	0	0	0	0	0	0	0	0	0	0	0	0	0	0	0	0	0	0	0	0	0	0	0	0	0	0	0	0	0	0	0	0	1	0	0	0	0	0	0	0	0
OTU14748	0	0	4	0	0	0	0	0	0	0	0	0	0	0	0	0	0	0	0	0	0	0	0	0	0	12	2	0	0	0	0	0	0	0	0	0	0	0	0	0	0	0	0	0	0	0	0	0	0
OTU14764	0	0	0	0	0	0	0	0	0	0	0	0	0	0	0	0	0	0	0	0	7	4	0	1	0	0	0	0	0	0	0	0	0	0	0	0	0	0	0	0	0	0	0	0	0	0	0	0	0
OTU14808	0	0	0	0	0	0	0	4	0	5	0	40	0	0	0	0	0	0	0	0	0	0	0	0	0	0	0	0	0	0	0	0	0	0	0	0	0	0	0	0	0	0	0	0	0	0	0	0	0
OTU14844	0	0	0	0	0	0	6	0	0	0	0	0	2	20	0	0	0	0	0	0	0	0	0	0	0	0	1	15	0	7	0	0	0	0	0	1	12	2	0	1	0	0	0	0	0	0	0	0	0
OTU14877	0	0	0	0	0	0	0	1	0	1	1	0	0	0	0	0	0	0	1	0	1	2	1	3	0	0	0	0	0	1	4	1	0	0	0	0	0	0	0	1	0	0	0	0	0	1	0	0	0
OTU14948	0	0	0	1	0	0	1	0	0	0	0	0	0	0	0	0	0	0	0	0	0	0	7	0	0	1	0	3	0	0	0	0	0	0	0	4	0	0	0	0	0	4	0	0	0	0	0	0	0
OTU15179	0	0	1	0	10	0	0	15	0	125	5	1597	0	0	0	0	0	0	0	0	0	0	0	0	0	0	0	0	0	0	0	0	0	0	0	0	0	0	0	1	0	0	0	0	0	0	0	0	0
OTU15226	0	0	0	0	0	0	0	0	0	0	0	0	0	2	0	0	0	0	0	0	0	0	0	0	0	0	0	0	0	0	0	0	0	0	0	0	0	0	0	0	0	0	0	0	0	0	0	0	0
OTU15240	1	20	0	80	93	3	17	6	0	3	3	1	0	1	5	1	0	111	14	86	4	44	0	4	0	39	91	62	18	5	35	16	7	0	31	10	11	0	8	12	13	2	1	17	4	0	5	0	6
OTU15263	0	0	0	0	0	0	0	0	0	0	0	0	0	0	0	0	0	0	0	0	0	0	0	0	0	0	0	0	0	0	0	0	0	0	0	0	0	0	0	0	0	0	0	0	0	0	0	0	0
OTU15545	0	0	0	0	1	1	0	0	0	1	0	0	1	0	0	0	0	0	0	0	0	0	1	0	0	0	3	0	2	0	0	0	1	0	1	0	0	0	1	0	0	0	0	0	0	0	0	0	0
OTU15607	8	0	2	634	0	0	857	889	1	146	12	0	0	0	22	0	34	93	53	30	0	0	0	1378	0	99	2	0	23	0	0	0	1	28	73	9	9	28	3	0	9	18	18	0	20	0	2	0	362
OTU15645	0	0	0	4	0	0	0	0	0	0	0	0	0	0	0	0	0	0	0	0	0	0	0	1	4	0	0	0	1	2	0	0	0	0	1	2	0	0	0	0	0	0	0	0	0	0	0	0	0
OTU15724	0	1	2	2	2	0	5	0	5	2	0	1	1	1	0	1	0	1	1	0	7	4	0	0	1	4	1	4	1	1	0	0	1	3	0	0	0	1	0	1	0	2	1	1	1	0	0	0	0
OTU15726	0	1	0	0	2	0	1	0	2	3	0	0	0	0	0	0	0	0	0	0	2	3	0	0	0	1	0	1	0	2	2	0	1	0	0	0	0	1	1	1	0	1	0	0	2	0	0	0	0
OTU15958	0	1	0	0	1	0	2	1	3	5	4	2	0	0	0	0	0	1	3	0	0	11	0	3	0	1	0	0	0	0	7	0	6	5	2	0	0	1	1	8	0	8	0	0	11	0	0	0	0
OTU15968	0	0	0	0	0	0	0	0	0	0	0	0	0	0	0	2	0	0	0	0	0	0	0	0	0	8	0	0	0	0	0	0	0	0	0	0	0	0	1	0	0	0	0	0	0	0	0	0	0
OTU16128	0	0	0	0	2	0	0	1	0	1	0	0	0	0	0	0	0	0	0	0	0	2	0	0	0	0	0	0	0	0	0	1	0	0	1	0	0	0	0	0	1	2	0	0	0	0	0	0	0
OTU16197	0	0	0	0	0	0	0	1	1	2	0	0	2	0	0	0	0	0	2	0	0	1	0	0	1	1	0	0	0	0	2	2	2	0	1	0	0	0	0	1	1	1	0	1	0	0	0	0	2
OTU16215	0	0	0	0	0	0	7	1	0	0	0	0	1	0	8	1	0	1	0	0	0	3	0	0	0	15	1	1	1	13	2	8	1	5	2	3	0	2	0	1	0	0	0	0	0	0	0	0	12
OTU16372	0	0	0	0	0	0	0	0	0	0	0	0	0	0	0	0	0	0	0	0	0	0	0	0	0	0	0	0	0	0	0	0	0	0	0	0	0	0	0	0	0	0	0	0	0	0	0	0	0
OTU16864	0	0	0	0	0	0	0	0	0	0	0	0	11	0	0	0	0	0	0	0	22	8	0	0	2	0	0	0	0	0	3	0	0	0	0	0	0	0	0	0	0	0	0	0	0	0	0	0	0
OTU16939	0	0	0	0	0	0	0	0	0	0	0	1	0	0	0	0	0	1	0	0	0	4	0	2	0	0	0	0	0	0	2	0	0	0	1	0	1	0	1	1	0	2	0	0	2	0	0	0	0
OTU17025	0	0	0	0	0	0	0	0	0	0	0	0	0	0	0	0	0	3	0	0	0	0	0	0	0	0	0	0	0	0	0	0	0	0	6	1	0	0	0	0	2	6	0	0	0	0	0	0	0
OTU17138	0	0	0	0	1	0	0	0	0	0	0	0	0	0	0	0	0	0	0	0	0	0	0	1	3	0	0	0	0	0	0	0	0	0	0	0	0	0	0	0	0	1	0	0	0	0	0	0	0
OTU17247	0	0	0	0	0	0	0	0	2	1	0	1	0	0	1	0	0	0	1	1	0	0	0	0	0	0	0	0	0	0	2	0	1	1	0	0	0	0	0	0	0	1	0	0	1	0	0	0	0
OTU17363	0	0	0	0	0	0	0	0	0	2	0	0	0	0	0	0	0	0	0	0	0	0	0	0	0	0	0	0	0	0	0	0	1	0	0	0	0	0	0	6	0	6	0	0	0	0	0	0	0
OTU17370	0	2	0	0	0	0	0	0	0	0	0	0	0	0	0	0	0	0	0	1	0	0	0	0	0	0	0	0	0	0	0	0	0	0	0	0	0	0	1	2	0	0	0	0	0	0	0	0	0
OTU17375	0	18	0	0	0	0	0	0	0	0	0	0	0	0	0	0	0	0	0	0	70	0	34	0	0	0	0	0	2	0	0	0	0	0	0	0	0	0	0	0	0	0	0	0	0	0	0	0	0
OTU17667	2	4	11	2	0	148	5	13	137	8	27	0	32	80	3	45	48	22	7	185	133	1	230	3	634	503	160	227	32	15	1	86	57	1	609	238	29	172	21	17	8	147	22	27	0	22	12	88	0
OTU17670	0	0	0	0	0	0	0	1	0	0	1	0	0	0	0	0	0	1	0	0	0	15	0	0	3	1	0	0	1	1	5	0	0	0	0	0	0	0	1	1	0	0	0	0	1	0	0	0	0
OTU17709	0	0	0	0	0	0	0	0	0	0	0	0	0	0	1	0	0	0	0	0	0	0	0	0	0	2	0	0	0	4	0	0	0	1	0	0	0	0	0	0	0	0	0	0	0	0	0	0	1
OTU17793	0	0	0	0	0	0	0	0	0	0	0	0	0	0	0	0	0	0	0	0	5	0	0	0	0	0	0	0	0	0	0	0	0	0	0	0	0	0	0	0	0	0	0	0	0	0	0	0	0
OTU17795	8	28	25	1	29	3	13	23	79	57	26	106	14	12	1	3	3	8	9	16	285	186	38	36	72	26	8	58	11	37	98	2	111	51	2	10	2	14	3	21	15	29	5	15	110	3	0	1	15
OTU17807	0	0	0	0	0	0	0	0	0	0	0	0	1	1	1	0	0	7	1	3	1	1	0	0	0	3	17	1	23	26	0	1	1	0	3	0	0	0	0	1	0	0	0	0	0	1	0	0	0
OTU17863	11	36	1	1	6	0	6	13	11	47	19	53	18	29	15	9	0	15	8	9	2	48	3	3	25	15	1	2	2	31	25	32	23	263	103	94	1	4	15	2	5	17	13	0	2	0	1	4	22
OTU17937	0	0	0	0	0	0	0	0	0	0	0	0	0	0	0	0	2	0	1	0	0	2	0	0	0	0	0	0	0	0	0	0	1	0	0	0	0	0	0	1	0	0	0	0	0	0	0	0	0
OTU17984	0	0	0	0	0	0	0	0	0	0	0	0	0	0	0	0	0	0	0	0	0	0	0	0	0	0	0	0	0	0	0	0	0	0	0	0	0	0	0	0	0	0	0	0	0	0	0	0	0
OTU18001	0	0	0	0	0	0	0	0	0	0	0	0	0	0	0	0	0	0	0	0	0	0	0	0	0	2	0	0	0	0	0	0	0	0	0	2	0	1	0	0	0	0	0	0	0	0	0	0	0
OTU18024	0	0	7	9	0	934	0	0	15	0	0	3	3	2	0	1	10	70	3	3	4	2	6	1	1	30	75	29	1	13	1	2	7	0	57	47	1	1	2	0	1	27	1	2	10	0	4	27	0
OTU18036	0	0	0	0	0	0	0	0	0	1	1	560	0	0	0	1	0	0	0	0	0	0	0	0	0	0	0	0	0	0	0	0	0	0	0	0	0	0	0	0	0	0	0	0	0	0	0	0	0
OTU18066	0	0	0	0	0	0	0	0	0	0	0	0	0	0	0	0	0	0	0	0	0	0	1	0	8	0	0	0	0	0	0	0	0	0	0	0	0	0	0	0	0	0	0	0	0	0	0	0	0
OTU18093	0	1	0	0	0	0	0	0	0	0	3	0	0	0	0	0	1	0	0	0	0	4	0	0	1	0	2	0	0	0	8	0	1	0	0	0	0	0	0	3	0	4	0	0	1	0	0	0	0
OTU18126	0	0	0	0	0	0	0	0	0	0	0	0	0	0	0	0	0	0	0	0	0	0	0	0	0	0	0	0	0	0	0	0	0	0	0	0	0	0	0	0	0	0	0	0	0	0	0	0	0
OTU18141	7	0	0	0	0	0	2	1	5	0	1	0	2	2	0	0	1	0	2	3	0	0	1	0	0	1	6	14	0	3	0	0	0	0	16	19	2	5	0	0	0	1	0	0	0	0	0	0	0
OTU18265	1	0	0	2	0	0	6	3	3	9	5	0	14	0	7	2	0	3	4	0	0	5	1	0	3	12	1	1	0	9	6	3	2	4	7	2	0	1	0	1	2	0	0	0	0	0	1	0	5
OTU18293	0	0	3	0	0	28	0	0	0	0	0	0	0	0	0	0	0	12	1	0	0	4	0	0	0	1	1	0	0	2	0	0	0	0	1	0	0	1	0	0	0	1	0	2	0	0	0	1	0
OTU18320	0	0	0	1	0	0	0	0	0	0	0	0	0	1	0	1	0	0	0	0	0	7	0	0	0	0	2	0	0	0	6	0	0	0	0	0	0	0	0	0	0	0	0	0	0	0	0	0	0
OTU18362	0	95	0	0	0	0	0	0	0	1	2	2	0	0	1	0	1	0	0	10	0	0	0	0	1	0	0	0	30	0	0	0	2	7	0	0	0	0	5	1	1	0	0	0	0	0	0	0	0
OTU18438	0	0	1	0	0	0	1	1	1	0	0	0	0	2	0	0	1	0	1	1	9	2	0	0	0	2	0	9	0	6	2	1	1	0	0	1	0	0	0	1	0	1	0	0	0	0	0	0	0
OTU18448	0	3	0	0	0	0	0	0	2	0	0	0	0	2	0	0	0	0	1	0	1	0	0	0	0	0	1	3	1	5	0	0	0	0	0	0	0	0	0	0	0	0	0	0	0	0	0	0	0
OTU18451	1	0	0	1	0	0	4	3	0	0	0	0	4	2	1	0	0	3	1	1	0	3	0	0	1	16	1	3	1	19	2	5	3	6	3	4	0	0	0	1	4	1	0	0	0	0	0	0	7
OTU18523	3	1	0	0	0	0	0	1	1	0	0	0	0	0	0	0	0	0	0	0	0	1	0	0	0	0	0	0	0	0	1	0	0	0	0	0	1	0	0	0	0	0	0	0	0	0	0	0	0
OTU18578	0	0	0	0	0	0	0	0	0	0	0	0	0	0	0	0	0	0	0	0	0	0	0	0	0	0	0	0	0	0	0	0	0	0	0	0	0	0	0	0	0	0	0	0	0	0	0	0	0
OTU18593	0	0	0	0	0	0	0	0	0	0	0	0	0	0	0	0	0	0	0	0	6	5	0	0	0	0	0	0	0	0	10	0	0	0	0	0	0	0	0	0	0	0	0	0	0	0	0	0	0
OTU18604	0	0	1	0	0	0	2	0	1	1	0	2	2	3	0	2	0	5	1	3	3	4	2	0	0	0	6	2	1	1	5	2	7	0	1	0	0	1	2	0	0	2	0	0	0	0	0	0	0
OTU18609	0	2	1	0	0	0	1	3	0	5	3	2	0	2	4	1	0	0	6	0	0	2	0	0	0	0	0	2	1	2	2	0	0	0	0	0	0	0	0	0	0	0	0	0	0	0	0	0	0
OTU18703	0	0	0	0	0	0	1	11	0	1	0	0	0	0	1	0	0	0	1	0	0	0	0	8	0	0	0	0	0	0	0	0	0	0	0	0	0	0	0	0	0	0	0	0	1	0	0	0	0
OTU18708	2	0	0	0	0	0	0	1	0	23	2	1	0	244	4	9	0	182	3	0	208	1	0	0	8	31	34	31	0	7	2	0	0	7	5	10	140	0	76	228	0	25	0	0	34	0	2	0	259
OTU18797	0	0	0	0	5	32	0	0	9	0	1	0	8	2	0	0	0	0	0	0	0	14	0	0	0	0	1	2	0	4	6	0	0	0	0	2	0	0	5	0	0	0	0	0	0	0	0	0	0
OTU18855	0	1	0	1	0	0	0	2	0	0	1	0	1	0	0	1	0	1	0	0	1	2	0	2	6	0	0	0	1	1	0	1	0	0	1	0	0	0	0	0	0	1	0	0	0	0	0	0	1
OTU18974	0	0	0	0	0	0	0	0	0	0	0	0	0	0	1	0	0	0	0	0	0	0	0	0	0	0	0	0	1	0	0	0	0	0	0	1	0	0	0	0	1	0	0	0	0	0	0	0	0
OTU19013	0	0	0	0	0	0	0	0	0	0	0	0	0	0	0	0	0	0	0	0	0	0	0	0	0	0	0	0	0	0	0	0	0	0	0	0	0	0	0	0	0	0	0	0	0	0	0	0	0
OTU19148	0	0	0	0	0	0	0	0	0	0	0	0	0	0	0	0	0	0	0	0	0	0	0	0	0	0	0	0	0	0	0	0	0	0	0	0	0	0	0	0	0	0	0	0	0	0	0	0	0
OTU19285	0	1	0	0	0	0	0	1	2	9	2	2	0	0	1	1	1	1	1	2	1	20	0	6	1	0	0	0	0	0	11	0	6	2	1	0	0	1	1	6	0	3	0	0	4	1	0	0	0
OTU19406	2	1	0	0	0	0	0	1	0	0	0	0	0	0	0	1	1	3	1	0	1	9	3	0	0	1	5	0	4	2	5	2	4	0	0	0	0	0	2	0	0	1	0	0	0	0	0	0	1
OTU19504	0	2	0	0	1	0	1	0	1	1	1	0	2	0	0	1	0	0	0	0	0	1	0	0	0	1	0	0	0	2	3	3	1	0	1	0	0	0	0	1	0	0	0	0	0	0	0	0	0
OTU19541	0	0	0	1	0	0	0	0	0	0	0	0	0	0	0	0	0	0	0	0	0	0	1	0	0	0	0	0	0	0	0	0	0	0	0	0	0	0	0	0	0	0	0	0	0	0	0	0	0
OTU19545	0	0	0	0	0	0	0	1	0	0	0	1	0	0	0	0	1	0	0	0	0	4	0	0	0	0	0	0	0	0	3	2	3	0	0	0	0	0	0	1	0	0	0	0	0	1	0	0	1
OTU19560	0	0	0	0	0	0	1	0	2	2	2	0	0	0	0	0	0	0	0	0	0	0	2	1	3	1	0	0	0	3	0	0	1	0	0	0	0	1	1	0	0	0	0	0	0	0	0	0	0
OTU19588	0	0	0	0	0	0	0	0	1	0	0	0	0	0	0	0	0	0	0	0	0	0	0	0	0	0	0	0	0	0	0	0	0	0	35	56	0	0	0	0	0	40	0	0	0	0	0	1	0
OTU19618	1	0	0	0	0	0	0	0	0	0	0	1	0	0	0	0	0	1	0	0	0	0	0	0	0	0	1	0	0	0	1	0	0	1	0	0	0	0	0	0	1	0	0	0	0	0	0	0	0
OTU19764	0	0	0	0	0	0	0	0	0	0	0	0	2	0	0	0	1	1	0	1	0	0	0	0	0	0	6	1	0	1	1	0	0	0	0	0	0	0	0	0	0	0	0	0	0	0	0	0	0
OTU19888	0	0	0	0	0	0	0	0	0	0	0	0	0	0	0	0	0	0	0	0	0	0	0	0	0	0	0	0	0	0	0	0	0	0	0	0	0	0	0	0	0	0	0	0	0	0	0	0	0
OTU19974	18	22	9	7	60	48	57	0	81	4	15	1	21	8	6	31	17	25	8	209	142	12	84	1	54	123	56	47	5	39	9	65	19	8	292	195	33	88	3	84	0	121	0	49	45	4	3	96	6
OTU20023	2	0	0	0	0	0	0	0	1	0	1	1	1	5	0	0	0	1	0	0	0	0	0	0	0	0	0	0	0	0	0	1	3	0	3	0	0	0	0	0	0	1	1	0	0	0	0	0	1
OTU20049	0	3	0	0	2	0	0	0	0	1	1	10	0	0	0	0	0	0	0	0	0	0	0	1	2	0	0	0	0	0	0	0	0	0	0	0	0	0	0	1	0	0	0	0	0	0	0	0	0
OTU20062	0	0	0	0	0	0	0	0	0	0	0	0	0	0	0	0	0	0	0	0	0	0	0	0	0	0	0	0	0	0	0	0	3	0	0	0	0	0	0	0	0	0	0	0	0	0	0	0	0
OTU20152	0	0	0	0	0	0	0	0	1	1	0	0	0	1	0	0	0	0	0	1	0	1	0	0	1	0	0	0	0	0	1	0	0	0	0	0	0	0	1	0	0	1	0	0	0	0	0	0	0
OTU20228	1	2	0	0	0	0	2	3	0	2	3	0	0	9	0	0	0	0	0	0	0	1	0	0	1	10	0	0	0	0	2	11	1	0	1	0	0	0	0	0	0	0	0	0	0	0	0	0	0
OTU20262	0	0	0	6	0	0	8	5	0	0	0	0	0	0	0	0	0	0	1	0	0	0	0	6	0	0	0	0	1	0	0	0	0	0	0	0	0	0	0	0	0	0	0	0	0	0	0	0	1
OTU20268	0	0	1	0	0	0	2	2	1	0	2	1	0	0	2	2	3	1	1	0	0	18	0	7	4	0	2	0	0	4	8	0	18	8	1	0	1	0	1	6	0	7	0	0	1	0	0	1	1
OTU20334	0	0	0	0	0	0	0	0	0	0	0	0	0	0	0	0	0	0	0	0	0	0	1	0	0	0	0	0	0	0	0	0	0	0	2	2	0	0	0	0	0	0	0	0	0	0	0	0	0
OTU20380	0	0	0	0	0	0	0	0	0	0	1	0	0	0	0	0	0	0	0	0	0	0	0	0	0	0	0	0	0	0	0	0	0	0	0	0	0	0	0	0	0	0	0	0	0	0	0	0	0
OTU20402	0	0	1	0	0	0	0	0	2	0	0	0	0	2	0	0	0	0	0	0	3	3	0	0	0	1	1	5	0	4	1	0	0	0	0	0	0	0	0	0	1	0	0	0	0	0	0	0	0
OTU20480	2	1	0	0	0	0	0	46	1	0	4	0	0	0	0	0	2	0	0	0	0	16	0	18	1	1	2	0	0	1	12	54	6	0	1	5	1	0	2	0	0	3	0	0	1	8	0	0	1
OTU20537	0	0	0	0	0	0	0	1	0	62	0	0	0	0	0	0	0	0	0	0	0	0	0	0	0	0	0	0	0	0	0	0	0	0	0	0	0	0	0	0	0	0	0	0	0	0	0	0	0
OTU20597	0	0	0	0	0	0	0	0	0	0	0	0	0	0	3	0	0	0	0	0	0	0	0	0	0	0	0	0	0	6	0	0	0	1	0	0	0	0	0	0	0	0	0	0	0	0	0	0	4
OTU20692	0	1	3	0	0	1	2	3	5	1	3	4	1	1	0	0	1	0	2	2	9	7	0	2	11	2	1	9	1	10	2	1	2	1	1	0	0	0	2	0	0	2	0	0	1	0	0	0	0
OTU20716	0	0	0	2	0	0	0	0	0	1	0	0	0	1	0	0	0	1	0	0	0	0	0	0	0	0	0	0	0	0	0	0	0	0	0	0	0	0	0	0	0	0	0	0	0	0	0	0	0
OTU20723	0	0	0	0	0	0	2	0	0	2	0	0	4	2	3	2	0	9	0	0	0	1	0	0	2	23	3	1	0	12	3	5	1	2	2	5	0	1	2	0	1	0	0	0	1	0	0	0	1
OTU20735	0	1	0	0	0	0	0	0	1	0	0	0	0	0	0	0	0	0	0	0	0	0	0	0	0	0	0	0	0	0	0	1	0	0	0	0	0	0	0	0	0	0	0	0	0	0	0	0	0
OTU20815	4	0	0	0	0	0	0	1	0	0	0	0	0	0	98	0	0	1	1	0	1	4	0	0	0	1	3	1	0	143	4	0	0	9	45	0	3	1	0	6	0	1	0	0	0	0	0	0	272
OTU20835	5	0	8	10	0	15	1	0	1	1	0	0	0	18	0	1	6	2	1	10	0	13	1	1	0	0	1	0	0	1	7	3	0	0	0	16	0	0	0	0	0	0	0	0	0	0	2	5	0
OTU20966	0	1	0	0	0	1	0	0	0	0	0	3	0	0	0	2	0	0	1	0	0	2	0	0	0	0	2	0	0	1	1	3	4	2	0	0	0	0	0	17	42	18	0	0	0	0	0	0	0
OTU21030	0	0	0	0	0	1	0	0	1	0	0	0	1	0	0	1	0	0	0	0	0	0	0	0	2	0	0	1	0	0	0	0	0	0	0	0	0	0	0	0	0	0	0	0	0	0	0	0	0
OTU21077	1	0	0	1	0	0	0	1	0	0	0	0	0	0	0	1	1	1	0	0	2	0	1	1	0	0	1	1	0	2	0	0	1	0	1	2	0	0	0	0	0	1	0	0	0	0	0	0	0
OTU21121	0	0	0	0	0	0	0	0	0	0	0	0	0	0	0	0	0	0	0	0	0	0	1	0	0	2	0	1	0	1	0	0	0	0	61	54	0	1	0	0	0	55	0	0	0	0	0	0	0
OTU21251	0	0	0	0	0	0	0	1	0	0	0	0	0	0	0	1	0	2	0	0	0	0	0	0	0	2	2	0	1	0	0	1	0	0	1	0	1	0	0	0	0	0	0	0	0	0	0	0	0
OTU21399	0	1	0	1	1	0	0	0	1	0	0	0	2	1	5	0	0	0	0	1	1	0	0	0	2	6	0	0	0	7	2	0	0	0	0	0	0	0	0	0	0	0	0	0	0	0	0	0	0
OTU21633	1	0	0	0	1	0	0	0	1	0	0	1	1	3	0	1	0	0	0	0	0	1	0	0	1	2	0	0	0	2	1	0	1	1	0	0	0	0	0	0	0	0	0	0	0	0	0	0	0
OTU21635	13	2	0	0	3	0	0	12	0	0	5	3	2	18	36	34	2	112	7	108	0	0	0	18	41	6	2	0	535	46	0	0	0	112	24	4	13	15	843	12	19	0	48	0	0	0	0	0	0
OTU21777	3	0	0	0	0	0	17	0	2	0	1	2	4	106	133	38	1	8	1	3	2	7	1	0	0	157	5	2	9	136	1	2	0	4	5	6	0	0	0	0	0	1	0	0	0	0	0	0	410
OTU21961	0	0	0	0	0	0	4	1	0	0	1	0	0	15	0	4	8	1	0	0	0	3	1	1	0	0	2	0	0	0	1	0	1	0	1	0	0	0	0	0	0	0	0	0	0	0	0	0	1
OTU22270	21	13	0	2	2	0	0	0	22	4	0	9	4	0	2	2	0	21	1	0	0	5	0	3	18	2	8	20	0	6	3	10	1	12	2	0	3	5	0	3	14	1	0	1	0	0	0	1	7
OTU22377	0	0	0	0	0	0	0	0	0	0	0	0	3	0	3	0	0	0	1	0	3	5	1	10	0	0	0	0	0	0	1	0	0	0	0	0	0	0	0	0	0	0	0	0	0	0	0	0	0
OTU22427	0	0	0	0	0	1	0	2	0	0	0	0	3	0	0	0	0	0	0	0	2	1	0	12	29	0	0	0	0	0	2	0	0	0	0	0	0	0	0	0	0	0	0	0	0	0	0	0	0
OTU22519	0	0	0	0	0	0	0	1	1	0	0	0	0	0	0	0	0	0	1	0	0	1	0	0	0	0	0	0	0	0	0	0	0	0	0	0	0	0	0	0	0	0	0	0	0	0	0	0	0
OTU22950	1	0	0	0	0	0	1	1	0	2	1	1	0	1	2	0	0	0	3	0	2	1	0	4	0	0	0	1	0	1	0	0	1	0	0	0	0	0	0	0	0	0	0	0	0	0	0	0	0
OTU23154	0	0	0	0	0	0	0	0	4	1	0	0	0	0	0	0	0	0	0	0	0	0	5	0	0	14	0	0	0	0	0	0	0	0	10	0	0	6	0	0	0	0	0	0	0	0	0	0	0
OTU23269	0	0	0	0	0	0	0	0	0	0	2	0	1	0	0	0	0	0	0	0	0	0	0	0	1	1	0	0	0	0	0	0	0	0	0	0	0	0	0	0	0	0	0	0	0	0	0	0	0
OTU23333	1	3	1	0	0	0	3	2	0	0	1	0	5	0	0	2	0	0	1	0	0	1	0	0	4	5	0	0	0	4	1	0	0	1	1	0	0	0	0	0	0	0	0	0	0	0	0	0	0
OTU23580	1	0	0	0	0	0	0	0	0	0	0	0	0	0	7	0	0	2	0	0	0	6	0	0	0	0	1	0	0	9	1	2	0	3	1	0	0	0	0	0	0	0	0	0	0	0	0	0	10
OTU23637	0	0	0	0	0	0	4	0	0	0	0	0	1	1	1	1	0	2	1	1	0	0	0	0	0	5	1	1	0	8	0	0	0	0	0	0	0	0	0	0	0	0	0	0	0	0	0	0	1
OTU23655	0	0	0	0	0	0	0	4	0	9	0	30	0	0	0	0	0	0	0	0	0	0	0	0	0	0	0	0	0	0	0	0	0	0	0	0	0	0	0	0	1	0	0	0	0	0	0	0	0
OTU23702	0	0	0	0	0	0	0	0	0	0	0	0	0	0	0	0	0	0	0	0	0	0	1	0	1	0	0	0	0	0	0	0	0	0	0	1	0	0	0	0	0	0	0	0	0	0	0	0	0
OTU23834	0	1	0	0	0	1	0	0	0	0	0	0	4	0	0	0	0	0	0	0	13	9	3	11	0	0	0	0	0	0	5	0	0	0	0	0	0	0	0	0	0	0	0	0	0	0	0	0	0
OTU23859	0	0	0	0	0	0	0	0	0	0	0	0	0	0	0	0	0	0	0	0	0	0	0	0	0	0	0	0	0	0	0	0	0	0	0	0	0	0	0	0	0	0	0	0	0	0	0	0	0
OTU23962	0	0	0	0	0	0	0	0	0	0	0	0	0	1	0	0	0	0	0	0	0	0	2	0	0	0	0	0	0	0	0	0	0	0	0	0	0	0	0	0	0	0	0	0	0	0	0	0	0
OTU24033	0	0	0	0	0	0	0	0	0	0	0	0	0	0	0	0	0	6	0	0	0	0	0	0	0	0	0	0	0	0	0	0	0	0	0	0	0	0	0	0	0	0	0	0	0	0	0	0	0
OTU24109	0	0	0	0	0	0	0	0	0	0	0	0	2	4	0	4	0	1	1	1	0	0	1	0	0	3	4	2	1	0	1	1	5	0	1	2	0	0	0	0	0	0	0	0	0	0	0	0	0
OTU24160	1	0	0	0	0	0	0	1	0	0	0	0	0	0	1	0	0	0	0	0	0	0	0	0	0	0	0	0	0	1	0	0	0	0	1	0	0	0	0	0	0	0	0	0	0	0	0	0	0
OTU24206	0	0	0	0	0	0	0	0	0	2	0	0	0	0	0	0	0	0	0	0	0	0	0	0	0	0	0	0	0	0	0	0	0	0	0	0	0	0	0	0	0	0	0	0	0	0	0	0	0
OTU24333	0	0	0	0	0	0	0	1	0	0	0	0	0	0	0	0	0	0	0	0	0	1	0	0	0	0	26	1	0	0	1	0	0	1	0	0	0	0	0	0	0	0	0	0	0	0	0	0	0
OTU24397	0	1	0	0	1	0	0	2	0	4	0	23	0	0	0	0	0	2	0	0	0	0	0	6	1	0	0	0	0	0	0	0	0	1	0	0	0	0	0	0	0	0	1	0	0	0	0	0	0
OTU24442	0	0	0	0	0	0	0	0	0	0	0	0	0	0	0	0	6	0	0	0	0	0	5	0	0	0	0	0	1	0	0	0	0	0	0	0	0	0	0	13	0	0	0	0	0	0	0	0	0
OTU24698	0	0	0	0	0	0	0	0	0	0	0	0	0	0	0	0	0	10	0	0	0	0	0	0	0	0	0	0	0	0	0	0	0	0	0	0	0	0	0	0	0	0	0	0	0	0	0	0	0
OTU24760	1	0	0	0	0	0	0	0	0	0	0	0	0	1	0	2	0	1	0	3	0	1	0	0	0	0	12	1	3	1	1	0	0	0	0	0	0	0	0	0	0	0	0	0	0	0	0	0	1
OTU24820	1	2	0	0	0	0	0	0	1	1	0	0	0	0	8	1	0	0	0	1	0	1	0	0	2	2	1	0	0	4	2	0	0	2	1	0	0	0	0	0	0	0	0	0	0	0	0	0	2
OTU24989	0	1	0	0	0	0	1	0	0	2	0	0	0	0	0	0	1	0	0	0	2	1	0	0	0	0	3	0	0	0	1	0	0	0	0	0	0	0	0	0	0	1	0	0	0	0	0	0	1
OTU25134	0	0	0	0	0	0	0	0	0	0	0	0	0	0	0	0	0	0	0	0	0	1	0	0	0	0	0	0	1	2	4	0	0	0	0	1	0	0	0	0	0	0	0	0	0	0	0	0	0
OTU25198	0	0	0	1	0	0	0	0	0	0	2	0	11	0	0	0	0	0	0	0	37	5	3	15	19	0	0	0	0	0	3	0	0	0	0	0	0	0	0	0	0	0	0	0	0	0	0	0	0
OTU25298	0	0	0	0	0	0	1	0	0	0	0	0	5	0	0	0	0	0	0	0	0	0	0	0	0	1	0	0	3	0	0	0	0	0	0	0	0	0	0	0	0	0	0	0	0	0	0	0	0
OTU25339	0	0	0	0	0	0	0	0	0	0	0	0	0	0	0	0	0	0	0	0	0	0	0	0	0	0	0	0	0	0	0	0	0	0	0	3	0	0	0	0	0	0	0	0	0	0	0	0	0
OTU25531	0	0	0	0	1	1	1	2	5	8	0	0	1	2	0	2	2	1	3	4	27	14	3	3	2	3	0	12	1	3	7	0	3	4	1	0	0	2	1	1	1	4	0	0	4	0	0	0	0
OTU25611	1	0	0	0	0	0	3	2	0	0	0	0	0	5	5	1	0	3	1	1	2	3	1	1	0	0	2	0	3	5	0	2	0	2	0	0	0	0	3	0	0	1	0	0	0	0	0	0	0
OTU25674	2	0	0	1	0	0	0	0	8	4	1	0	0	1	0	0	1	0	0	0	0	0	5	0	1	0	0	1	0	0	0	4	12	1	0	0	0	0	0	0	0	0	0	0	0	0	0	0	0
OTU25903	52	3	55	505	9	191	239	65	60	0	7	2	210	164	2	41	23	80	38	97	4	3	65	31	654	114	59	427	34	59	2	56	66	17	144	166	26	28	0	0	160	90	2	79	1	16	2	47	12
OTU25904	0	0	0	0	0	0	0	0	0	0	0	0	0	0	0	0	0	0	0	0	0	23	0	0	0	0	0	0	0	9	23	0	0	0	0	0	0	0	0	0	0	0	0	0	0	0	0	0	0
OTU26175	0	0	1	0	0	32	0	0	5	0	0	1	0	0	0	0	0	0	0	0	0	0	0	0	1	0	0	0	0	0	1	0	0	0	0	0	0	0	0	0	0	0	0	0	0	0	0	0	0
OTU26176	0	0	0	0	0	0	0	0	0	0	0	0	0	0	9	1	0	0	0	0	0	1	0	0	0	1	0	0	0	15	2	1	0	1	1	0	0	1	0	0	0	0	0	0	0	0	0	0	19
OTU26299	0	0	0	0	0	0	0	0	0	0	0	0	0	0	0	0	0	0	0	0	0	0	0	0	0	0	0	0	0	0	0	0	0	0	0	0	0	0	0	0	0	0	0	0	0	0	0	0	0
OTU26357	0	0	0	0	0	0	0	0	0	0	1	0	0	0	0	0	0	0	0	0	0	0	1	0	1	19	0	0	0	0	0	0	0	0	4	0	0	0	0	0	0	0	0	0	0	0	0	0	0
OTU26460	0	0	0	0	0	0	0	0	0	0	0	0	0	0	0	0	1	0	0	0	0	0	0	0	0	0	5	5	0	0	0	0	0	2	0	0	0	0	0	0	0	0	0	0	0	0	0	0	0
OTU26507	0	0	0	0	0	1	0	0	0	0	0	0	0	3	0	0	0	0	0	0	0	0	0	0	6	0	4	34	0	1	0	7	0	0	0	0	0	0	0	0	0	0	0	0	0	0	1	0	0
OTU26515	0	0	0	0	0	0	0	0	0	0	0	0	0	0	1	0	0	0	0	1	0	0	0	13	6	0	1	1	0	1	0	0	0	0	2	4	0	1	0	0	1	0	0	0	0	0	0	0	0
OTU26673	0	0	0	0	0	6	0	0	0	0	1	0	0	1	0	0	0	3	0	0	0	0	0	0	0	0	2	82	0	0	0	0	0	0	0	1	0	0	0	0	0	0	0	0	0	0	0	0	0
OTU26690	2	1	0	1	0	0	2	0	1	1	0	0	3	2	1	2	0	2	1	0	0	4	0	0	5	7	1	0	0	9	1	1	1	3	2	1	1	1	0	0	0	0	0	0	0	0	0	0	1
OTU26735	1	0	0	0	0	0	0	0	0	0	0	0	1	0	0	0	0	0	4	19	0	1	0	0	0	0	0	0	1	0	5	0	0	0	0	0	0	0	0	0	2	0	0	0	0	0	0	0	0
OTU26776	0	0	0	1	0	0	0	0	0	0	0	0	0	0	0	0	0	0	0	0	0	0	0	0	0	0	0	0	0	0	0	0	0	0	0	0	0	3	0	0	0	0	0	0	0	0	0	0	0
OTU26794	54	13	1	2	3	1	0	9	9	3	2	10	35	2	11	32	7	32	9	19	25	121	6	0	17	6	93	22	0	64	66	275	125	12	48	1	1	13	28	6	21	11	0	0	0	0	0	2	16
OTU27577	0	1	0	1	0	0	0	0	6	1	0	0	4	0	0	0	0	0	1	0	0	1	0	0	3	1	0	0	0	2	0	1	1	1	0	0	0	0	0	0	0	0	0	0	0	0	0	0	0
OTU27661	0	0	0	0	0	0	0	0	0	0	0	0	0	1	0	0	0	0	0	0	0	1	0	0	0	0	1	0	0	1	0	0	0	0	0	0	0	0	0	0	0	0	0	0	0	0	0	0	0
OTU27774	0	0	0	0	0	0	1	8	0	0	0	0	0	0	0	0	0	2	0	0	0	0	0	5	0	0	0	0	0	0	0	0	0	0	2	0	0	0	0	0	0	0	0	0	0	0	0	0	1
OTU27916	0	0	0	0	0	0	0	0	0	0	0	0	0	0	0	0	0	0	0	0	0	0	0	0	0	0	0	0	0	0	0	0	0	0	0	0	0	0	0	0	0	0	0	0	0	0	0	0	0
OTU28137	0	0	0	0	0	0	0	0	0	0	0	0	0	0	0	0	0	0	0	0	0	0	0	0	0	0	0	0	0	0	0	2	0	0	0	0	0	0	0	0	0	0	0	0	0	0	0	0	0
OTU28459	0	0	0	0	0	0	0	0	0	0	0	0	0	11	0	0	0	3	0	0	6	0	0	0	0	2	0	6	0	1	0	0	0	0	0	0	2	0	0	1	0	0	0	0	0	0	0	0	8
OTU28660	0	1	0	0	0	0	0	0	21	0	0	0	2	4	0	1	0	0	0	15	0	0	0	0	8	0	7	5	1	9	0	29	0	0	13	1	0	6	6	0	0	0	0	0	0	0	0	0	0
OTU29017	0	0	0	1	0	0	4	0	0	0	0	0	0	0	0	0	0	0	0	0	0	0	0	1	0	0	0	0	3	0	0	0	0	0	0	0	0	0	0	0	0	0	0	0	0	0	0	0	1
OTU29246	2	204	0	0	2	0	0	2	0	0	1	6	2	0	3	0	0	3	0	89	0	0	0	9	40	0	1	0	58	2	0	0	21	49	0	0	0	0	65	326	1	0	0	0	0	0	0	0	0
OTU29288	2	2	0	0	0	0	5	1	3	5	4	7	8	2	16	0	0	2	2	3	0	15	1	1	3	14	0	0	3	13	5	4	1	11	6	1	0	1	0	0	0	0	0	0	1	0	0	0	1
OTU29369	0	1	0	0	4	0	0	0	0	0	0	0	1	23	0	0	0	1	5	0	9	42	0	5	0	0	18	17	1	1	31	0	0	4	10	3	0	0	0	5	0	4	0	0	0	1	0	0	1
OTU29397	0	0	0	0	0	1	1	0	7	0	0	0	0	0	0	13	0	0	0	0	0	0	3	0	9	3	7	0	0	0	0	0	0	0	1	0	0	4	1	5	0	0	0	0	2	0	0	0	0
OTU29414	0	0	0	0	0	0	0	3	0	0	0	0	0	0	1	0	0	0	0	0	0	0	0	1	0	0	0	0	2	0	0	0	0	0	1	0	0	1	0	0	0	0	0	0	0	0	0	0	1
OTU29419	0	0	0	0	0	0	0	0	0	0	0	0	0	0	0	0	0	2	1	2	0	0	0	0	0	3	4	1	0	0	0	2	0	0	1	0	0	0	0	0	0	0	0	0	0	0	0	0	0
OTU29701	1	0	0	0	0	0	0	0	0	2	1	0	4	0	0	0	0	0	0	0	0	0	0	0	3	2	0	0	0	3	2	1	0	0	1	1	0	0	0	0	0	0	0	0	0	0	0	0	0
OTU29740	0	0	0	0	0	0	0	0	0	0	0	0	0	0	0	0	0	0	0	0	0	0	0	0	0	7	0	0	0	0	0	0	0	0	0	0	0	0	0	0	0	0	0	0	0	0	0	0	0
OTU29752	0	1	0	0	0	0	0	0	0	0	0	0	1	0	1	0	0	3	1	0	0	1	0	0	1	2	1	0	0	2	0	0	2	0	0	0	0	0	0	0	0	0	0	0	0	0	0	0	0
OTU29805	0	0	0	0	0	0	0	1	0	150	0	0	1	0	0	0	0	0	0	0	0	0	0	0	0	0	0	0	0	0	0	0	0	0	0	0	0	0	0	0	0	0	0	0	0	0	0	0	0
OTU29812	0	0	0	0	0	0	0	1	0	1	1	0	1	0	0	0	0	0	0	0	0	0	0	0	0	0	0	0	0	0	4	2	1	0	0	0	0	0	0	0	0	0	0	0	0	0	0	0	0
OTU29920	1	0	0	2	0	0	0	0	0	0	0	0	0	0	0	0	0	1	0	1	2	0	0	5	0	0	2	1	0	1	0	10	0	0	2	2	0	0	1	0	1	0	0	0	0	0	0	0	1
OTU30064	5	0	0	0	0	0	0	3	42	0	2	0	10	2	0	0	1	0	4	6	7	0	14	0	13	0	0	6	0	2	0	0	8	0	1	2	0	0	0	0	0	4	0	1	0	0	0	0	0
OTU30267	0	0	0	0	0	0	0	0	0	0	0	0	0	0	0	0	0	0	0	5	0	1	0	1	0	0	0	0	0	0	1	0	0	0	0	0	0	0	0	0	0	0	0	0	0	0	0	0	0
OTU30612	0	0	0	0	0	0	0	0	0	0	0	0	0	0	0	0	0	0	0	0	0	0	0	7	0	0	0	0	0	0	0	0	0	0	0	0	0	0	0	0	0	0	0	0	0	0	0	0	0
OTU30751	1	0	0	0	0	0	0	0	1	0	0	0	0	0	0	0	0	1	0	0	0	2	0	0	1	2	0	0	0	4	0	1	0	0	1	0	0	1	0	0	0	0	0	0	0	0	0	0	1
OTU30978	0	0	0	0	0	0	0	0	0	0	0	0	0	0	0	0	0	0	0	0	0	0	0	0	0	0	0	0	0	0	0	0	0	0	0	0	0	0	0	0	0	0	0	0	0	0	0	0	0
OTU31017	0	0	0	0	0	0	0	0	1	2	1	0	0	0	0	0	0	0	1	0	0	11	0	5	1	2	0	0	0	0	5	0	4	1	0	0	0	0	1	1	0	2	0	0	0	0	0	0	0
OTU31072	0	0	0	0	0	0	0	0	0	0	0	0	0	0	8	0	0	0	0	0	0	0	0	0	0	0	0	0	0	3	0	0	0	2	0	0	0	0	0	0	0	0	0	0	0	0	0	0	1
OTU31282	3	0	0	9	0	0	487	87	0	5	0	0	0	2	4	0	2	16	5	2	17	0	0	130	0	4	11	0	47	0	0	0	3	0	17	1	2	0	0	0	0	2	0	0	0	0	0	0	187
OTU31317	0	0	0	0	0	0	0	0	3	1	1	0	1	0	0	0	0	1	0	0	0	1	0	0	0	1	0	0	0	1	1	1	1	0	2	0	0	0	0	0	0	0	0	0	0	0	0	0	0
OTU31356	0	0	0	0	0	0	9	0	0	0	0	0	0	0	0	11	0	0	0	0	0	0	0	0	0	41	0	0	0	0	0	5	1	0	0	2	0	0	1	0	0	3	0	0	0	0	0	0	0
OTU31369	0	8	0	0	0	0	0	0	0	0	0	0	0	0	1	0	0	0	0	1	0	0	0	0	0	0	0	0	7	0	0	0	0	2	1	0	0	0	2	1	0	0	1	0	0	0	0	0	0
OTU31484	0	0	0	0	0	0	2	1	0	3	0	0	0	6	0	2	2	25	0	0	5	14	0	1	0	7	2	0	0	168	5	0	4	0	2	2	1	0	24	13	0	5	0	0	0	0	0	0	0
OTU31490	0	0	0	0	0	0	0	0	0	0	0	0	0	0	0	0	0	0	0	0	0	0	0	0	0	0	0	0	0	0	0	0	0	0	1	0	0	0	0	0	0	1	0	0	0	0	0	0	0
OTU31663	0	1	1	0	0	0	1	0	1	0	0	0	1	2	0	0	0	0	0	0	5	3	0	0	0	8	2	12	1	8	4	0	1	0	1	1	0	1	2	0	0	1	0	0	0	0	0	0	5
OTU31717	1	0	0	0	0	0	0	0	32	2	1	2	12	2	0	0	0	1	3	4	4	1	13	0	125	2	2	4	0	2	5	1	3	1	0	0	0	1	1	0	0	1	0	0	0	0	0	0	0
OTU31924	0	0	0	0	0	0	0	0	0	0	2	0	0	0	0	1	0	0	0	0	0	0	0	0	0	1	17	0	0	0	0	0	1	1	0	0	0	0	0	0	0	0	0	0	0	0	0	0	0
OTU32002	0	0	0	0	0	0	0	0	0	1	0	0	0	0	0	0	0	0	0	0	0	1	0	0	1	0	0	1	0	0	0	0	0	0	0	0	0	0	0	0	0	0	0	0	0	0	0	0	0
OTU32115	0	0	0	0	0	0	0	0	0	1	0	0	1	0	0	3	0	3	0	5	0	6	1	1	1	0	7	0	4	4	0	2	0	2	3	0	0	1	1	1	0	1	0	0	0	0	0	0	0
OTU32196	1	0	0	0	0	0	1	0	0	0	0	1	2	635	0	1	0	4	0	5	3	3	0	0	1	0	4	0	3	130	3	0	4	0	3	0	0	0	139	0	0	0	0	1	0	0	0	0	0
OTU32778	0	0	0	0	0	55	0	0	1	0	0	0	0	0	0	0	0	1	0	0	0	0	1	0	0	0	0	0	0	0	0	0	0	0	1	1	0	0	0	0	0	2	0	0	0	0	0	1	0
OTU32913	0	0	0	0	0	0	0	0	0	0	0	0	0	0	0	0	14	0	0	0	0	0	18	0	7	0	0	0	0	0	0	0	0	0	0	0	0	3	0	0	0	0	0	0	0	0	0	0	0
OTU32918	75	0	36	0	4	51	12	2	13	0	7	4	204	10	0	2	54	34	5	8	65	1	15	3	35	52	4	65	1	98	0	45	4	3	174	197	7	13	8	4	1	97	2	5	347	0	0	43	2
OTU32963	0	0	0	0	0	2	0	0	0	5	1	0	0	0	0	0	0	31	0	0	0	0	0	0	36	12	10	2	0	3	0	15	4	0	0	0	5	1	2	9	4	0	2	0	0	0	0	0	0
OTU32986	0	0	0	0	0	0	1	1	1	2	0	0	0	0	0	1	2	1	0	0	0	24	0	4	2	1	0	1	0	2	7	0	5	2	1	0	0	0	1	0	0	0	0	0	0	0	0	0	0
OTU33002	0	0	0	0	0	0	1	1	4	1	0	0	7	1	1	1	0	1	1	0	1	1	0	0	0	0	0	2	0	4	2	5	3	1	2	2	0	0	1	0	0	0	0	0	0	0	0	0	1
OTU33022	0	0	0	2	0	0	0	0	0	0	0	0	7	0	1	0	0	0	0	0	16	3	0	1	1	0	0	0	0	0	1	0	0	0	0	0	0	0	0	0	0	0	0	0	14	0	0	0	0
OTU33075	0	0	0	0	0	0	0	0	6	0	0	0	0	4	0	0	0	1	0	4	0	0	0	0	9	2	0	0	0	0	0	4	0	0	0	0	0	0	0	0	0	0	0	0	0	0	0	0	8
OTU33081	0	0	0	0	0	0	0	0	0	0	0	0	0	0	0	0	0	0	0	0	0	0	0	0	0	0	0	0	0	0	0	0	0	0	0	0	0	0	0	0	0	0	0	0	0	0	0	0	0
OTU33188	0	0	0	0	0	0	0	0	0	0	0	0	0	0	0	0	1	0	0	1	45	47	6	19	11	0	0	0	0	0	32	0	1	2	0	0	0	0	0	0	0	0	0	0	0	0	0	0	0
OTU33282	0	0	0	0	0	0	0	0	0	0	0	0	0	0	0	0	0	10	0	0	0	0	0	0	0	0	0	0	0	0	0	0	0	0	0	0	0	0	0	0	0	0	0	0	0	0	0	0	0
OTU33287	0	0	0	0	0	0	0	0	0	0	0	0	0	0	0	0	0	17	0	0	0	0	0	0	0	0	0	0	0	0	0	0	0	0	0	0	0	0	1	0	0	0	0	0	0	0	0	0	0
OTU33298	0	0	0	0	0	0	0	0	0	0	0	0	0	0	0	0	0	6	0	0	0	0	0	0	0	0	0	0	0	0	0	0	0	0	7	0	0	0	0	0	0	0	0	0	0	0	0	0	0
OTU33303	0	0	7	5	0	13	1	0	0	4	2	2	0	1	0	0	0	0	7	0	0	0	3	0	2	4	197	121	5	20	0	5	5	1	7	4	5	7	13	2	10	1	1	1	1	4	31	0	2
OTU33358	0	0	0	0	0	0	0	0	0	0	0	0	0	0	0	0	0	0	0	0	0	0	0	0	0	0	0	0	0	0	0	3	0	0	0	0	0	0	0	0	0	0	0	0	0	0	0	0	0
OTU33364	0	0	0	0	0	0	0	0	0	0	0	0	0	0	0	0	0	0	0	1	0	0	0	0	33	0	0	0	0	0	0	0	0	0	0	0	0	0	0	0	0	1	0	0	0	0	0	1	0
OTU33413	0	0	0	0	0	0	0	0	0	0	0	0	0	0	0	0	0	0	0	0	0	0	0	0	0	0	0	0	0	0	0	0	0	0	5	22	0	0	0	0	0	21	0	0	0	0	0	3	0
OTU33427	0	0	0	0	0	0	0	0	0	0	0	0	0	0	0	0	0	0	0	0	0	0	0	0	0	0	0	0	0	1	0	3	0	0	0	0	0	1	0	0	0	0	0	0	0	0	0	0	2
OTU33498	0	0	0	0	0	0	0	0	0	0	0	0	0	0	0	0	0	0	0	0	6	0	0	0	0	0	0	0	0	0	0	0	0	0	0	0	0	0	0	0	0	0	0	0	0	0	0	0	0
OTU33564	0	0	0	0	0	0	0	1	0	0	0	0	3	0	0	1	0	1	2	0	0	0	0	1	0	1	0	0	0	1	0	0	0	0	1	0	0	0	0	0	0	0	0	0	0	0	0	0	0
OTU33628	1	0	0	0	0	0	0	0	0	0	0	0	0	1	0	0	3	1	0	2	0	0	0	0	0	0	0	0	0	1	1	3	3	0	2	1	0	0	0	0	0	0	0	0	0	0	0	0	0
OTU33747	0	0	0	0	0	0	0	0	106	0	0	0	0	0	0	0	0	0	0	0	0	0	0	0	0	0	0	0	0	0	0	0	0	0	0	0	0	0	0	0	0	0	0	0	0	0	0	0	0
OTU33776	0	0	0	0	0	0	0	0	0	0	0	0	0	0	0	0	0	0	0	0	0	0	0	0	0	2	0	0	0	4	0	0	0	0	0	2	0	0	0	0	0	0	0	0	0	0	0	0	0
OTU33843	0	0	0	0	0	0	0	0	0	0	0	0	0	1	0	0	0	1	0	0	0	0	1	0	0	0	1	0	1	0	0	1	0	0	0	0	0	0	2	0	0	0	0	0	0	0	0	0	0
OTU34016	0	0	0	0	0	0	0	14	0	489	0	58	0	0	0	0	0	0	0	0	0	0	0	0	0	0	0	0	0	0	0	0	0	0	0	0	0	0	0	0	0	0	0	0	0	0	0	0	0
OTU34102	1	0	0	0	542	0	0	0	0	0	0	20	0	0	1	231	0	0	0	0	0	13	0	263	33	0	0	0	0	0	10	0	0	27	25	0	0	0	162	0	0	26	0	0	53	0	0	2	0
OTU34252	0	0	0	0	0	0	0	0	0	0	0	0	0	0	0	0	0	1	0	0	0	7	0	1	1	0	0	0	0	0	8	0	0	0	0	0	0	0	0	0	0	1	0	0	0	0	0	0	0
OTU34394	0	0	0	0	0	0	1	350	0	0	0	0	0	0	0	0	0	0	0	0	0	0	0	0	0	0	2	0	0	0	0	0	0	1	0	0	0	0	0	0	0	0	0	0	0	0	0	0	0
OTU34572	0	0	0	0	0	0	0	0	1	0	0	0	0	0	1	0	0	0	0	0	0	0	1	0	0	3	0	0	0	0	0	0	0	0	9	0	0	0	0	0	0	0	0	0	0	0	0	0	0
OTU34866	0	0	0	0	0	0	2	9	0	0	0	0	0	0	0	0	0	0	1	1	0	0	0	4	0	0	0	0	0	0	0	0	0	0	0	0	0	0	0	0	0	0	0	0	0	0	0	0	3
OTU34869	0	0	0	0	0	0	0	0	0	0	0	0	0	0	0	0	0	0	0	0	0	0	0	0	0	0	0	0	0	0	0	0	0	0	0	0	0	0	0	0	0	0	0	0	0	0	0	0	0
OTU35094	2	0	0	0	0	533	0	1	0	12	63	0	2	18	0	0	0	1	0	0	0	0	11	6	6	8	3	100	0	0	0	1	0	0	6	7	0	0	0	0	0	5	0	4	0	1	0	8	1
OTU35154	0	1	3	0	11	113	7	0	0	0	3	0	4	3	0	1	0	30	1	2	3	0	24	5	0	29	35	40	0	0	0	2	0	1	3	4	0	5	29	1	2	0	0	0	1	0	0	0	0
OTU35294	0	0	0	0	0	0	0	0	0	0	0	0	3	0	0	0	0	0	0	0	16	15	7	2	0	0	0	0	0	0	10	0	0	0	0	0	0	0	0	0	0	0	0	0	0	0	0	0	0
OTU35299	0	0	0	0	0	0	0	0	0	0	0	0	0	0	0	0	0	17	0	0	0	0	0	0	0	0	0	0	0	1	0	0	0	0	0	0	0	0	2	0	0	0	0	0	0	0	0	0	0
OTU35664	0	2	11	80	11	33	0	2	25	13	26	4	1	16	17	35	0	78	4	1	0	0	23	23	65	72	30	56	47	104	0	30	43	8	41	46	7	13	2	7	51	2	3	1	37	0	10	2	9
OTU35794	0	0	0	0	0	0	0	0	17	1	0	0	0	0	0	0	0	0	0	0	0	0	0	0	0	3	1	0	0	0	0	0	1	0	2	2	0	0	0	0	0	4	0	0	0	0	0	0	0
OTU35817	0	13	0	0	0	31	0	0	0	0	3	0	16	13	0	31	18	15	5	165	101	0	99	0	8	44	148	133	10	9	0	13	4	0	183	66	3	94	19	25	1	41	0	15	21	0	1	14	0
OTU35925	69	3	67	371	35	62	119	23	31	10	4	3	10	97	4	21	0	39	3	20	5	43	22	13	45	48	148	101	9	42	21	60	32	2	11	31	10	7	15	5	29	37	160	104	0	0	93	32	18
OTU35957	20	0	0	0	0	0	3	0	2	0	0	0	5	9	2	3	0	2	1	0	4	2	4	3	0	4	3	4	0	78	2	55	26	3	47	25	0	0	0	0	0	1	0	0	0	0	0	0	2
OTU36089	0	0	0	0	0	0	7	5	1	0	0	1	1	2	1	2	1	2	3	1	17	10	3	2	1	7	7	29	5	21	13	15	7	2	5	9	0	5	0	2	0	1	0	0	1	0	0	0	13
OTU36514	0	0	0	0	0	0	1	1	0	0	0	0	0	0	0	0	0	0	0	0	0	1	0	0	0	0	1	0	0	0	0	0	1	1	1	0	0	0	0	0	0	0	0	0	0	0	0	0	0
OTU36590	7	1	0	3	0	0	15	1	0	0	0	0	0	2	0	3	17	3	0	25	0	10	0	1	0	4	7	10	0	3	1	27	59	3	18	22	0	2	0	3	6	1	0	0	0	0	0	0	2
OTU36626	5	1	12	6	8	3	29	0	21	0	3	0	48	6	0	1	0	90	0	0	0	0	15	0	21	2	5	16	0	10	0	7	1	0	47	90	1	5	2	0	5	54	0	3	0	1	0	20	0
OTU36776	72	0	67	176	26	166	180	1	255	1	10	3	371	72	0	9	10	429	4	11	17	1	250	0	392	406	73	117	4	109	0	76	3	12	137	222	15	48	1	21	30	110	0	38	55	38	3	75	6
OTU36833	0	0	0	0	0	0	0	0	0	0	0	0	0	0	0	1	0	55	0	1	0	0	0	0	0	0	0	0	0	1	0	0	0	0	1	0	0	0	13	0	0	0	0	0	0	0	0	0	0
OTU36888	0	0	0	0	0	0	0	0	0	0	0	0	0	0	0	0	0	0	0	0	12	0	0	0	3	0	0	0	0	13	0	0	0	0	0	0	0	0	0	0	0	0	0	0	0	0	0	0	0
OTU36919	10	0	34	0	0	21	0	2	35	1	47	3	165	61	0	1	8	34	0	3	33	0	87	0	14	42	42	64	0	21	0	19	23	3	53	148	19	18	2	2	5	82	15	5	26	22	1	32	0
OTU37058	0	4	0	1	0	0	0	0	0	0	1	0	9	1	4	0	0	0	0	0	25	72	6	25	11	0	0	0	0	0	36	0	0	0	0	0	0	0	0	0	0	0	0	0	0	0	0	0	0
OTU37199	0	0	0	0	0	0	0	0	1	1	1	0	0	0	0	0	0	0	1	1	0	15	0	2	6	0	0	0	0	0	4	0	1	0	0	0	0	0	0	0	0	0	0	0	0	0	0	0	0
OTU37335	0	0	0	0	0	0	0	0	0	0	0	0	0	0	0	1	0	0	0	0	0	0	0	0	2	0	0	0	0	0	0	0	1	0	1	1	0	0	1	0	0	0	0	0	0	0	0	0	0
OTU37552	0	0	0	0	0	0	0	880	1	0	0	41	0	0	0	0	0	0	0	0	0	0	0	0	0	0	0	0	0	0	0	0	0	0	0	0	0	0	0	0	0	0	0	0	0	0	0	0	0
OTU37573	0	0	0	0	0	0	0	0	0	0	0	0	0	0	0	0	0	0	0	0	0	0	0	0	0	0	0	0	0	0	0	0	0	0	0	0	0	0	0	0	0	0	0	0	0	0	0	0	0
OTU37574	0	0	0	0	0	0	2	1	1	0	0	0	4	1	0	1	0	2	0	1	2	1	0	0	0	0	9	2	4	2	2	4	7	2	1	0	0	0	1	0	0	0	0	0	0	0	0	0	0
OTU37746	1	0	0	0	2	0	0	2	4	2	0	0	2	9	0	0	5	0	1	10	1	53	6	2	1	1	8	2	3	16	34	3	0	0	0	18	0	1	6	0	0	0	1	0	0	0	0	0	0
OTU37778	0	0	0	0	0	0	0	0	0	0	0	0	0	0	0	3	0	0	0	0	0	0	44	0	0	18	4	6	0	5	0	3	0	0	0	0	0	21	0	1	0	0	0	0	0	0	0	0	0
OTU37972	0	0	0	0	0	24	0	0	3	0	0	0	10	12	0	0	0	19	0	0	0	0	0	0	0	1	0	5	0	5	0	0	0	0	0	0	0	0	0	0	6	0	0	2	26	3	0	0	0
OTU38055	1	0	2	0	0	13	1	0	15	0	0	0	0	0	3	0	0	3	0	0	0	0	6	0	0	0	19	9	0	15	0	2	2	3	2	0	0	0	10	0	1	0	3	2	0	0	1	0	0
OTU38220	0	0	0	0	0	0	0	0	0	0	0	0	2	0	0	1	0	1	0	0	1	0	0	1	4	0	1	2	0	1	0	2	0	0	0	1	0	0	0	0	0	0	0	0	0	0	0	0	0
OTU38264	0	0	0	0	0	0	0	0	0	0	0	0	0	0	0	0	0	0	0	0	0	0	0	0	0	0	0	0	0	0	0	0	0	0	1	0	0	0	0	0	0	0	0	0	0	0	0	0	0
OTU38359	0	0	0	0	0	0	0	0	0	0	0	0	2	1	0	0	0	0	2	0	0	0	1	0	0	5	0	1	0	3	0	0	0	0	1	0	0	0	0	0	0	0	0	0	0	0	0	0	1
OTU38396	0	0	0	1	0	0	0	0	0	0	0	0	1	0	0	3	0	0	0	0	0	0	1	0	0	0	4	0	1	0	0	6	0	0	0	0	0	0	0	0	0	0	0	0	0	0	0	0	0
OTU38557	0	0	0	0	0	0	0	169	0	0	0	0	0	0	0	0	0	0	0	0	0	0	0	0	0	0	0	0	0	0	0	0	0	0	0	0	0	0	0	0	0	0	0	0	0	0	0	0	0
OTU38669	0	0	7	126	0	2	53	5	41	0	0	0	0	21	0	33	0	13	0	0	0	0	8	0	0	2	4	1	0	9	0	15	50	1	25	24	0	0	1	27	68	20	2	4	0	0	21	4	5
OTU38725	0	0	0	0	0	0	0	0	0	0	0	0	11	0	0	0	0	0	0	0	9	7	0	13	1	0	0	0	0	0	7	0	0	0	0	0	0	0	0	0	0	0	0	0	0	0	0	0	0
OTU38844	4	0	0	3	13	29	0	0	42	0	0	1	0	0	0	1	0	51	0	3	13	0	0	2	0	60	7	0	0	10	0	23	4	1	23	54	3	13	6	1	0	36	0	3	34	7	2	6	2
OTU38889	0	0	0	0	0	0	0	0	0	0	0	0	0	0	1	0	0	0	0	0	0	0	0	0	0	0	0	0	1	0	0	0	0	0	0	0	0	0	0	0	0	0	0	0	0	0	0	0	0
OTU39083	0	0	0	0	0	0	0	0	0	0	0	0	0	0	0	3	0	369	0	3	0	0	0	0	0	0	0	0	0	4	0	0	1	0	8	0	0	0	2	0	0	0	0	0	0	0	0	0	0
OTU39213	0	0	0	1	0	0	0	0	0	0	0	0	0	0	0	0	0	1	0	0	0	10	0	0	0	0	1	0	0	0	9	0	0	0	2	0	0	0	0	0	0	0	0	0	0	0	0	0	0
OTU39314	0	0	0	0	0	0	1	0	0	0	0	0	0	0	0	0	0	0	0	0	0	0	0	1	0	0	0	0	0	2	0	0	0	0	0	0	0	0	0	0	0	0	0	0	0	0	0	0	0
OTU39589	0	0	0	0	0	0	0	0	0	0	0	0	0	0	0	0	0	0	0	0	0	0	0	0	0	10	1	0	0	0	0	0	0	0	0	0	0	0	0	0	0	0	0	0	0	0	0	0	0
OTU39674	0	0	0	0	0	0	0	0	0	0	0	0	0	0	0	0	0	0	0	0	0	0	0	0	0	0	0	0	0	0	0	0	0	0	0	0	0	0	0	0	12	0	0	0	0	0	0	0	0
OTU39721	0	0	0	0	0	1	0	0	0	0	0	0	2	0	0	0	0	14	0	0	3	0	0	0	0	0	0	5	0	0	0	0	1	0	0	2	0	0	0	0	0	0	0	0	0	0	0	0	0
OTU39766	17	10	23	38	26	184	5	4	28	0	0	2	71	14	6	5	6	58	8	82	11	0	40	0	16	119	17	25	3	33	0	31	8	2	119	113	4	12	5	0	10	69	0	9	112	3	1	23	5
OTU39834	2	0	0	0	0	0	0	3	0	0	0	0	0	16	1	3	0	79	0	0	14	3	0	0	0	2	5	10	0	1	0	0	0	0	0	3	2	0	0	0	0	0	0	0	0	0	0	0	5
OTU39990	1	0	0	0	0	0	1	0	1	0	0	0	7	0	1	0	0	1	1	0	0	2	0	1	0	2	0	1	1	3	0	0	0	0	0	0	0	0	0	0	0	0	0	0	0	0	0	0	1
OTU40221	0	0	0	0	0	0	0	0	1	1	0	0	5	1	4	1	0	2	0	0	1	2	0	0	0	2	0	0	0	7	2	3	1	2	0	0	0	0	0	0	0	0	0	0	0	0	0	0	0
OTU40340	0	0	0	0	0	0	0	0	0	0	0	0	0	0	0	0	0	6	0	0	0	0	0	0	0	0	0	0	0	0	0	0	0	0	0	2	0	0	0	0	0	0	0	0	0	0	0	0	0
OTU40409	0	0	0	0	0	0	0	0	0	0	0	0	0	0	0	0	0	0	0	0	0	0	0	0	0	16	0	0	0	0	0	0	0	0	0	0	0	0	0	0	0	0	0	0	0	0	0	0	0
OTU40422	1	0	0	0	0	0	0	0	2	0	0	0	0	0	0	0	0	0	0	0	0	1	0	0	0	1	0	1	0	2	0	1	0	1	2	0	0	0	0	0	0	0	0	0	0	0	0	0	0
OTU40603	0	0	0	0	0	0	0	0	0	0	0	0	1	0	0	0	0	0	2	5	0	0	8	0	8	0	0	6	0	0	0	0	0	0	6	6	0	0	0	0	0	6	0	0	0	0	0	0	0
OTU40686	0	0	0	0	0	0	0	0	0	0	0	0	0	0	0	0	0	0	0	0	0	0	0	0	0	9	0	0	0	0	0	0	0	0	9	0	0	0	5	0	0	0	0	0	0	0	0	0	0
OTU40693	0	0	0	0	0	0	0	0	0	0	0	0	0	0	0	0	0	0	0	0	0	0	0	0	0	0	0	0	0	0	0	0	0	0	0	0	0	0	0	0	0	0	0	0	0	0	0	0	0
OTU40914	9	5	0	9	17	2	66	3	5	36	7	0	4	12	11	12	9	20	0	1	6	2	16	0	26	22	12	13	10	17	1	43	45	6	25	11	2	2	21	20	32	7	5	2	5	0	22	5	9
OTU41054	3	0	12	0	28	213	0	6	8	3	0	2	124	1	0	14	0	29	3	7	0	0	0	3	28	54	75	80	0	0	0	109	23	0	51	20	2	7	4	1	10	1	1	3	0	0	1	11	0
OTU41506	4	0	0	0	0	0	0	3	0	0	0	0	0	1	0	1	1	2	0	0	1	0	0	2	0	1	0	2	0	2	0	6	0	0	0	1	0	0	0	0	0	0	0	0	0	0	0	0	0
OTU41516	15	0	29	0	0	41	0	3	93	1	8	1	243	1	0	0	5	55	0	15	24	6	48	0	46	11	33	6	0	28	0	14	13	3	77	88	9	11	21	3	6	56	4	8	80	2	0	21	4
OTU41633	0	0	0	0	0	0	0	0	0	0	0	0	0	0	0	0	0	0	0	0	0	0	0	0	21	0	0	0	0	0	0	0	0	0	0	0	0	0	0	0	0	0	0	0	0	0	0	0	0
OTU41761	0	0	0	0	0	0	3	0	0	0	2	0	0	0	0	0	0	8	0	0	5	0	4	0	0	9	3	30	0	0	0	1	3	0	8	7	0	1	4	0	3	9	0	0	39	0	1	2	0
OTU41873	0	0	0	1	0	0	0	0	0	0	1	0	4	0	0	0	0	0	0	0	7	38	5	2	13	0	0	0	0	0	17	0	0	0	0	0	0	0	0	0	0	0	0	0	0	0	0	0	0
OTU42033	0	0	0	0	0	0	0	0	0	0	0	0	0	0	0	0	0	6	0	0	0	0	0	0	1	0	0	0	0	1	0	0	0	0	0	0	0	0	2	0	0	0	0	0	0	0	0	0	0
OTU42158	0	0	0	0	0	0	0	0	0	0	0	0	0	0	0	0	0	0	0	0	0	0	0	0	0	0	0	0	0	0	0	0	0	0	0	0	0	0	0	0	0	0	0	0	0	0	0	0	0
OTU42372	0	0	0	0	0	0	0	0	0	0	0	0	0	0	0	0	0	0	0	0	1	0	0	0	0	17	0	2	2	0	0	0	0	0	0	0	0	0	0	0	0	0	0	0	0	0	0	0	0
OTU42425	0	0	0	0	0	0	1	0	0	0	0	0	0	1	1	2	0	2	0	2	0	0	1	0	0	0	9	1	3	1	1	3	3	2	3	1	0	0	0	0	0	0	0	0	0	0	0	0	1
OTU42496	0	1	0	0	0	0	2	1	0	0	0	0	0	0	0	0	0	1	2	1	4	2	1	0	0	0	0	3	0	1	2	0	1	1	0	0	0	0	1	0	0	0	0	0	0	0	0	0	1
OTU42542	2	44	1	35	0	1	108	6	6	0	1	9	17	5	22	12	2	10	4	8	1	0	21	39	25	46	2	1	15	0	0	41	8	2	0	0	3	2	8	0	9	10	30	8	6	0	0	6	3
OTU43185	0	0	0	0	0	0	0	0	2	0	0	0	0	0	0	0	0	0	0	1	0	0	0	0	1	0	2	1	0	1	0	6	0	0	2	0	0	0	0	0	0	0	0	0	0	0	0	0	0
OTU43284	0	0	1	0	0	0	0	0	0	0	0	0	0	1	0	0	0	0	0	0	0	0	0	0	0	0	3	0	2	0	0	3	0	2	2	0	0	0	0	0	0	0	0	0	0	0	0	0	0
OTU43478	0	0	3	0	0	14	3	0	0	0	1	1	2	1	0	2	0	0	2	6	9	0	3	0	0	17	0	3	1	0	0	0	14	1	59	13	0	0	1	0	1	14	3	1	1	0	0	2	4
OTU43518	0	0	0	0	0	0	0	0	0	0	0	0	2	0	3	0	0	2	0	0	0	0	0	0	0	0	1	1	0	8	1	0	0	0	1	0	0	0	0	0	0	0	0	0	0	0	0	0	3
OTU43546	0	0	0	0	0	0	2	3	6	3	1	0	0	2	1	1	3	1	5	1	1	58	3	22	3	3	3	0	0	1	51	0	25	17	0	0	0	0	0	1	0	2	0	0	1	0	0	0	0
OTU43624	0	2	0	0	0	0	0	0	0	0	0	0	0	0	0	0	0	0	0	2	0	0	0	0	9	0	0	0	0	0	0	0	0	1	0	0	0	0	0	4	0	0	0	0	0	0	0	0	0
OTU43675	0	0	0	0	0	0	0	0	0	0	0	0	0	0	0	0	0	1	0	0	1	1	0	0	0	0	1	1	0	0	0	2	0	0	1	0	0	0	0	0	0	0	0	0	0	0	0	0	2
OTU43712	1	0	0	0	0	1	1	1	4	0	0	0	4	1	1	3	0	4	1	5	0	16	2	2	2	0	7	1	7	0	3	0	9	3	0	0	0	1	0	0	1	0	0	0	0	0	0	0	0
OTU43867	0	0	0	0	0	0	0	0	1	0	0	0	0	1	0	1	0	0	0	0	5	4	0	0	0	1	1	2	0	2	2	0	1	0	1	0	0	0	0	0	0	0	0	0	0	0	0	0	0
OTU44031	0	0	0	0	0	0	0	0	0	0	0	0	0	0	0	0	0	1	0	0	0	5	0	3	0	0	1	0	0	0	6	0	1	0	0	0	0	0	0	0	0	1	0	0	0	0	0	0	0
OTU44062	0	0	0	0	0	1	0	0	0	0	0	0	0	0	0	0	0	1	0	0	0	0	0	0	0	0	0	0	0	0	0	0	0	0	0	0	0	0	0	0	0	0	0	0	0	0	0	0	0
OTU44086	0	0	0	0	0	0	0	1	0	0	0	0	2	2	0	1	0	3	0	1	0	1	0	0	0	0	7	0	1	0	1	3	2	0	2	0	0	0	2	0	0	0	0	0	0	0	0	0	1
OTU44152	0	0	0	0	0	0	0	0	0	0	0	0	0	0	0	0	0	0	0	0	0	0	1	0	0	0	0	0	0	4	0	0	0	0	8	5	0	0	0	0	0	0	0	0	0	0	0	0	0
OTU44216	1	0	0	0	0	0	1	2	0	0	0	0	1	5	0	30	7	19	1	9	3	7	1	0	0	2	110	15	33	8	2	10	3	2	3	2	1	0	1	0	0	0	0	0	0	0	0	0	4
OTU44258	0	0	9	0	0	0	0	0	0	1	0	0	0	0	3	0	0	9	3	2	0	0	10	0	0	3	0	6	0	0	0	1	2	0	5	3	1	7	0	0	0	0	0	0	0	0	8	3	5
OTU44276	0	0	0	0	0	0	0	0	0	0	0	0	7	0	0	0	0	0	0	0	103	83	7	40	54	0	0	0	0	0	41	0	0	0	0	0	0	0	0	0	0	0	0	0	0	0	0	0	0
OTU44351	0	0	0	0	0	0	0	0	0	0	0	0	0	0	1	2	0	0	0	10	0	1	0	1	1	0	0	0	18	1	1	0	2	2	0	0	0	0	187	0	0	0	0	0	0	0	0	0	0
OTU44425	1	0	0	0	0	0	1	2	0	0	0	0	0	0	0	3	0	0	0	0	0	0	0	0	0	0	0	0	0	0	0	0	0	0	0	0	0	0	0	0	0	0	0	0	0	0	0	0	0
OTU45013	0	0	0	0	0	0	2	1	0	0	0	0	0	3	1	0	0	4	0	0	0	4	0	0	0	0	3	0	0	1	7	0	6	4	3	0	0	0	0	0	0	0	0	0	0	0	0	0	0
OTU45060	0	0	0	0	0	0	0	0	12	0	0	0	0	0	1	6	0	4	0	19	41	0	75	0	41	46	0	17	6	0	0	3	5	1	22	24	1	6	0	0	0	15	2	0	0	0	0	5	1
OTU45093	0	0	0	0	0	0	0	0	0	0	0	0	1	1	0	5	0	1	0	2	1	3	0	1	0	0	7	1	6	2	1	2	1	0	2	1	0	0	1	0	0	0	0	0	0	0	0	0	1
OTU45222	8	0	0	0	19	0	0	0	27	0	0	12	16	0	189	39	1	25	11	35	0	0	0	272	11	0	0	0	0	21	0	0	21	13	0	0	16	54	179	3	0	0	0	0	0	0	0	5	0
OTU45438	3	0	0	0	0	0	0	0	0	0	0	0	0	2	3	0	0	0	2	0	0	0	0	0	0	0	2	0	0	0	0	0	0	0	0	0	0	0	0	0	0	0	0	0	0	0	0	0	0
OTU45503	0	0	0	0	0	0	5	0	0	0	0	0	8	0	2	1	0	1	2	1	1	4	0	0	3	6	1	2	1	7	1	0	1	0	1	1	0	0	0	0	0	0	0	0	0	0	0	0	0
OTU45631	0	0	0	0	0	0	0	0	0	0	0	0	0	0	0	0	0	0	0	0	0	0	8	0	0	0	0	0	0	0	0	0	0	0	0	0	0	0	0	0	0	0	0	0	0	0	0	0	0
OTU45736	0	0	0	0	0	0	1	0	1	0	1	0	5	1	0	0	0	0	0	0	0	1	0	0	0	0	0	0	0	1	0	2	0	0	0	1	0	0	0	0	0	0	0	0	0	0	0	0	0
OTU45961	0	0	0	0	0	0	0	0	0	0	0	0	0	0	0	0	0	1	0	0	0	0	0	0	0	0	0	1	0	0	0	1	0	0	1	0	0	0	1	0	0	0	0	0	0	0	0	0	1
OTU46015	0	0	0	0	0	0	0	0	0	0	0	0	2	0	0	0	0	0	0	0	1	13	2	0	23	0	0	0	0	0	5	0	0	0	0	0	0	0	0	0	0	0	0	0	0	0	0	0	0
OTU46073	1	0	0	0	0	0	2	2	0	0	0	0	1	5	6	2	2	4	4	0	0	0	0	1	0	2	1	1	0	2	1	1	1	2	0	0	0	0	0	0	0	0	0	0	0	0	0	0	0
OTU46217	0	0	0	0	0	0	0	0	0	0	0	0	0	3	0	0	0	0	0	0	3	0	0	0	0	1	0	0	0	1	0	0	0	0	0	1	0	0	0	0	0	0	0	0	0	0	0	0	0
OTU46306	0	0	0	0	0	0	0	0	0	0	0	0	0	0	0	0	0	0	0	0	0	0	0	0	0	0	0	0	0	0	0	2	0	0	0	0	0	0	0	0	0	0	0	0	0	0	0	0	0
OTU46457	0	0	0	0	0	0	0	0	0	0	0	0	0	2	0	0	0	0	0	0	0	0	1	0	0	0	0	0	0	0	0	0	0	0	9	5	0	0	0	0	0	0	0	0	0	0	0	0	0
OTU46545	0	0	0	1	0	0	6	10	0	1	0	0	0	0	0	0	2	0	0	0	0	0	0	12	0	0	0	0	2	0	0	0	0	0	0	0	0	0	0	0	0	0	0	0	0	0	0	0	3
OTU46587	0	0	0	0	0	0	0	0	0	0	0	0	0	0	0	0	0	0	0	0	0	0	0	0	0	0	0	0	0	0	0	0	0	0	0	1	0	4	0	0	0	0	0	0	0	0	0	0	2
OTU46766	0	0	0	0	0	0	1	1	0	0	0	0	0	1	0	0	0	1	1	0	0	6	0	0	0	1	2	0	0	0	6	0	0	0	3	0	0	0	1	0	0	0	0	0	0	0	0	0	1
OTU46836	21	11	0	4	3	0	309	44	40	11	1	21	81	41	4	137	18	189	15	123	43	177	50	4	98	5	238	35	104	33	81	23	1188	481	3	2	0	3	5	3	1	2	0	0	0	0	0	0	1
OTU46864	0	0	0	0	0	0	0	0	0	0	0	0	0	0	0	0	0	40	0	0	0	0	0	0	0	0	0	0	0	0	0	0	0	0	3	0	0	0	0	0	0	0	0	0	0	0	0	0	0
OTU47019	0	0	0	0	0	0	4	0	0	0	0	0	0	1	6	0	1	0	0	0	0	0	0	0	0	29	1	0	0	9	0	0	0	0	0	0	0	0	0	0	0	0	0	0	0	0	0	0	12
OTU47095	0	0	0	0	0	0	0	0	0	0	0	0	0	0	0	0	0	0	0	0	0	0	0	0	0	3	0	1	0	1	0	1	1	0	0	0	0	0	0	0	0	0	0	0	0	0	0	0	2
OTU47354	0	0	0	0	1	0	0	341	0	9	0	142	3	0	2	0	0	0	0	0	2	2	4	0	0	0	1	0	0	0	3	0	0	0	0	0	1	0	0	0	0	0	0	0	0	0	0	0	1
OTU47630	0	0	0	0	0	0	0	1	0	0	1	0	0	0	0	0	1	0	1	0	0	16	0	4	0	0	0	0	0	0	11	0	1	0	0	0	0	0	1	0	0	1	0	0	0	0	0	0	0
OTU47649	0	0	0	0	0	0	0	0	0	0	0	0	0	0	0	0	0	39	0	0	0	0	0	0	0	0	0	0	0	0	0	0	0	0	2	0	0	0	0	0	0	0	0	0	0	0	0	0	0
OTU47846	0	0	0	0	0	0	0	0	0	0	0	0	0	0	0	0	4	0	0	0	0	0	0	0	0	3	0	0	0	0	0	0	0	0	3	1	0	0	0	0	0	0	0	0	0	0	0	1	0
OTU48273	2	0	0	0	0	7	0	3	26	0	0	0	3	0	2	10	0	0	0	5	37	0	3	0	43	10	1	0	0	7	0	2	5	0	119	35	0	0	0	4	15	33	0	5	18	6	0	15	0
OTU48288	0	0	0	0	0	2	1	0	22	0	0	0	1	1	0	2	4	0	0	12	0	0	13	0	0	4	0	3	1	10	0	0	0	0	13	13	1	7	16	1	0	6	0	3	0	0	0	4	0
OTU48329	1	1	0	0	2	0	1	7	1	0	0	2	7	1	0	8	0	13	1	2	5	14	7	0	1	0	23	3	14	2	16	3	13	4	3	0	1	0	1	0	0	0	0	0	0	0	0	0	0
OTU48408	12	0	4	41	0	5	25	1	4	0	0	0	65	0	0	1	0	4	7	0	0	0	4	0	1	8	5	5	0	24	0	0	2	0	19	21	1	1	0	0	18	13	0	2	6	15	0	2	0
OTU48520	0	0	7	0	0	1	0	1	1	0	1	0	0	0	0	0	5	1	0	0	0	0	1	0	17	13	0	6	0	3	0	0	2	2	12	1	0	0	0	0	7	0	0	7	0	0	0	4	7
OTU48583	0	2	0	0	0	0	0	0	0	0	0	0	0	0	0	42	0	0	0	0	24	0	0	0	1	0	0	0	0	0	0	0	0	0	0	0	0	21	0	0	0	0	0	0	0	0	0	0	0
OTU48594	0	0	0	0	0	0	0	0	0	0	0	0	0	0	0	0	0	0	0	0	0	0	0	0	0	0	0	0	0	0	0	0	0	0	0	0	0	0	0	0	0	0	0	0	0	0	0	0	1
OTU48603	0	0	0	0	0	0	0	0	0	0	0	0	12	0	0	0	0	0	0	0	18	1	0	0	0	0	0	0	0	0	0	0	0	0	0	0	0	0	0	0	0	0	0	0	0	0	0	0	0
OTU48617	0	0	0	0	0	2	0	0	0	0	0	0	0	0	0	0	0	3	0	0	0	0	0	0	0	3	0	0	0	0	0	0	0	0	5	3	0	0	0	0	0	4	0	0	0	0	0	1	0
OTU48621	0	0	0	0	0	0	0	0	0	0	0	0	0	0	0	0	0	0	0	2	0	0	2	0	7	0	0	0	0	0	0	0	0	0	6	2	0	1	0	0	14	5	0	0	0	0	0	1	1
OTU48715	0	0	0	0	0	5	0	0	0	0	0	0	0	0	0	0	0	0	0	0	0	0	0	0	0	0	2	0	0	0	0	0	0	0	0	0	0	0	0	0	0	0	0	0	0	0	0	0	0
OTU48722	0	0	0	0	0	0	0	0	0	0	0	0	3	0	0	0	0	0	0	0	13	13	1	5	1	0	0	0	2	0	10	0	0	0	0	0	0	0	0	0	0	0	0	0	0	0	0	0	0
OTU48735	0	0	0	0	0	8	0	0	0	0	0	0	0	0	0	0	0	25	0	0	0	0	0	0	0	0	0	0	0	8	0	0	0	0	0	0	0	0	3	0	0	0	0	0	0	0	1	0	0
OTU48743	0	0	0	0	0	14	0	0	0	0	2	0	4	0	1	0	0	0	0	0	3	0	0	0	0	0	2	0	0	0	0	1	0	0	3	0	0	0	14	0	0	0	0	0	0	1	2	1	0
OTU48747	7	8	3	2	0	29	6	4	13	3	0	15	2	21	6	12	0	13	1	4	44	2	0	7	14	19	69	5	4	1	0	29	41	17	14	29	3	1	13	13	19	22	0	1	25	5	40	8	27
OTU48768	0	0	0	0	0	0	0	0	0	0	0	0	0	0	0	0	0	0	0	1	0	2	0	0	0	0	0	1	0	0	0	0	1	0	0	0	0	0	0	0	0	0	0	0	0	0	0	0	0
OTU48771	4	0	6	2	0	84	0	3	23	0	0	1	3	0	0	0	0	8	0	4	2	0	9	8	15	4	1	1	0	1	0	9	2	0	18	28	0	2	3	1	1	27	1	3	0	0	0	13	0
OTU48857	0	0	0	0	0	0	2	3	0	0	0	0	3	1	4	3	0	5	1	0	0	5	0	0	0	29	1	1	3	13	0	4	0	0	94	47	0	2	3	0	0	1	0	0	0	0	0	0	1
OTU48870	0	0	0	0	0	0	0	0	0	0	0	0	4	0	0	0	0	0	0	0	0	0	1	0	0	0	0	0	0	0	0	0	0	0	0	0	0	0	0	0	0	0	0	0	0	0	0	0	0
OTU48879	0	0	0	0	0	0	0	4	0	0	0	0	0	66	0	0	0	0	0	0	0	0	0	0	0	39	1	0	1	0	0	95	0	0	0	0	0	0	0	0	0	0	0	0	0	0	0	0	0
OTU48901	1	0	11	12	2	12	2	1	7	0	3	0	14	2	0	5	20	6	1	0	3	1	116	4	6	50	10	18	2	20	1	12	0	2	17	60	0	2	0	4	1	26	0	6	1	0	0	8	0
OTU48913	1	0	9	0	0	9	0	0	16	2	1	0	5	0	0	0	0	22	0	1	0	0	11	0	2	35	1	3	0	3	0	1	2	0	14	18	1	5	0	12	0	16	5	0	0	0	0	6	0
OTU48924	0	0	0	0	0	0	0	0	0	0	0	0	0	0	0	0	0	0	0	0	0	0	0	0	0	0	0	0	0	0	0	0	0	0	0	0	0	0	0	0	0	0	0	0	0	0	0	0	0
OTU48956	0	0	0	0	0	0	1	0	0	0	0	0	1	1	0	1	0	0	0	0	0	4	0	0	1	0	3	1	1	0	1	0	3	1	0	0	0	0	0	0	0	0	0	0	0	0	0	0	0
OTU48998	13	0	0	0	12	6	7	0	0	1	1	0	13	0	0	0	14	0	0	0	0	0	11	0	0	2	0	0	1	0	0	11	3	4	11	5	0	0	0	8	0	0	0	0	0	2	2	1	0
OTU49171	2	0	1	9	0	0	3	10	0	0	0	0	0	0	1	8	0	0	0	0	0	3	6	3	0	0	0	1	0	2	0	4	2	0	4	2	0	0	0	0	4	0	0	0	0	0	0	0	3
OTU49174	0	1	0	0	0	0	0	0	13	0	4	0	0	0	0	1	3	4	6	3	0	0	6	0	6	10	5	11	0	5	0	1	0	0	18	12	1	8	0	0	0	13	0	0	0	0	0	4	0
OTU49181	0	0	60	0	0	1	3	3	68	7	0	0	49	3	0	2	0	4	2	32	0	0	18	0	11	0	11	8	0	5	0	3	2	0	22	27	0	7	1	0	4	14	0	5	54	0	0	4	0
OTU49218	0	0	0	0	0	0	0	0	0	0	0	0	0	706	0	0	0	0	0	0	0	10	0	0	0	0	2	2	511	0	3	0	0	0	0	0	0	0	0	0	0	0	0	0	0	0	0	0	0
OTU49277	0	0	0	0	0	0	1	0	0	0	0	0	0	0	0	0	0	0	0	1	0	0	0	0	0	0	1	0	0	0	0	0	0	0	0	0	0	0	0	0	0	0	0	0	0	0	0	0	0
OTU49280	0	0	0	0	0	0	0	1	0	0	0	0	1	1	0	0	0	0	0	1	9	4	1	1	0	0	1	1	2	0	4	0	0	1	2	0	0	0	0	0	0	0	0	0	0	0	0	0	0
OTU49429	0	13	7	0	0	0	0	0	2	0	0	0	7	0	0	1	0	5	0	0	0	0	11	0	0	0	1	1	0	0	0	3	4	0	15	6	0	0	0	0	2	11	0	0	2	0	0	2	0
OTU49497	0	0	0	0	0	52	0	0	0	0	0	0	0	0	0	0	0	14	0	0	0	0	0	0	0	1	0	12	0	0	0	0	0	0	10	13	0	0	0	0	0	11	0	0	0	0	0	1	0
OTU49504	0	0	0	0	0	0	0	0	0	0	0	0	0	0	0	0	0	0	0	0	0	0	0	0	0	0	0	0	0	0	0	0	0	0	0	0	0	0	0	0	0	0	0	0	0	0	0	0	0
OTU49537	0	0	1	0	0	0	0	0	0	0	5	0	0	1	0	6	4	3	0	3	24	0	0	0	0	0	25	3	2	0	0	0	0	0	36	26	0	12	0	2	0	15	19	0	0	0	0	0	0
OTU49541	0	0	0	0	0	0	0	0	0	0	0	0	0	0	0	0	0	0	0	0	0	0	0	0	0	0	0	2	0	0	0	0	0	0	1	0	1	0	1	0	0	0	0	0	2	0	0	1	0
OTU49545	25	1	17	460	3	2	165	11	11	0	0	0	35	6	4	47	2	26	10	30	0	9	22	22	92	65	2	24	3	8	10	1	14	13	47	21	1	0	0	1	64	22	15	12	0	0	9	8	2
OTU49758	0	1	0	0	0	0	0	0	0	0	0	0	1	0	1	0	0	0	3	0	0	11	1	2	4	0	0	0	0	0	6	0	0	0	0	0	0	0	0	0	0	0	0	0	0	0	0	0	0
OTU49852	0	0	0	3	0	0	0	0	2	0	0	0	0	3	0	1	0	1	0	1	0	0	2	7	0	8	0	5	0	0	0	0	0	0	3	6	0	0	0	0	1	24	0	0	0	0	1	3	0
OTU50118	0	0	0	0	0	0	0	0	0	0	0	0	0	0	0	0	0	0	0	0	0	0	0	0	0	0	0	0	0	0	0	0	0	0	7	10	2	3	0	0	0	1	0	0	14	0	0	1	0
OTU50127	1	0	0	0	0	0	0	0	0	0	0	0	0	0	0	0	0	0	0	0	0	0	0	2	0	5	0	0	0	0	0	0	0	0	0	0	0	0	0	0	1	0	0	0	1	0	1	0	0
OTU50130	0	1	0	0	0	1	0	0	6	0	1	0	0	0	0	0	0	0	0	0	0	0	1	0	1	0	0	0	0	0	0	0	0	0	0	0	1	0	0	0	0	0	1	0	1	0	0	0	0
OTU50486	0	0	0	0	0	0	0	0	0	0	0	0	0	0	0	0	0	0	0	0	0	45	0	0	0	0	0	0	0	0	13	0	0	0	0	0	0	0	0	0	0	0	0	0	0	0	0	0	0
OTU50535	0	0	0	0	0	5	0	0	7	0	0	0	0	0	0	0	0	3	0	0	0	0	0	0	0	0	0	0	0	1	0	0	0	0	0	0	0	0	0	0	0	0	0	0	0	0	0	0	0
OTU50571	1	0	0	0	0	6	0	0	7	0	0	0	0	0	1	0	0	1	0	0	0	0	0	0	3	0	0	2	0	0	0	16	0	0	0	0	0	1	2	0	0	0	0	3	0	0	3	7	0
OTU50723	0	0	0	0	0	2	0	0	0	0	0	0	0	0	0	0	0	0	0	0	0	0	0	1	0	0	0	0	0	0	0	0	0	0	0	0	0	0	0	0	0	0	0	0	0	0	0	0	0
OTU50871	0	0	0	0	0	0	0	0	0	0	0	1234	0	0	0	0	0	0	0	0	0	0	0	0	0	4	1	0	0	0	0	0	0	0	0	5	0	0	0	0	0	0	0	0	0	0	0	0	0
OTU50981	0	0	0	0	0	0	0	0	0	0	0	0	0	9	0	0	0	0	0	1	0	0	46	0	2	0	0	0	0	0	0	0	0	0	1	1	0	0	0	0	0	0	0	0	0	0	0	0	0
OTU50993	0	0	0	0	0	0	0	0	0	0	0	0	0	0	0	0	0	0	0	0	0	0	0	0	0	0	0	0	0	0	0	0	0	0	0	0	0	0	0	0	0	0	0	0	0	0	0	0	0
OTU51048	0	0	0	0	0	0	0	0	0	0	0	0	0	0	0	2	0	0	0	0	0	15	0	0	0	3	0	0	0	0	8	0	1	0	0	0	0	0	0	0	0	0	0	0	0	0	0	0	0
OTU51130	0	0	0	0	0	0	1	1	0	0	0	0	2	0	1	0	0	0	0	0	1	3	0	0	0	0	0	0	0	1	2	0	0	9	0	0	0	0	0	0	0	0	0	0	0	0	0	0	0
OTU51272	1	0	1	0	0	1	0	0	0	0	0	0	0	0	0	1	5	0	0	1	8	0	2	0	0	8	0	4	0	0	0	0	0	2	4	3	0	0	0	0	0	2	0	0	0	0	0	1	0
OTU51396	0	0	0	0	0	0	0	1	0	0	0	0	1	0	0	0	0	0	0	0	0	0	0	0	0	0	0	0	0	0	0	0	0	0	0	0	0	0	0	0	0	0	0	0	0	0	0	0	0
OTU51609	0	0	0	0	0	0	6	0	0	0	1	0	5	0	5	1	0	4	0	1	0	0	0	0	0	9	1	2	0	11	1	1	1	0	0	0	0	0	0	0	0	0	0	0	0	0	0	0	0
OTU51645	0	0	0	0	0	0	0	0	0	0	0	0	11	3	0	0	0	0	0	1	0	0	2	0	0	0	1	3	0	1	0	0	0	0	2	1	0	0	0	0	0	0	0	0	0	0	0	0	0
OTU51714	0	0	1	0	22	9	0	0	0	0	0	0	0	0	0	0	0	0	0	7	0	0	0	3	0	6	0	0	0	2	0	0	0	0	0	0	0	0	0	0	0	0	0	0	2	0	0	0	9
OTU51716	0	0	0	0	0	0	1	0	0	0	0	0	0	0	0	1	0	0	1	0	0	0	0	0	0	0	0	1	0	5	0	1	0	0	0	0	0	0	0	0	0	0	0	0	0	0	0	0	0
OTU51758	0	0	0	0	0	0	0	0	0	0	0	0	0	0	0	0	0	0	0	0	0	0	0	0	0	0	0	0	0	0	0	0	0	0	0	0	0	0	0	0	0	0	0	0	0	0	0	0	0
OTU51817	0	1	0	0	0	0	0	0	0	0	0	0	0	0	1	0	0	0	0	13	0	0	0	0	0	0	0	0	36	0	0	0	1	3	0	0	0	0	5	0	0	0	0	0	0	0	0	0	0
OTU51869	3	0	0	1	0	2	0	66	14	63	4	6586	3	0	0	0	13	0	0	1	0	3	0	0	2	0	2	2	0	0	3	0	0	0	0	10	1	0	0	0	0	0	0	0	0	0	0	0	0
OTU51897	6	0	6	21	0	74	4	0	5	0	0	1	20	0	0	1	0	5	0	0	0	6	0	0	0	2	2	2	0	1	2	2	4	0	4	20	0	0	0	0	4	17	0	6	1	9	2	5	0
OTU51935	0	0	3	3	0	18	0	3	0	0	7	0	0	1	1	0	0	11	3	0	0	0	8	1	4	21	31	73	0	10	0	5	3	8	2	3	0	3	0	0	6	1	0	0	1	0	6	0	3
OTU52085	8	0	0	0	0	0	2	4	0	0	0	0	11	16	20	22	172	61	6	10	6	29	2	5	0	27	269	31	1	41	28	95	433	15	111	6	0	5	5	0	3	0	0	0	0	0	0	0	22
OTU52144	0	0	0	0	0	0	0	0	0	0	0	0	0	0	0	0	0	0	0	0	0	0	0	0	0	0	0	0	0	0	0	0	0	0	0	0	0	0	0	0	0	0	0	0	0	0	0	0	0
OTU52174	0	0	0	0	0	0	0	0	0	0	0	0	20	0	0	0	0	0	0	0	6	28	3	10	5	0	0	0	0	0	13	0	0	0	0	0	0	0	0	0	0	0	0	0	0	0	0	0	0
OTU52204	0	0	0	0	0	0	0	0	0	0	0	0	0	0	0	0	0	0	0	0	0	0	0	0	0	0	0	15	0	0	0	0	0	0	2	4	0	0	0	0	0	0	0	0	0	0	0	0	0
OTU52300	0	0	0	0	0	0	0	0	0	0	0	0	1	0	1	0	0	0	0	0	0	0	0	1	2	3	0	0	0	0	0	0	0	0	0	0	0	0	0	0	0	0	0	0	0	0	0	0	0
OTU52322	0	0	0	0	0	0	0	0	0	0	0	0	49	0	0	1	0	0	0	3	5	0	2	0	11	0	11	2	1	16	0	116	13	0	2	14	0	3	0	0	0	1	0	0	0	0	0	0	3
OTU52434	0	0	0	0	0	0	0	12	0	2	0	542	0	0	0	0	0	0	0	0	0	0	0	0	0	2	2	0	0	0	0	0	0	0	0	0	0	0	0	0	0	0	0	0	0	0	0	0	0
OTU52557	0	0	0	0	0	0	0	0	1	0	1	0	0	0	0	0	0	0	0	0	0	0	0	10	0	1	0	0	0	0	0	0	0	0	3	0	0	0	0	0	0	0	0	0	0	0	0	0	0
OTU52588	0	0	0	0	0	0	0	0	0	0	0	0	0	0	0	1	0	0	0	0	0	2	0	0	0	0	0	0	0	0	0	0	0	0	1	0	0	0	0	0	0	0	0	0	0	0	0	0	0
OTU52820	0	0	28	0	0	7	7	0	9	0	0	0	0	4	0	1	0	7	0	0	12	0	3	0	0	1	4	2	0	0	0	13	0	1	31	7	46	1	7	0	0	19	0	1	34	0	0	5	0
OTU52950	0	4	0	0	0	0	0	0	0	0	0	0	0	0	0	0	0	0	0	0	0	0	0	0	1	0	0	2	0	0	0	0	0	0	0	0	0	0	0	0	0	0	0	1	0	0	0	0	0
OTU53036	0	0	2	0	0	15	0	0	0	0	0	0	0	0	0	0	0	0	0	0	0	0	0	0	0	14	1	0	0	0	0	0	0	0	0	2	0	0	0	0	0	0	0	0	0	0	0	0	0
OTU53162	0	0	0	0	0	0	0	0	0	0	0	0	0	0	0	0	0	17	0	1	0	0	0	0	0	0	0	0	0	0	0	0	0	0	0	0	0	0	1	0	0	0	0	0	0	0	0	0	0
OTU53291	0	0	0	0	0	0	0	0	0	0	0	0	7	0	0	0	0	0	0	0	37	9	1	14	3	0	0	0	0	0	6	0	0	0	0	0	0	0	0	0	0	0	0	0	0	0	0	0	0
OTU53397	0	0	0	0	0	1	0	0	0	0	0	0	4	0	0	0	0	3	0	0	0	0	1	0	0	48	0	12	0	0	0	0	0	0	29	33	0	0	0	0	0	4	0	0	1	0	0	1	3
OTU53449	0	0	2	7	1	3	35	8	99	0	2	0	47	3	3	118	2	20	7	10	0	0	28	0	472	17	2	36	4	23	0	0	6	2	67	52	3	18	0	0	5	21	12	0	0	1	0	12	0
OTU53468	0	0	0	0	0	0	0	0	0	0	0	0	0	0	0	0	0	0	0	0	0	0	0	0	0	11	2	2	0	0	0	0	0	0	0	1	0	0	0	0	0	0	0	0	0	0	0	0	0
OTU53555	0	0	0	0	0	0	0	0	0	0	0	0	0	0	0	0	0	0	0	0	0	0	0	0	0	0	0	0	0	0	0	0	0	0	0	0	0	0	0	0	0	0	0	0	0	0	0	0	0
OTU53581	0	0	0	0	0	0	0	0	0	0	0	0	1	0	0	0	0	0	0	0	0	0	0	0	0	1	0	0	1	0	0	0	0	1	0	0	0	0	0	0	0	0	0	0	0	0	0	0	0
OTU53885	5	0	0	0	0	0	9	7	0	0	0	0	2	5	4	2	1	4	6	4	1	1	0	0	0	1	6	6	4	13	1	8	0	1	1	0	0	0	1	0	0	0	0	0	0	0	0	0	3
OTU53895	0	0	0	0	0	1	1	0	0	1	0	0	0	0	0	0	0	0	0	0	0	0	0	0	1	0	2	19	1	1	0	0	0	0	0	0	0	1	0	0	0	0	0	0	0	0	1	0	0
OTU53955	0	0	0	0	0	0	0	0	0	0	0	0	0	0	0	0	0	0	0	0	0	0	0	0	0	0	0	0	0	0	0	0	0	0	0	0	0	0	0	0	0	0	0	0	0	0	0	0	0
OTU54233	0	0	0	0	0	0	0	0	0	0	0	0	0	0	0	0	0	0	0	0	18	0	0	0	0	0	0	0	0	0	0	0	0	0	0	0	0	0	4	0	0	0	0	0	0	5	0	0	0
OTU54299	0	0	0	0	0	0	0	0	0	0	0	0	0	0	0	0	0	0	0	0	0	0	0	0	0	0	0	0	0	0	0	0	0	0	0	0	0	0	0	0	0	0	0	0	0	0	0	0	0
OTU54528	7	1	0	1	0	0	5	23	0	2	0	1	1	3	6	0	2	7	14	2	7	5	1	7	0	0	1	4	2	9	2	0	3	2	0	0	0	1	0	0	0	0	0	0	0	0	0	0	0
OTU54770	0	0	0	0	0	0	0	0	0	0	0	0	0	0	0	0	0	0	0	0	17	0	1	0	0	2	0	0	0	0	0	0	0	0	70	0	0	1	0	0	0	0	0	0	0	0	0	0	0
OTU55064	0	0	0	0	0	0	0	0	0	0	0	0	0	0	0	1	0	1	0	0	0	0	14	0	0	0	0	0	0	0	0	4	0	0	1	0	0	0	8	0	0	0	0	0	27	0	2	0	0
OTU55120	0	0	4	0	0	1	0	0	0	0	0	0	0	0	0	0	0	0	0	0	0	0	0	0	0	2	0	0	0	0	0	0	0	0	5	3	0	0	0	0	0	0	0	0	0	0	0	0	0
OTU55200	0	1	0	0	0	3	0	0	5	0	0	0	0	0	0	0	0	0	0	0	0	0	0	1	0	0	0	0	0	0	0	1	0	0	0	0	0	0	0	0	0	0	0	0	0	0	0	0	0
OTU55377	0	0	0	0	8	0	0	0	17	0	0	0	0	0	0	0	16	0	0	2	1	0	79	0	0	0	0	0	0	0	0	0	0	0	57	3	0	0	0	0	0	12	0	0	0	0	0	0	0
OTU55539	0	0	0	0	0	0	0	1	0	0	0	0	0	0	0	0	1	0	0	1	0	10	0	1	1	0	0	0	0	0	5	0	2	1	0	0	0	0	0	0	0	0	0	0	0	0	0	0	0
OTU55604	0	0	0	0	0	0	0	0	0	0	0	0	2	0	0	0	0	0	1	0	9	10	3	3	4	0	0	0	0	0	6	0	0	0	0	0	0	0	0	0	0	0	0	0	0	0	0	0	0
OTU55614	0	0	0	0	0	1	0	0	0	0	0	0	0	0	0	0	0	0	0	0	0	0	0	0	0	0	0	0	0	0	0	0	0	0	1	0	0	0	0	0	0	1	0	0	0	0	0	0	0
OTU55715	0	0	0	0	0	3	0	0	0	0	0	0	0	0	0	0	0	0	0	0	0	0	0	0	0	0	0	0	0	0	0	0	0	0	0	0	0	0	0	0	0	0	0	0	0	0	0	0	0
OTU56333	0	0	0	2	0	8	0	5	0	0	0	3	0	0	0	3	0	1	1	0	0	0	0	0	8	0	0	0	1	4	0	0	65	27	2	0	0	0	0	0	0	0	0	0	0	0	1	0	0
OTU56364	0	0	0	0	1	0	1	2	0	0	0	0	1	0	0	0	0	2	0	0	0	0	0	0	0	1	0	0	0	1	0	1	0	1	1	0	0	0	0	0	0	0	0	0	0	0	0	0	0
OTU56527	0	0	0	0	0	0	0	0	0	0	0	0	0	0	0	0	0	0	0	0	0	0	0	0	0	0	0	0	0	0	0	0	0	0	0	3	0	1	0	0	0	0	0	0	0	0	0	0	0
OTU56590	1	0	0	0	0	0	0	2	1	0	0	0	3	1	0	0	0	2	0	5	0	4	1	0	0	0	8	3	6	2	2	0	6	3	0	0	0	0	0	0	0	0	0	0	0	0	0	0	0
OTU56993	0	0	0	0	0	0	0	0	0	0	0	0	11	0	1	0	0	0	0	0	56	28	15	4	0	0	0	0	0	0	22	0	0	0	0	0	0	0	0	0	0	0	0	0	0	0	0	0	0
OTU57335	0	0	0	0	0	0	3	0	0	0	0	0	0	3	0	0	0	0	0	0	1	1	0	0	0	3	1	6	0	5	1	0	0	0	0	1	0	0	0	0	0	0	0	0	0	0	0	0	2
OTU57603	0	0	0	0	0	0	0	2	0	0	0	0	3	0	0	1	0	2	0	3	0	1	1	0	0	0	4	0	3	0	1	0	3	0	1	0	0	0	0	0	0	0	0	0	0	0	0	0	0
OTU57867	0	0	0	0	0	0	0	0	0	0	0	0	0	0	0	0	0	10	0	0	0	0	0	0	0	0	0	0	0	0	0	0	0	0	0	0	0	0	0	0	0	0	0	0	0	0	0	0	0
OTU58030	0	0	0	0	0	0	0	0	0	0	0	0	0	0	0	0	0	0	0	0	0	0	0	0	0	0	0	0	0	0	0	0	0	0	0	0	0	0	0	0	0	0	0	0	0	0	0	0	0
OTU58144	0	0	0	0	0	25	0	0	0	0	3	0	0	0	0	0	0	2	0	0	16	0	2	0	0	0	1	0	0	1	0	2	0	0	15	12	0	0	0	0	5	14	0	1	8	0	0	4	0
OTU58484	0	0	0	0	0	0	0	0	0	0	0	0	3	0	0	0	0	0	0	0	1	4	0	0	0	0	4	0	2	0	1	0	4	0	0	0	0	0	0	0	0	0	0	0	0	0	0	0	0
OTU58697	0	0	0	0	0	0	0	0	0	0	0	0	0	0	0	0	0	0	0	0	0	0	0	0	0	0	0	0	0	0	0	0	0	0	0	0	0	0	0	0	0	0	0	0	0	0	0	0	0
OTU58969	0	0	0	0	0	0	1	0	0	0	0	0	6	1	2	0	0	2	1	0	0	1	0	0	0	5	0	0	0	5	1	1	0	0	0	0	0	0	0	0	0	0	0	0	0	0	0	0	0
OTU59008	0	0	0	0	0	186	0	0	5	0	0	0	0	0	0	0	0	3	0	0	0	0	0	0	0	0	0	3	0	0	0	7	0	0	1	0	0	0	0	0	0	3	0	2	0	1	0	0	0
OTU59030	43	67	2	0	13	19	23	6	437	4	16	1	14	34	29	14	9	19	10	3	86	24	12	28	103	77	123	113	2	25	19	193	11	127	34	106	5	14	28	8	9	42	2	10	7	34	6	23	18
OTU59037	3	0	3	0	0	0	0	0	0	0	0	0	3	0	0	0	0	0	0	0	0	0	0	0	5	0	4	0	0	0	0	0	0	0	3	6	0	1	0	0	0	2	0	0	0	0	0	0	0
OTU59121	0	0	0	0	0	0	0	0	0	83	1	0	1	0	0	0	0	0	0	0	0	0	0	0	0	0	0	0	0	0	1	0	0	0	0	0	0	0	0	0	0	0	0	0	0	0	0	0	0
OTU59215	0	0	0	0	0	0	0	0	0	0	0	0	0	0	0	0	0	0	0	0	0	0	0	0	0	0	0	0	0	0	0	0	0	0	0	0	0	0	0	0	0	0	0	0	0	0	0	0	0
OTU59273	0	0	0	25	0	0	0	3	0	0	0	0	0	0	0	6	0	13	0	5	0	0	0	1	0	0	0	3	2	0	0	0	26	0	26	31	0	0	0	0	7	40	0	0	2	0	3	9	0
OTU59564	0	0	0	0	0	1	0	0	0	0	1	0	0	0	0	0	0	0	0	0	0	0	1	0	0	0	1	0	0	0	0	0	0	0	0	0	0	0	0	0	0	0	0	1	0	1	0	0	0
OTU59883	1	0	0	0	0	0	2	1	0	0	0	0	2	0	0	0	0	0	0	0	0	4	0	0	0	0	4	0	4	1	2	0	4	2	0	1	0	0	0	0	0	0	0	0	0	0	0	0	0
OTU60079	0	0	0	0	0	0	0	0	0	0	0	0	0	0	0	0	0	0	0	0	0	0	0	0	0	0	0	0	0	0	0	0	0	0	1	0	0	0	0	0	0	0	0	0	0	0	0	0	0
OTU60248	0	0	0	0	0	6	0	0	0	0	0	0	0	0	0	0	0	0	0	0	0	0	0	0	0	0	0	0	0	0	0	0	0	0	0	0	0	0	0	0	0	0	0	0	0	0	1	0	0
OTU60282	0	0	0	0	0	0	0	0	0	0	0	0	0	0	0	0	0	0	0	0	0	0	0	0	0	7	0	0	0	0	0	0	0	0	0	0	0	0	0	0	0	0	0	0	0	0	0	0	0
OTU60299	0	0	0	0	0	0	2	4	2	0	2	0	0	1	1	1	4	2	0	0	0	70	1	7	0	0	2	1	0	0	64	0	28	6	0	0	0	0	0	0	0	0	0	0	0	0	0	0	1
OTU60357	0	0	0	0	0	0	0	0	0	0	0	0	0	0	0	0	0	0	0	0	0	0	0	0	0	14	8	0	0	0	0	0	0	0	0	0	0	0	0	0	0	0	0	0	0	0	0	0	0
OTU60861	0	0	0	0	0	0	0	0	0	0	0	0	0	0	0	0	0	0	0	0	0	0	0	0	0	0	0	0	0	0	0	0	0	0	0	0	0	0	0	0	0	0	0	0	0	0	0	0	0
OTU60897	0	0	0	0	0	0	1	1	0	0	0	0	7	0	1	0	0	1	0	0	0	1	0	0	0	7	0	0	0	3	3	2	0	0	0	0	0	0	0	0	0	0	0	0	0	0	0	0	0
OTU61082	0	0	0	0	0	0	0	2	0	0	0	0	8	0	0	0	0	0	0	0	27	21	0	18	4	0	0	0	0	0	13	0	0	1	0	0	0	0	0	0	0	0	0	0	0	0	0	0	0
OTU61361	0	0	1	0	0	0	0	0	0	0	0	0	0	2	0	0	0	0	0	0	0	0	0	0	0	0	0	0	0	0	0	0	2	0	0	0	0	0	0	0	0	0	0	0	0	0	0	0	0
OTU61680	0	0	0	0	1	1	0	0	0	5	9	0	0	0	0	0	0	0	0	0	0	0	0	0	0	0	0	0	0	0	0	0	0	0	0	0	0	0	0	0	0	0	2	0	0	0	0	0	0
OTU61694	0	0	0	0	0	0	0	0	0	0	0	0	0	0	0	0	0	0	0	0	0	0	0	0	0	0	1	0	0	0	1	0	0	0	1	3	0	0	0	0	0	0	0	0	0	0	0	0	0
OTU61835	1	0	0	0	0	0	0	0	0	0	0	0	1	0	0	2	0	0	0	0	0	1	0	0	0	0	0	0	0	0	0	0	0	1	0	0	0	0	0	0	0	0	0	0	0	0	0	0	0
OTU62073	0	0	0	0	0	0	0	0	0	0	0	0	0	0	0	0	0	0	0	0	0	0	0	1	0	0	0	0	0	0	0	0	0	0	0	0	0	0	0	0	7	0	0	0	0	0	0	0	0
OTU62142	2	0	0	0	0	0	0	0	0	0	0	0	0	1	0	0	0	0	0	0	0	0	0	0	0	0	0	3	0	1	0	0	2	0	0	0	0	0	0	0	0	0	0	0	0	0	0	0	0
OTU62345	0	0	0	0	0	0	1	1	0	0	0	0	9	0	0	1	0	0	0	0	0	4	0	0	0	5	0	0	0	7	2	0	1	1	0	0	0	0	0	0	0	0	0	0	0	0	0	0	0
OTU62468	0	0	1	0	0	4	0	0	0	0	0	0	5	0	0	0	0	7	0	0	2	0	0	0	0	0	0	0	0	1	0	1	0	0	2	0	0	0	0	0	0	1	0	0	2	0	0	0	0
OTU62472	0	0	0	0	0	0	0	0	0	0	0	0	0	0	0	0	0	0	0	0	0	0	0	0	0	0	0	0	0	0	0	0	0	0	0	6	0	0	0	0	0	0	0	0	0	16	0	0	0
OTU62492	0	0	0	0	0	0	0	0	0	0	0	0	0	0	0	0	0	0	0	0	0	0	0	0	0	1	0	0	0	0	0	0	0	0	0	0	0	0	0	0	0	0	0	0	0	0	0	0	0
OTU62498	0	0	0	0	0	0	0	0	1	0	0	0	0	0	0	0	0	0	0	0	0	0	0	0	0	0	0	1	0	4	0	0	0	0	0	1	0	0	0	0	0	0	0	0	0	0	0	0	0
OTU62539	0	0	0	0	0	0	2	0	0	0	0	0	3	0	1	1	0	2	1	1	0	0	0	0	0	16	2	0	0	10	2	0	1	1	0	0	0	0	0	0	0	0	0	0	0	0	0	0	3
OTU62545	0	0	0	0	0	0	0	0	0	0	0	0	0	0	0	0	0	0	0	0	86	0	0	0	0	0	0	0	0	0	0	0	0	0	0	0	0	0	0	0	0	0	0	0	0	0	0	0	0
OTU62583	1	1	0	0	0	15	0	0	7	0	14	0	0	0	1	0	4	0	0	13	0	0	0	2	1	8	7	0	0	0	0	0	0	0	0	0	0	5	37	0	0	0	0	19	0	0	0	31	0
OTU62599	0	0	2	19	0	13	17	1	5	2	3	1	0	0	0	11	0	3	4	5	0	0	5	0	1	3	10	53	2	2	0	7	11	5	4	3	3	1	0	0	0	0	0	3	5	5	19	2	1
OTU62603	6	1	73	66	1	26	15	1	7	3	7	10	13	58	0	9	5	4	2	5	0	1	6	12	52	1	1	7	3	0	0	5	2	5	36	68	4	2	0	0	5	14	5	15	0	0	17	15	0
OTU62629	1	0	0	0	0	0	0	0	0	0	0	0	0	0	0	0	0	0	0	0	0	19	0	0	0	0	0	0	0	0	7	0	0	0	0	0	0	0	0	0	0	0	0	0	0	0	0	0	0
OTU62668	2	0	0	1	0	15	0	0	0	0	0	0	0	0	0	0	0	0	0	0	0	0	0	0	0	13	1	8	0	0	0	1	0	0	26	30	0	1	0	0	1	28	0	1	0	0	0	6	0
OTU62686	0	0	0	0	0	0	0	0	0	0	0	0	0	0	0	0	0	0	0	0	0	0	0	0	0	0	0	0	0	0	0	0	0	0	0	0	0	0	0	0	0	0	0	0	0	0	0	0	0
OTU62688	0	0	0	0	0	0	0	0	0	0	0	0	0	0	0	0	0	0	0	0	0	0	0	0	0	0	0	0	0	0	1	0	0	0	0	0	0	0	0	0	0	0	0	0	0	0	0	0	0
OTU62744	0	0	0	0	0	0	0	0	0	0	0	0	0	0	0	0	0	0	0	0	0	0	0	0	0	0	0	0	0	0	0	0	0	0	0	0	0	0	0	0	0	0	0	0	0	0	0	0	0
OTU62809	0	0	0	0	0	0	0	3	0	0	0	0	0	0	0	0	0	0	0	0	0	0	0	0	0	0	0	0	0	0	0	0	0	0	0	0	0	0	0	0	0	0	0	0	0	0	0	0	0
OTU62841	0	0	0	0	0	0	0	12	0	0	0	0	0	0	0	0	0	0	0	0	0	0	0	0	0	0	0	0	1	0	0	0	0	0	0	0	0	0	0	0	0	0	0	0	0	0	0	0	0
OTU62856	0	0	0	0	0	0	0	99	0	0	0	0	0	0	0	0	0	0	0	0	0	0	0	0	0	0	0	0	0	0	0	0	0	0	0	0	0	0	0	0	0	0	0	0	0	0	0	0	0
OTU62917	0	0	0	0	0	0	0	2	0	1	0	138	0	0	0	0	0	0	0	0	0	0	0	0	0	0	0	0	0	0	0	0	0	0	0	0	0	0	0	0	0	0	0	0	0	0	0	0	0
OTU62929	0	0	0	0	0	0	0	0	0	0	0	0	0	0	0	1	0	0	0	0	0	0	0	0	0	0	0	0	0	0	0	0	0	0	0	0	0	0	0	0	0	0	2	0	8	0	0	0	0
OTU62982	0	0	0	0	0	0	0	0	0	0	0	0	0	0	0	0	0	0	0	0	0	0	0	0	0	0	0	0	0	0	0	0	0	0	0	0	0	0	0	0	0	0	0	0	0	0	0	0	0
OTU63042	0	0	0	0	0	0	0	3	0	0	0	4	0	0	0	0	0	0	0	0	0	0	0	0	0	0	0	0	1	0	0	0	0	0	0	0	0	0	0	0	0	0	0	0	0	0	0	0	0
OTU63149	1	0	0	0	0	3	0	2	0	0	2	3	0	0	0	0	0	0	3	0	0	0	0	0	0	1	2	3	1	0	0	0	4	1	3	3	0	0	1	0	0	0	0	1	0	0	0	3	0
OTU63203	0	0	0	0	0	0	0	0	0	0	0	0	0	0	0	2	7	0	0	0	2	0	0	0	0	0	0	0	0	0	0	0	0	0	17	0	0	0	0	0	0	0	0	0	0	0	0	0	0
OTU63206	0	0	0	0	0	0	0	0	0	0	0	0	0	0	0	0	0	0	0	0	0	0	0	0	0	0	0	0	0	0	0	0	0	0	0	0	0	0	0	0	0	0	0	0	0	0	0	0	0
OTU63211	0	0	0	0	0	0	0	0	0	0	0	0	0	0	0	0	0	0	0	0	0	0	0	0	0	0	0	0	0	0	0	0	0	0	0	0	0	0	0	0	0	0	0	0	0	0	0	0	0
OTU63322	0	0	0	0	0	0	0	0	0	0	0	0	0	0	0	0	0	0	0	0	0	0	0	0	0	0	0	0	0	0	0	0	0	0	0	0	0	0	0	0	0	0	0	0	0	0	0	0	0
OTU63376	0	0	0	0	0	0	0	0	0	0	0	0	0	0	0	0	0	0	0	0	0	0	0	0	0	0	0	0	0	0	0	0	0	0	0	0	0	0	0	0	0	0	0	0	0	0	0	0	0
OTU63387	0	0	0	0	0	0	207	2	0	1	0	0	0	37	30	11	126	13	2	0	0	11	0	0	0	40	98	6	0	26	7	0	7	6	27	4	0	0	2	0	0	0	0	0	0	0	0	0	27
OTU63391	0	0	0	0	0	0	0	0	0	0	0	0	0	0	0	0	0	0	0	0	2	0	0	0	0	0	0	0	0	0	0	0	0	0	0	0	0	0	0	0	0	0	0	1	0	0	0	0	0
OTU63410	0	0	0	0	0	0	0	0	0	0	0	0	0	0	0	0	0	0	0	0	0	0	0	0	0	0	0	0	0	0	0	0	0	0	0	0	0	0	0	0	0	0	0	0	0	0	0	0	0
OTU63444	1	0	0	0	0	0	4	4	0	0	0	0	0	3	4	2	0	0	4	2	2	1	0	1	0	1	0	3	0	2	1	1	0	0	0	0	0	0	0	0	0	0	0	0	0	0	0	0	0
OTU63447	0	0	0	0	0	0	0	0	0	0	0	0	0	0	0	2	0	0	0	0	0	0	0	0	0	0	0	0	0	0	0	2	0	0	0	0	0	0	0	0	0	0	0	0	0	27	0	0	0
OTU63515	0	0	1	2	0	1	0	0	0	0	0	0	0	1	0	0	0	1	1	0	0	0	0	0	0	0	0	2	0	0	0	1	0	0	0	0	0	0	0	0	0	0	0	0	0	0	0	0	0
OTU63532	0	0	0	0	0	0	1	0	0	0	0	0	0	1	1	1	0	2	0	0	1	2	0	0	0	1	3	1	1	0	0	2	2	0	0	0	0	0	0	0	0	0	0	0	0	0	0	0	1
OTU63536	0	0	0	0	0	0	0	0	0	0	0	0	0	0	0	0	0	0	0	0	0	0	0	0	0	0	0	0	0	0	0	0	0	0	0	0	0	0	0	0	0	0	0	0	0	0	0	0	0
OTU63633	6	0	0	0	1	2	0	6003	1	372	0	0	1	4	0	0	0	0	1	1	11	51	0	0	0	0	0	0	0	0	28	0	2	0	0	16	8	0	0	0	0	0	0	0	0	0	0	0	0
OTU63659	7	10	0	0	0	0	0	0	0	0	0	26	0	0	0	0	0	0	0	0	0	0	0	0	0	0	0	0	0	0	0	0	0	0	0	0	0	0	0	0	0	0	37	0	0	0	0	0	0
OTU63764	0	0	0	0	0	0	0	0	0	0	0	0	2	0	0	0	0	0	0	0	97	0	0	0	0	0	0	0	0	0	0	0	0	0	0	0	0	0	0	0	0	0	0	0	0	0	0	0	0
OTU63798	1	0	0	0	0	0	0	0	0	2	0	139	0	0	0	0	0	0	0	0	0	0	0	0	0	0	0	0	0	0	0	0	0	0	0	4	0	0	0	0	0	0	0	0	0	0	0	0	0
OTU63950	0	0	0	0	0	0	2	0	0	0	0	0	1	0	0	0	0	2	0	0	0	1	0	0	0	7	1	0	0	2	2	0	0	1	0	0	0	0	0	0	0	0	0	0	0	0	0	0	2
OTU64039	0	0	2	7	0	1	0	0	2	0	5	3	0	7	0	4	0	19	2	0	0	0	1	0	7	0	3	7	0	4	0	14	6	3	6	5	0	0	12	5	2	10	0	2	0	0	3	1	3
OTU64065	0	0	0	0	0	0	0	0	0	0	0	254	0	0	0	0	0	0	0	0	0	0	0	0	0	0	0	0	0	0	0	0	0	0	0	0	0	0	0	0	0	0	0	0	0	0	0	0	0
OTU64169	0	0	0	0	0	2	0	0	0	0	1	0	1	0	0	0	0	0	0	0	0	0	2	0	3	0	0	0	0	0	0	1	0	0	0	1	0	0	0	0	0	1	0	0	0	0	0	1	0
OTU64228	0	1	0	0	0	0	0	0	0	0	0	0	0	0	0	0	0	0	0	0	0	0	0	1	0	0	0	0	0	0	0	0	0	0	0	0	0	1	1	3	0	0	1	0	0	0	0	0	0
OTU64262	0	0	0	0	0	0	0	2	0	5	0	63	0	0	0	0	0	0	0	0	0	0	0	0	0	0	0	0	0	0	0	0	0	0	0	0	0	0	0	0	0	0	0	0	0	0	0	0	0
OTU64300	0	0	0	0	0	1	0	0	1	0	0	0	0	0	0	0	0	0	0	0	0	0	0	0	0	0	0	0	0	1	0	0	0	0	0	2	0	0	0	0	0	0	0	2	0	1	0	0	0
OTU64305	0	0	0	1	0	0	0	0	0	0	0	0	0	0	0	0	0	2	0	2	4	6	0	0	0	1	0	0	0	0	5	0	0	4	1	0	0	0	0	0	0	0	0	0	0	0	0	0	0
OTU64333	1	0	1	0	0	0	0	0	0	0	0	0	0	0	0	0	0	0	0	0	0	0	0	0	0	0	1	0	0	5	0	0	0	0	0	0	0	1	0	0	0	0	0	0	0	0	0	0	0
OTU64340	0	0	0	0	0	0	0	120	0	0	0	0	0	0	0	0	0	0	0	0	0	0	0	0	0	0	0	0	0	0	0	0	0	0	0	0	0	0	0	0	0	0	0	0	0	0	0	0	0
OTU64347	0	0	0	0	0	0	0	0	0	3	4	1	0	0	0	0	0	0	0	0	0	0	0	0	0	0	0	0	0	0	0	0	0	0	0	0	0	0	0	0	0	0	0	1	0	4	1	3	0
OTU64512	0	0	0	0	0	0	0	115	0	0	0	0	0	0	0	0	0	0	0	0	0	0	0	0	0	0	0	0	0	0	0	0	0	0	0	0	0	0	0	0	0	0	0	0	0	0	0	0	0
OTU64565	0	0	0	4	2	0	2	0	4	0	0	0	6	0	0	0	0	1	1	0	0	0	0	0	0	3	0	1	0	7	0	0	0	0	0	0	0	0	0	0	1	0	1	2	0	0	0	0	0
OTU64606	0	0	0	0	0	0	0	0	0	0	0	0	0	0	0	0	0	0	0	0	0	0	0	0	0	0	0	0	0	0	0	0	0	0	0	0	0	0	0	0	0	0	0	0	0	0	0	0	0
OTU64702	0	0	0	0	0	0	0	0	0	0	0	0	0	0	0	0	0	0	0	0	0	0	0	0	0	0	0	0	0	0	0	0	0	0	0	0	0	0	0	0	0	0	0	0	0	0	0	0	0
OTU64841	0	0	0	0	0	0	0	6	0	0	0	0	0	0	0	0	0	0	0	0	0	4	0	0	0	0	0	0	0	0	3	0	0	0	0	0	0	0	0	0	0	0	0	0	0	0	0	0	0
OTU64868	0	0	0	0	0	0	0	0	0	0	0	0	0	0	0	0	0	0	0	0	0	0	0	0	0	0	0	0	0	0	0	0	0	1	0	0	0	0	0	0	0	0	0	0	0	0	0	0	0
OTU64938	0	0	0	0	0	0	0	0	0	0	0	0	26	0	0	0	0	0	0	0	27	38	11	10	18	0	0	0	0	0	24	0	0	0	0	0	0	0	0	0	0	0	0	0	0	0	0	0	0
OTU64950	0	0	0	0	0	0	0	0	0	0	0	0	0	0	0	0	0	0	0	0	0	0	0	0	0	0	0	0	0	0	0	0	0	0	0	0	0	0	0	0	0	0	0	0	0	0	0	0	0
OTU65301	0	0	0	0	0	0	0	5	0	0	0	0	4	2	0	6	0	15	0	2	1	8	0	0	0	0	17	3	2	4	13	2	22	2	0	0	0	0	0	0	0	0	0	0	0	0	0	0	1
OTU65357	0	0	0	0	0	24	0	0	2	0	0	0	0	0	0	0	0	2	0	0	1	0	0	0	0	3	0	0	0	0	0	1	0	0	2	1	0	0	1	0	1	2	0	0	0	0	0	0	0
OTU65403	0	0	0	0	0	0	0	105	0	0	0	0	0	0	0	0	0	0	0	0	0	0	0	0	0	0	0	0	0	0	0	0	0	0	0	0	0	0	0	0	0	0	0	0	0	0	0	0	0
OTU65437	0	0	0	0	0	0	0	1	0	0	0	0	0	0	0	0	0	0	0	0	0	0	0	0	0	0	0	0	0	0	0	0	0	0	0	0	0	0	0	0	0	0	0	0	0	0	0	0	0
OTU65714	0	0	0	0	0	0	0	67	0	0	0	0	0	0	0	0	0	0	0	0	0	0	0	0	0	0	0	0	0	0	0	0	0	0	0	0	0	0	0	0	0	0	0	0	0	0	0	0	0
OTU65727	0	0	0	0	0	0	0	0	0	0	0	0	0	0	0	0	0	0	0	0	0	0	0	0	0	0	0	0	0	0	0	0	0	0	0	0	0	0	0	0	0	0	0	0	0	0	0	0	0
OTU65737	0	0	0	0	0	0	0	0	0	0	0	0	0	0	0	0	0	0	0	0	0	0	0	3	2	0	0	0	0	0	0	0	0	0	0	7	1	1	0	0	0	0	0	0	0	0	0	0	0
OTU66033	0	0	0	0	0	0	4	0	0	0	0	0	0	5	4	0	0	3	4	0	0	0	0	0	0	0	0	2	2	5	0	0	0	0	0	0	0	0	0	0	0	0	0	0	0	0	0	0	0
OTU66248	0	0	0	0	0	0	0	0	0	0	0	0	0	0	0	0	0	0	0	0	0	0	0	0	0	0	0	0	0	0	0	0	0	0	0	0	0	0	0	0	0	0	0	0	0	0	0	0	0
OTU66269	0	0	0	0	0	2	0	0	0	0	0	0	0	0	0	0	0	0	0	0	0	0	2	0	0	1	0	0	0	0	0	0	0	1	0	0	0	0	0	0	0	0	0	0	0	0	0	0	0
OTU66272	0	0	0	0	0	0	0	0	1	0	0	0	2	0	0	1	0	0	0	0	0	0	0	0	0	0	3	0	0	0	0	0	0	0	0	0	0	0	0	0	1	0	0	0	0	0	0	0	0
OTU66304	0	0	0	0	0	0	0	0	0	0	0	71	0	0	0	0	0	0	0	0	0	0	0	0	0	0	0	0	0	0	0	0	0	0	0	0	0	0	0	0	0	0	0	0	0	0	0	0	0
OTU66305	0	0	0	0	0	0	0	89	0	0	0	0	0	0	0	0	0	0	0	0	0	0	0	0	0	0	0	0	0	0	0	0	0	0	0	0	0	0	0	0	0	0	0	0	0	0	0	0	0
OTU66311	2	0	0	0	0	0	8	5	0	0	0	0	1	2	9	1	0	5	4	1	4	2	0	0	0	0	5	0	1	7	2	1	0	0	0	0	0	0	0	0	0	0	0	0	0	0	0	0	0
OTU66488	3	0	0	0	0	0	14	6	1	0	0	0	10	38	6	49	5	72	4	41	7	34	0	0	0	9	210	24	67	31	13	4	31	16	1	0	0	0	0	0	0	0	0	0	0	0	0	0	6
OTU66500	0	0	0	0	0	0	0	0	0	0	0	0	1	1	2	0	0	1	0	0	0	0	0	0	0	7	0	1	0	1	2	0	2	1	0	0	0	0	0	0	0	0	0	0	0	0	0	0	0
OTU66554	0	0	0	0	0	0	0	0	0	0	0	0	0	0	0	0	0	0	0	0	0	0	0	0	0	0	0	0	0	0	0	0	0	0	0	0	0	0	0	0	0	0	0	0	0	0	0	0	0
OTU66556	0	0	0	0	0	0	0	1	0	17	1	0	0	4	0	0	0	2	0	0	0	0	0	0	0	4	0	5	9	0	0	0	10	0	3	0	5	0	5	0	14	0	0	0	0	0	1	0	0
OTU66934	1	2	0	0	0	1	0	0	0	0	1	0	0	0	0	0	0	0	0	0	0	0	0	0	0	0	2	0	0	0	0	0	0	0	0	0	0	0	0	0	0	0	0	0	0	0	0	0	0
OTU67053	2	0	0	0	0	0	0	0	2	0	2	0	2	0	0	0	0	0	0	0	0	0	0	0	0	0	0	0	0	0	0	0	0	0	0	0	0	0	1	0	0	0	0	0	0	0	0	0	0
OTU67096	1	1	0	0	0	1	0	0	0	0	1	0	0	0	0	0	0	0	0	0	0	0	0	0	0	0	0	0	0	0	0	0	0	0	0	0	0	0	0	0	0	0	0	0	0	0	0	0	0
OTU67136	0	0	0	0	0	3	0	0	2	1	0	0	0	0	0	0	0	0	0	0	0	0	0	0	0	1	0	0	0	0	0	2	5	0	2	16	0	0	0	0	0	3	0	7	0	0	0	2	0
OTU67270	1	0	0	1	1	0	5	0	0	0	0	0	0	11	0	0	0	0	0	8	0	0	0	0	0	1	1	0	0	1	0	0	5	0	0	4	0	0	0	0	0	0	0	0	0	0	0	0	0
OTU67276	0	0	0	0	0	2	0	0	5	0	0	0	0	0	0	0	0	2	0	0	2	0	0	0	0	0	0	0	0	0	0	0	0	0	0	0	0	0	0	0	0	8	0	0	0	0	0	4	0
OTU67406	0	0	0	0	0	0	0	0	0	0	0	0	0	0	0	0	0	0	0	0	0	0	0	0	0	0	2	1	0	0	0	0	0	0	0	0	0	0	0	0	0	0	0	0	0	0	0	0	0
OTU67540	0	0	0	0	0	0	0	122	0	0	0	0	0	0	0	0	0	0	0	0	0	0	0	0	0	0	0	0	0	0	0	0	0	0	0	0	0	0	0	0	0	0	0	0	0	0	0	0	0
OTU67654	0	0	0	0	0	0	0	0	0	1	0	0	0	0	0	0	0	0	0	0	0	0	0	0	0	0	0	0	0	0	0	0	0	0	4	0	0	0	0	0	0	1	0	3	0	0	0	6	0
OTU67665	0	0	0	0	0	0	0	481	0	0	0	0	0	0	0	0	0	0	0	0	0	0	0	0	0	0	0	0	0	0	0	0	0	0	0	0	0	0	0	0	0	0	0	0	0	0	0	0	0
OTU67674	0	0	0	0	0	0	0	0	0	0	0	0	0	0	0	0	0	0	0	0	0	0	0	0	0	0	0	0	0	0	0	0	0	0	0	0	0	0	0	0	0	0	0	0	0	0	0	0	0
OTU67678	0	0	0	0	0	0	0	0	0	0	0	0	0	0	0	0	0	0	0	0	0	0	0	0	0	0	0	0	0	0	0	0	0	0	0	0	0	0	0	0	0	0	0	0	0	0	0	0	0
OTU67884	0	0	0	0	0	0	0	12	0	12	0	307	0	0	0	0	0	0	0	0	0	0	0	0	0	0	0	0	0	0	0	0	0	0	0	0	0	0	0	0	0	0	0	0	0	0	0	0	0
OTU68008	0	0	0	0	0	0	0	118	0	0	0	0	0	0	0	0	0	0	0	0	0	0	0	0	0	0	0	0	0	0	0	0	0	0	0	0	0	0	0	0	0	0	0	0	0	0	0	0	0
OTU68151	0	0	0	0	0	0	0	0	0	0	0	0	0	5	0	0	0	2	3	1	2	0	0	0	0	0	2	7	0	3	1	0	1	0	0	0	0	0	0	0	0	0	0	0	0	0	0	0	1
OTU68223	0	0	0	0	1	0	0	0	1	0	1	0	0	0	0	0	0	0	0	0	1	0	0	0	0	0	0	0	0	0	0	0	0	0	0	0	0	0	0	0	0	0	0	0	0	1	0	0	0
OTU68307	0	0	0	0	0	0	28	9	0	0	0	0	0	0	0	0	1	3	0	0	1	0	0	0	0	3	1	0	3	0	0	0	0	0	0	0	0	0	0	0	0	0	0	0	0	0	0	0	2
OTU68325	0	0	0	0	0	0	0	0	0	0	0	0	0	0	0	0	0	0	0	0	0	0	0	0	0	0	0	0	0	0	0	0	0	0	0	0	0	0	0	0	0	0	0	0	0	0	0	0	0
OTU68661	0	0	0	0	0	0	1	0	0	0	0	0	1	7	1	0	0	0	0	0	0	0	0	0	0	0	0	0	0	6	0	1	2	0	1	0	0	0	0	0	0	0	0	0	0	0	0	0	0
OTU68736	0	0	0	0	0	0	0	0	0	0	0	0	0	0	0	0	0	0	0	0	0	0	0	0	0	0	0	0	0	0	0	0	0	0	0	0	0	0	0	0	0	0	0	0	0	0	0	0	0
OTU68824	2	0	0	0	0	0	22	10	0	0	0	0	2	6	13	0	2	5	6	0	0	1	0	1	0	6	2	6	0	9	0	2	0	2	0	0	0	0	0	1	0	0	0	0	0	0	0	0	3
OTU69009	0	0	0	0	0	0	0	0	0	0	0	0	0	6	0	1	0	0	2	0	4	0	0	0	0	0	1	3	0	0	0	0	0	0	0	0	0	0	0	0	0	0	0	0	0	0	0	0	11
OTU69301	1	0	0	0	0	1	0	0	0	0	0	0	0	0	0	0	0	0	0	0	0	0	0	0	0	12	0	0	2	0	0	0	0	0	1	3	0	1	0	0	0	3	0	0	0	2	0	1	0
OTU69383	0	0	0	0	0	0	0	0	0	0	0	0	0	0	0	3	0	0	0	0	0	0	71	0	0	0	0	0	0	0	0	0	0	0	0	0	0	0	0	0	0	0	0	0	0	0	0	6	0
OTU69436	0	0	0	0	0	0	1	0	0	0	0	0	0	0	0	0	0	12	0	4	1	0	0	0	0	2	1	4	1	1	0	0	0	0	0	0	0	0	0	0	0	0	0	0	0	0	0	0	0
OTU69604	0	0	0	0	0	0	0	0	0	0	0	0	0	0	0	0	0	0	0	0	0	0	0	0	0	0	1	1	0	0	0	0	0	1	0	0	0	0	0	0	0	0	0	0	0	0	0	0	0
OTU69662	0	0	0	0	0	0	0	0	0	0	0	0	0	0	0	0	0	0	0	0	0	0	0	0	0	0	0	0	0	0	0	0	0	0	1	1	0	0	0	0	0	2	0	0	0	0	0	0	0
OTU69732	2	21	0	0	3	3	2	1	2	3	5	1	1	1	0	0	0	1	1	0	3	3	2	0	2	0	9	2	0	0	6	14	1	3	1	1	0	1	0	1	0	0	0	0	0	2	0	0	0
OTU69917	1	0	0	0	0	0	0	0	0	2	1	24	0	0	0	0	0	0	0	0	0	0	0	0	0	0	0	0	0	0	0	0	0	0	0	0	0	0	0	0	0	0	0	0	0	0	0	0	0
OTU70018	3	0	0	0	0	0	0	0	2	0	0	0	0	0	0	0	1	0	1	0	0	0	0	0	0	0	2	3	0	0	0	1	0	0	0	0	0	0	0	0	0	0	0	0	0	0	0	0	0
OTU70388	0	1	0	0	0	0	1	0	0	0	0	0	0	0	0	0	0	0	0	0	0	0	0	0	0	6	83	0	0	0	0	0	0	0	0	0	0	0	0	0	0	0	0	0	0	0	0	0	0
OTU70520	2	0	0	0	0	0	17	5	0	0	0	0	0	24	39	2	1	7	13	1	11	2	0	0	0	5	8	4	4	16	1	0	0	3	0	0	0	0	0	0	0	0	0	0	0	0	0	0	0
OTU70694	0	0	0	0	0	0	2	0	0	0	0	0	0	0	0	1	0	0	1	0	0	1	0	0	0	5	1	15	0	1	1	0	0	0	0	0	0	0	0	0	0	0	0	0	0	0	0	0	1
OTU70752	0	0	0	0	0	0	0	0	0	0	0	0	0	4	0	0	0	0	0	0	0	8	0	0	0	0	0	0	0	0	7	0	0	0	0	0	0	0	0	0	0	0	2	0	0	0	1	0	0
OTU70782	0	0	0	0	0	0	0	0	0	0	0	0	0	0	0	0	0	0	0	0	0	25	0	0	0	8	2	0	0	0	18	0	0	0	0	0	0	0	0	0	0	0	0	0	0	0	0	0	0
OTU70789	0	0	0	0	0	0	1	2	0	0	0	0	3	1	0	9	0	4	0	3	1	0	0	0	0	0	21	2	12	7	1	0	4	1	0	0	0	0	0	0	0	1	0	0	0	0	0	0	1
OTU71052	2	0	0	0	0	0	12	4	0	0	1	0	1	4	4	2	0	3	1	1	0	0	0	0	0	2	7	2	4	15	0	2	0	2	0	0	0	0	0	0	0	0	0	0	0	0	0	0	3
OTU71207	0	0	0	0	0	0	0	0	0	0	0	0	0	0	0	0	0	1	0	0	0	0	0	0	0	0	1	0	0	2	0	0	0	0	0	0	0	0	0	0	0	0	0	0	0	0	0	0	0
OTU71215	1	0	0	0	1	0	1	0	0	0	1	0	0	0	0	0	0	0	0	0	0	0	1	0	0	0	2	1	0	0	0	0	0	0	0	0	0	0	0	0	0	0	0	0	0	0	0	0	0
OTU71237	0	0	0	0	1	4	0	0	0	0	0	0	0	0	0	0	1	0	0	0	0	0	0	0	0	1	0	1	0	0	0	0	0	0	0	4	0	0	0	0	0	0	0	0	0	0	0	0	0
OTU71284	0	0	0	0	0	0	0	569	0	0	0	0	0	0	0	0	0	0	0	0	0	0	0	0	0	0	0	0	0	0	0	0	0	0	0	0	0	0	0	0	0	0	0	0	0	0	0	0	0
OTU71299	0	0	0	0	0	0	0	0	2	0	0	0	0	0	0	0	0	0	0	0	0	0	0	3	0	0	0	0	0	0	0	0	0	0	2	0	0	0	0	0	0	0	0	0	0	0	0	0	0
OTU71490	0	0	0	0	0	0	0	0	7	0	0	0	8	0	0	0	0	0	0	0	0	0	0	0	0	7	3	0	0	0	0	0	0	0	1	5	0	0	0	0	14	0	0	0	0	0	0	0	0
OTU71492	0	0	0	0	0	0	0	0	0	0	0	0	0	0	0	0	0	0	0	0	56	0	0	0	0	0	0	0	0	0	0	0	0	0	0	0	0	0	0	0	0	0	0	0	0	0	0	0	0
OTU71873	0	0	0	0	0	0	0	0	0	0	0	0	0	0	5	4	0	0	0	0	0	0	0	0	0	0	0	0	3	0	0	0	0	0	1	2	0	1	0	0	0	0	0	0	0	0	0	0	0
OTU72038	0	0	0	0	0	0	0	0	0	0	0	0	0	0	0	0	0	0	0	0	6	0	2	0	13	0	0	0	0	0	0	14	0	1	56	2	0	0	0	0	0	8	0	0	0	0	0	3	0
OTU72250	0	0	0	0	0	0	0	0	0	0	0	0	0	0	1	1	0	1	0	0	1	1	0	0	0	1	0	0	0	3	0	0	0	0	0	0	0	0	0	0	0	0	0	0	0	0	0	0	0
OTU72489	0	0	0	0	0	0	0	0	0	92	0	0	0	0	0	0	0	0	0	0	0	0	0	0	0	0	0	0	0	0	0	0	0	0	0	0	0	0	0	0	0	0	0	0	0	0	0	0	0
OTU72520	0	0	0	0	0	0	0	0	0	0	0	0	0	0	0	0	0	0	0	0	0	0	0	0	0	0	0	0	0	0	0	0	0	0	0	0	0	0	0	0	0	0	0	0	0	0	0	0	0
OTU72574	1	0	0	0	0	0	3	5	0	0	0	0	2	3	2	0	1	2	7	0	0	0	0	0	0	0	3	1	2	1	0	0	0	1	0	0	0	0	1	0	0	0	0	0	0	0	0	0	0
OTU72647	0	0	0	0	0	0	0	0	0	0	0	0	0	0	0	0	0	0	0	0	0	0	0	0	0	0	1	1	0	0	0	0	0	0	0	0	0	0	0	0	0	0	0	0	59	0	0	0	0
OTU72742	0	0	0	0	0	0	0	0	0	0	0	0	0	0	0	0	0	0	0	0	0	0	0	0	0	0	0	0	0	0	0	0	0	0	0	0	0	0	0	0	0	0	0	0	0	0	0	0	0
OTU72899	1	3	1	0	3	1	0	0	79	0	1	0	0	0	0	0	3	0	1	1	19	0	26	2	26	0	5	0	0	0	0	4	0	1	13	17	18	29	12	0	0	3	0	6	12	0	0	1	0
OTU72962	0	0	0	0	0	0	0	0	0	0	0	9	0	0	0	0	0	0	0	0	0	0	0	0	0	0	0	0	0	0	0	0	0	0	3	10	0	0	0	0	0	2	0	0	0	0	0	0	0
OTU73160	0	0	0	0	0	2	0	0	2	0	2	0	0	0	0	0	0	0	0	0	0	0	1	0	13	0	0	0	0	0	0	0	0	0	0	0	0	0	0	0	0	0	0	0	0	0	0	0	0
OTU73200	0	0	0	0	0	0	0	0	0	0	0	0	0	0	0	0	0	0	0	1	0	0	0	0	0	2	0	2	0	0	0	0	0	0	0	0	0	0	0	0	0	0	0	0	0	0	0	0	0
OTU73252	0	0	0	0	0	0	0	0	0	0	0	0	1	0	0	0	0	0	0	0	40	0	0	0	0	0	0	0	0	0	0	0	0	0	0	0	0	0	0	0	0	0	0	0	0	0	0	0	0
OTU73335	0	0	0	0	0	0	0	0	0	0	0	0	0	0	0	0	0	0	0	0	0	0	0	0	0	0	0	0	0	0	0	0	8	0	3	0	0	0	0	0	0	2	0	0	0	0	0	1	0
OTU73373	0	0	3	0	0	0	0	0	5	0	0	0	0	0	0	0	0	0	0	0	13	0	0	0	0	0	23	43	0	0	0	3	0	0	0	0	0	1	0	0	0	0	0	3	0	0	0	0	0
OTU73392	0	0	0	0	1	1	0	0	0	0	0	0	1	0	0	0	0	2	0	0	0	0	1	0	1	0	1	5	0	0	0	0	0	0	0	3	0	0	3	0	0	0	0	0	0	0	0	0	0
OTU73651	2	0	0	0	0	0	0	1	1	0	0	0	0	1	0	0	0	0	3	0	0	0	1	0	0	0	16	165	0	0	0	0	0	0	0	0	0	0	0	0	0	0	0	0	0	0	0	0	0
OTU73852	0	0	0	0	0	0	3	2	0	0	0	0	4	8	1	1	1	1	2	2	0	0	0	0	1	2	0	0	22	12	1	0	2	0	9	6	0	0	1	0	0	0	0	0	0	0	0	0	0
OTU74268	0	0	0	0	0	0	0	0	1	0	0	0	5	5	0	0	0	7	1	15	4	6	0	0	0	26	1	14	0	11	3	0	3	0	1	1	0	0	0	0	0	0	0	0	0	0	0	0	0
OTU74351	1	0	0	0	0	0	2	3	0	0	0	0	0	30	0	10	23	7	9	0	5	0	1	1	0	8	10	44	4	20	1	2	44	1	1	2	0	0	0	0	0	0	0	0	0	0	0	0	4
OTU74438	0	0	0	0	0	0	0	0	0	0	0	0	0	0	0	0	0	0	0	0	0	0	0	0	0	0	0	0	0	0	0	0	0	0	0	0	0	0	0	0	0	0	0	0	0	0	0	0	0
OTU74468	0	0	0	0	0	0	0	3	0	1	0	206	0	0	0	0	0	0	0	0	0	0	0	0	0	0	0	0	0	0	0	0	0	0	0	0	0	0	0	0	0	0	0	0	0	0	0	0	2
OTU74629	0	0	0	0	0	0	0	0	0	0	0	0	0	0	0	0	0	0	0	0	0	0	0	0	0	0	0	0	0	0	0	0	0	0	0	0	0	0	0	0	0	0	0	0	0	0	0	0	0
OTU74709	0	0	0	0	0	0	0	0	0	0	0	0	0	0	0	0	0	0	0	0	0	0	0	0	0	0	0	0	0	0	0	0	0	0	0	0	0	0	0	0	0	0	0	0	0	0	0	0	0
OTU74723	0	0	0	0	0	0	0	0	0	0	0	0	0	0	0	0	0	0	0	0	0	0	0	0	0	0	0	0	0	0	0	0	0	0	0	0	0	0	0	0	0	0	0	0	0	0	0	0	0
OTU74751	0	0	0	0	0	0	0	0	3	0	0	0	0	1	0	0	0	1	0	0	0	0	0	0	0	1	3	1	0	0	0	0	0	0	0	1	0	0	0	0	0	0	0	0	0	0	0	0	0
OTU74829	0	0	0	0	0	0	0	0	0	0	0	0	0	0	0	0	0	0	0	0	0	0	0	0	0	0	0	0	0	0	0	0	0	0	0	0	0	0	0	0	0	0	0	0	0	0	0	0	0
OTU74931	0	0	0	0	0	0	0	0	3	0	0	0	0	0	0	0	0	0	0	0	0	0	0	0	0	0	0	0	0	0	0	0	0	0	11	12	0	0	0	0	1	9	0	0	0	0	0	3	0
OTU75018	0	0	0	0	0	0	0	0	0	0	0	0	0	0	0	0	0	0	0	0	0	0	0	0	0	0	0	0	0	0	0	0	0	0	0	0	0	0	0	0	0	0	0	0	0	0	0	0	0
OTU75059	0	0	0	0	0	0	0	0	0	0	0	0	0	0	0	0	0	0	0	0	0	0	0	0	0	0	0	0	0	0	0	0	0	0	0	0	0	0	0	0	0	0	0	0	0	0	0	0	0
OTU75155	0	0	0	0	0	0	3	1	0	0	0	0	1	6	0	7	2	12	0	5	2	1	0	0	0	3	44	5	12	1	3	1	6	3	1	0	0	0	0	0	0	0	0	0	0	0	0	0	11
OTU75248	0	0	0	0	0	0	0	3	0	0	0	0	0	0	0	0	0	0	0	0	0	0	0	0	0	0	0	0	0	0	0	0	0	0	0	3	0	0	0	0	0	1	0	0	0	0	0	1	0
OTU75331	0	0	0	0	1	0	1	0	0	0	0	0	0	0	0	0	0	0	0	0	0	0	0	0	0	15	0	0	0	0	0	0	0	0	3	0	0	0	0	0	0	0	0	0	0	0	0	2	0
OTU75383	0	0	0	0	0	0	0	0	0	84	0	0	0	0	0	0	0	0	0	0	0	0	0	0	0	0	0	0	0	0	0	0	0	0	0	0	0	0	0	0	0	0	0	0	0	0	0	0	0
OTU75465	0	0	0	0	0	1	0	0	0	0	0	0	0	0	0	0	0	0	0	0	0	0	0	0	0	0	0	0	2	0	0	0	0	0	0	0	0	0	0	0	0	0	0	0	3	0	0	1	0
OTU75728	0	0	0	0	0	0	0	0	0	0	0	0	0	0	0	0	0	0	0	0	0	0	0	0	0	0	0	0	0	0	0	0	0	0	0	0	0	0	0	0	0	0	0	0	0	0	0	0	0
OTU75751	0	0	0	21	0	0	0	0	1	1	0	0	5	8	0	0	0	0	0	0	1	0	0	0	0	9	4	0	0	2	0	20	4	1	6	27	0	0	2	9	18	0	0	0	3	0	0	1	2
OTU75805	0	0	0	0	0	0	0	0	0	0	0	0	0	0	0	0	0	0	0	0	0	3	0	0	0	1	7	0	11	7	0	0	0	0	0	1	0	0	0	0	0	0	0	0	0	0	0	0	0
OTU75852	0	0	0	0	0	0	0	1	0	0	0	0	0	1	0	0	0	1	0	2	0	2	0	0	0	0	1	0	3	0	1	1	9	1	0	0	0	0	0	0	0	0	0	0	0	0	0	0	0
OTU75861	0	0	0	0	2	0	0	2	6	0	0	0	0	0	0	1	0	1	1	0	0	0	0	0	5	6	0	0	0	0	0	1	0	1	16	0	1	0	0	1	0	6	0	0	0	0	0	0	0
OTU75913	0	0	0	0	0	0	0	0	0	0	0	0	0	0	0	0	0	0	0	0	0	0	0	0	0	0	0	0	0	0	0	0	0	0	0	0	0	0	0	0	0	0	0	0	0	0	0	0	0
OTU75949	0	0	0	0	0	0	0	0	0	0	0	0	0	0	0	0	0	0	0	0	0	0	0	0	0	1	0	3	0	0	0	0	0	0	0	0	0	0	0	0	0	0	0	0	0	0	0	0	0
OTU76584	0	0	0	0	0	0	0	0	0	0	0	0	0	0	0	0	0	0	0	0	0	0	0	0	0	0	0	0	0	0	0	0	0	0	0	0	0	0	0	0	0	0	0	0	0	0	0	0	0
OTU76758	0	0	0	0	0	0	0	0	0	0	0	0	0	0	0	0	0	0	0	0	0	0	0	0	0	0	0	0	0	0	0	0	0	0	0	1	0	0	0	0	0	2	0	0	0	0	0	4	0
OTU76788	0	0	0	0	0	0	0	18	0	0	0	0	0	0	0	0	0	0	0	0	0	0	0	0	0	0	0	29	0	0	0	0	0	0	0	0	0	0	0	0	0	0	0	0	0	0	0	0	0
OTU76902	0	0	0	0	0	1	0	0	4	0	0	0	0	0	0	0	0	0	0	0	2	0	2	0	0	0	0	0	0	0	0	1	0	0	0	0	1	0	1	0	0	0	0	0	0	0	0	0	0
OTU76949	0	0	0	0	0	0	0	0	0	0	0	0	0	0	0	0	0	0	0	0	10	3	0	0	0	0	0	0	0	0	2	0	0	0	0	0	0	0	0	0	0	0	0	0	0	0	0	0	0
OTU76985	0	0	0	0	0	0	0	0	0	1	0	0	0	0	0	0	0	0	0	0	0	0	0	0	0	0	0	0	0	0	0	0	0	0	0	0	0	0	0	0	0	0	0	0	0	0	0	0	0
OTU77078	0	0	0	0	0	0	0	0	0	0	0	82	0	0	0	0	0	0	0	0	0	0	0	0	0	0	0	0	0	0	0	0	0	0	0	0	0	0	0	0	0	0	0	0	0	0	0	0	0
OTU77140	0	0	0	0	0	0	0	0	0	0	0	0	0	1	0	5	0	0	0	0	0	0	1	1	7	0	0	3	0	0	0	1	0	0	1	0	0	0	0	0	0	0	0	0	0	0	0	0	0
OTU77214	0	0	0	0	0	0	1	0	0	0	0	0	0	0	0	0	0	0	0	0	0	0	0	0	0	0	0	1	0	0	0	0	0	0	0	0	0	2	0	0	0	0	0	0	0	0	0	0	1
OTU77497	0	0	0	0	0	0	512	4	0	0	0	0	1	170	16	16	44	43	26	46	35	24	0	0	0	248	91	408	5	100	12	1	10	7	2	4	0	0	0	0	0	0	0	0	0	0	0	0	40
OTU77843	0	0	0	0	0	0	0	3	0	0	0	0	0	0	0	0	0	0	0	0	0	0	0	0	0	0	0	0	0	1	1	0	0	0	2	6	0	0	0	0	0	4	0	0	0	0	0	0	0
OTU77953	0	0	0	0	0	0	0	0	0	0	0	0	0	0	0	0	0	0	0	0	0	0	0	0	0	0	0	0	0	0	0	0	0	0	0	0	0	0	0	0	0	0	0	0	0	0	0	0	0
OTU78123	0	0	0	0	0	0	0	0	0	0	0	0	0	0	0	0	0	0	0	0	0	0	0	0	0	0	0	0	0	0	0	0	0	0	0	0	0	0	0	0	0	0	0	0	0	0	0	0	0
OTU78364	1	0	32	0	0	0	0	0	9	0	0	0	0	0	0	0	2	0	0	0	0	0	0	0	2	3	4	0	0	0	0	17	0	0	0	0	0	0	0	0	0	0	0	0	0	0	0	0	1
OTU78487	0	0	0	0	0	0	0	0	0	0	0	120	0	0	0	0	0	0	0	0	0	0	0	0	0	0	0	0	0	0	0	0	0	0	0	0	0	0	0	0	0	0	0	0	0	0	0	0	0
OTU78489	0	0	0	0	0	0	0	0	0	0	0	0	0	0	0	0	0	0	0	0	0	0	0	0	0	0	0	0	0	0	0	0	0	0	0	0	0	0	0	0	0	0	0	0	0	0	0	0	0
OTU78671	0	0	0	0	0	0	0	0	0	0	0	0	0	0	0	1	0	6	0	0	0	0	0	0	0	0	0	0	0	0	0	0	0	0	0	0	0	0	0	0	0	0	0	0	0	0	0	0	0
OTU79071	0	0	0	0	0	0	19	0	0	0	0	0	0	1	0	23	1	12	0	0	0	0	0	0	1	89	4	0	0	30	0	0	0	0	200	1	1	0	4	0	0	0	0	0	0	0	0	0	0
OTU79119	2	0	0	3	0	0	4	3	0	0	0	0	0	31	17	43	1	28	1	18	0	2	0	0	1	124	47	64	14	18	0	0	2	0	7	9	0	0	0	0	1	0	0	0	0	0	0	0	2
OTU79268	0	0	0	0	0	0	0	0	0	0	0	0	0	1	0	0	0	0	0	0	0	0	0	0	0	0	0	0	0	0	0	0	0	0	0	0	0	0	0	0	0	0	0	0	0	0	0	0	0
OTU79571	0	0	0	0	0	0	0	0	0	0	0	0	0	0	0	0	0	0	0	0	0	0	3	0	1	1	0	3	0	0	0	0	1	0	0	0	0	0	0	0	0	0	0	0	0	0	0	0	0
OTU80042	0	0	0	0	0	0	0	0	0	0	0	0	0	0	0	0	0	0	0	0	0	0	0	0	0	0	0	0	0	0	0	0	0	0	0	0	0	0	0	0	0	0	0	0	0	0	0	0	0
OTU80204	0	0	0	0	0	0	0	0	1	0	0	0	0	0	0	0	0	1	0	0	0	0	0	0	3	0	2	1	0	0	0	1	0	0	1	0	0	0	0	0	1	2	1	2	0	0	0	0	0
OTU80373	0	0	0	0	0	0	0	0	0	0	0	0	0	0	0	0	0	0	0	0	0	0	0	0	0	0	0	0	0	0	0	0	0	0	0	0	0	0	0	0	0	0	0	0	0	0	0	0	0
OTU81161	0	0	0	0	0	0	3	0	0	0	0	0	0	2	1	0	0	0	1	1	0	1	0	0	0	3	1	7	0	3	0	0	1	0	0	0	0	0	0	0	0	0	0	0	0	0	0	0	0
OTU81286	0	2	1	12	0	0	0	0	0	2	0	1	2	0	0	0	0	0	0	0	0	0	0	0	0	0	4	1	0	0	0	2	0	0	1	1	0	1	0	2	2	0	0	0	0	0	0	0	0
OTU81383	0	0	0	0	0	0	1	0	0	0	0	0	0	3	0	1	2	0	1	1	0	0	0	0	0	3	0	2	0	5	0	0	0	0	0	0	0	0	0	0	0	0	0	0	0	0	0	0	2
OTU81459	0	0	0	0	0	0	0	22	0	0	0	5	0	0	0	0	0	0	0	0	0	0	0	0	0	0	0	0	0	0	0	0	0	0	0	0	0	0	0	0	0	0	0	0	0	0	0	0	0
OTU81763	0	0	0	0	0	0	0	0	0	0	0	0	0	0	0	0	0	0	0	0	0	0	0	0	0	0	0	0	0	0	0	0	0	0	0	1	0	0	0	0	0	0	0	0	0	0	0	0	0
OTU81795	0	0	0	1	0	0	1	0	0	0	0	0	0	0	0	0	0	0	0	0	0	0	0	0	3	1	0	0	0	0	0	0	0	0	0	0	0	0	0	0	1	0	0	1	0	0	0	0	0
OTU81813	0	0	0	0	0	0	0	0	0	0	0	0	0	0	0	0	0	0	0	0	0	0	0	0	0	0	0	0	0	0	0	0	0	0	0	0	0	0	0	0	0	0	0	0	0	0	0	0	0
OTU81935	1	0	0	0	0	0	18	2	0	0	0	0	0	4	6	1	1	7	3	3	0	1	0	0	0	3	3	2	1	3	0	0	0	3	0	0	0	0	0	0	0	0	0	0	0	0	0	0	0
OTU81975	0	0	0	0	0	0	0	0	0	0	0	0	0	0	0	0	0	0	0	0	0	0	0	0	0	0	0	0	0	0	0	0	0	0	0	0	0	0	0	0	0	0	0	0	0	0	0	0	0
OTU81989	0	0	0	0	0	0	0	0	4	0	0	0	0	0	0	0	2	0	0	0	0	0	4	0	2	0	1	0	0	0	0	0	0	1	0	2	0	2	0	0	0	0	0	0	0	0	0	0	0
OTU82145	1	0	0	0	0	0	0	0	0	0	0	0	1	0	0	0	0	0	0	0	0	0	0	0	3	0	1	0	0	0	0	0	0	0	0	0	0	0	0	0	0	1	0	0	0	0	0	0	0
OTU82525	0	0	0	0	0	0	0	0	0	0	0	0	0	0	0	0	0	0	1	0	0	0	0	0	0	0	5	0	0	0	0	0	0	0	0	0	0	0	0	0	0	0	0	14	0	0	0	0	0
OTU82892	0	0	0	0	0	0	12	0	0	0	0	0	0	0	0	2	0	1	0	0	0	0	0	0	0	1	0	2	0	0	0	0	0	0	0	0	0	0	0	0	0	0	0	0	0	0	0	0	0
OTU83110	0	0	0	0	0	0	0	0	0	0	0	0	0	0	0	0	0	0	0	0	0	0	0	0	0	0	0	0	0	0	0	0	2	0	4	2	0	0	0	0	0	1	0	0	0	0	0	4	0
OTU83240	0	0	0	0	0	0	0	0	0	0	0	0	0	0	0	0	0	0	0	0	0	0	0	0	0	0	0	0	0	0	0	0	0	0	0	2	0	0	0	0	0	1	0	0	0	0	0	0	0
OTU83270	0	0	0	0	0	0	0	0	0	0	0	0	0	0	0	0	0	0	0	0	1	0	0	0	0	0	0	0	0	0	0	0	0	0	3	0	0	0	0	0	0	24	0	0	0	0	0	0	0
OTU84253	0	0	0	0	1	72	0	0	2	0	0	0	0	0	0	0	0	8	0	0	0	1	3	0	0	0	1	24	0	3	1	5	0	0	3	4	0	0	0	0	0	0	0	0	0	0	0	3	0
OTU84301	0	0	0	0	0	0	1	0	0	0	0	0	0	2	0	1	0	1	0	0	0	0	0	0	0	1	7	3	1	0	0	0	1	0	0	0	0	0	0	0	0	0	0	0	0	0	0	0	0
OTU84689	0	0	0	0	0	1	0	0	7	0	0	0	0	0	0	0	0	0	0	0	0	0	10	0	0	0	0	0	0	0	0	0	3	0	28	61	0	0	0	0	0	75	0	0	0	0	0	4	0
OTU85040	1	0	0	0	0	0	0	0	0	0	0	179	0	0	0	0	0	0	0	0	0	0	0	0	0	0	0	0	0	0	0	0	0	0	0	0	0	0	0	0	0	0	0	0	0	0	0	0	0
OTU85383	0	0	0	0	1	0	0	0	0	0	0	0	0	0	0	0	0	0	0	0	0	0	0	0	0	0	0	1	0	39	0	0	0	36	0	0	0	0	3	0	0	0	0	0	0	0	0	0	0
OTU85385	0	0	0	0	0	0	10	1	0	0	0	0	0	1	8	1	2	6	2	17	1	0	0	0	0	2	0	1	0	3	1	0	0	0	0	0	0	0	0	0	0	0	0	0	0	0	0	0	0
OTU85755	0	0	0	0	0	0	0	0	29	0	3	0	1	0	0	1	4	0	2	3	10	0	22	0	0	1	3	0	0	0	0	0	1	0	3	0	17	17	5	5	0	0	0	0	0	0	0	0	0
OTU85952	0	0	0	0	0	0	0	0	0	0	0	0	0	0	0	0	0	0	0	0	0	0	0	0	0	0	0	0	0	0	0	0	0	0	0	0	0	0	0	0	0	0	0	0	0	0	0	0	0
OTU85966	0	0	1	0	0	0	0	0	5	0	0	0	0	0	0	0	0	0	0	0	0	0	0	0	1	0	0	0	0	0	0	0	0	0	0	0	0	0	0	0	0	0	0	0	0	0	0	0	0
OTU86286	0	0	0	0	0	0	0	0	1	0	0	0	0	1	2	0	0	0	1	0	1	0	2	0	0	1	2	14	0	0	1	0	0	2	0	2	0	0	0	0	0	0	0	0	0	0	0	0	0
OTU86455	0	0	0	0	0	0	0	1	2	0	1	0	0	0	0	0	0	1	0	0	0	0	0	0	1	0	0	0	0	0	0	1	0	0	0	0	0	0	0	0	0	0	0	0	0	0	0	0	0
OTU86517	0	0	0	0	0	0	1	0	0	0	0	0	0	0	1	4	0	2	0	1	0	0	0	0	0	0	6	2	1	0	2	0	2	0	0	0	0	0	0	0	0	0	0	0	0	0	0	0	0
OTU86914	0	0	0	0	0	0	0	2	0	57	0	0	0	0	0	0	0	0	0	0	0	0	0	0	0	0	0	0	0	0	0	0	0	0	0	2	0	0	0	0	0	0	0	0	0	0	0	0	0
OTU86957	0	0	0	0	0	0	0	0	0	0	0	86	0	0	0	0	0	0	0	0	0	0	0	0	0	0	0	0	0	0	0	0	0	0	0	0	0	0	0	0	0	0	0	0	0	0	0	0	0
OTU86997	0	0	0	0	0	0	0	0	0	0	0	0	0	0	0	0	0	0	0	0	0	0	0	0	2	0	0	0	0	0	0	0	0	0	0	0	0	0	0	0	0	0	0	0	0	0	0	0	0
OTU87070	0	0	0	0	0	0	0	0	0	0	0	116	0	0	0	0	0	0	0	0	0	0	0	0	0	0	0	0	0	0	0	0	0	0	0	0	0	0	0	0	0	0	0	0	0	0	0	0	0
OTU87121	0	0	0	0	0	0	1	0	0	0	0	0	0	0	0	0	0	0	0	0	0	0	0	0	0	1	4	0	0	0	0	0	0	0	0	13	0	0	0	0	0	0	0	0	0	0	0	0	0
OTU87161	1	0	0	0	0	0	0	0	0	0	0	0	2	0	0	0	0	0	0	0	0	0	0	0	0	0	0	0	0	0	0	0	0	0	0	0	0	0	0	0	0	0	0	0	0	0	0	0	0
OTU87184	37	35	19	2	1	19	1	35	0	39	51	11	0	11	5	2	4	236	197	33	52	138	41	10	0	2	90	483	0	160	71	4	11	2	20	25	3	5	19	12	15	13	11	9	0	46	43	19	1
OTU87190	0	0	0	0	0	0	0	0	0	0	0	16	0	0	0	0	0	0	0	0	0	0	0	0	0	0	0	0	0	0	0	0	0	0	0	0	0	0	0	0	0	0	0	0	0	0	0	0	0
OTU87209	0	0	0	0	0	0	0	0	0	0	0	0	0	0	3	0	0	0	0	0	29	11	1	0	0	0	0	0	0	0	12	0	0	0	0	0	0	0	0	0	0	0	0	0	0	0	0	0	0
OTU87262	0	0	0	0	0	0	0	0	0	0	0	0	0	0	0	0	0	0	0	0	0	0	0	0	0	0	0	0	0	0	0	0	0	0	0	0	0	0	0	0	0	0	0	0	0	0	0	0	0
OTU87268	1	4	0	0	0	0	2	0	0	0	5	1	2	19	0	0	0	2	2	0	2	3	0	3	0	0	45	102	0	14	2	17	0	1	1	9	2	0	0	0	0	4	0	3	0	0	0	0	10
OTU87304	0	0	0	0	0	0	0	1	0	0	0	86	0	0	0	0	0	0	0	0	0	0	0	0	0	0	0	0	0	0	0	0	0	0	0	0	0	0	0	0	0	0	0	0	0	0	0	0	0
OTU87310	0	0	11	0	17	0	0	0	0	2	25	0	0	1	0	0	1	0	47	0	23	0	0	0	0	0	351	117	0	0	0	70	0	0	0	0	0	0	0	0	0	0	0	2	0	0	20	0	4
OTU87513	0	0	0	1	0	0	5	0	0	0	0	0	0	0	0	0	0	0	0	0	0	0	0	0	0	0	0	4	0	2	0	0	0	0	1	3	0	0	0	0	0	0	0	0	0	0	0	0	0
OTU87536	1	0	0	0	0	0	8	0	0	0	0	0	0	4	2	1	0	2	4	0	0	0	0	0	0	1	1	2	0	0	0	0	0	0	0	0	0	0	0	0	0	0	0	0	0	0	0	0	0
OTU87607	0	0	0	0	0	0	0	0	2	0	0	0	2	0	0	0	0	0	0	1	0	0	0	0	0	0	0	0	0	0	0	0	0	0	0	1	0	0	0	0	0	5	2	0	14	0	0	0	0
OTU87784	0	0	0	0	0	0	0	0	0	0	0	0	0	0	0	0	0	0	0	0	0	0	1	5	0	0	0	0	0	0	0	0	0	0	0	0	0	0	0	0	0	0	0	0	0	0	0	0	0
OTU87793	0	0	0	0	0	1	0	0	0	1	4	8	0	0	0	0	0	0	0	0	0	0	0	0	0	0	0	0	0	0	0	0	0	0	0	0	0	0	0	0	0	0	0	0	0	1	0	0	0
OTU87794	1	0	0	0	0	0	0	0	4	1	1	0	13	0	0	0	0	0	0	0	0	0	6	0	0	12	23	14	0	0	0	0	0	0	1	0	0	0	0	0	0	0	0	0	0	0	0	0	0
OTU87808	0	0	0	0	0	0	0	0	0	0	0	0	0	0	0	0	0	0	0	0	0	0	0	0	0	0	0	0	0	0	0	0	0	0	0	0	0	0	0	0	0	0	0	0	0	0	0	0	0
OTU87820	0	0	0	0	0	0	0	469	1	26	0	0	0	0	0	0	0	0	0	0	0	2	0	0	0	0	0	0	0	0	2	0	0	0	0	0	0	0	0	0	0	0	0	0	0	0	0	0	0
OTU87934	0	0	0	0	0	0	0	0	0	0	0	0	0	0	0	1	2	6	0	0	0	0	0	0	0	3	14	2	0	0	0	0	0	0	2	2	0	0	0	0	0	0	0	0	0	0	0	0	0
OTU87988	0	0	0	0	0	2	0	0	0	0	0	0	0	0	0	0	0	0	0	0	0	0	0	0	0	0	0	0	0	0	0	0	0	0	0	0	0	0	0	0	0	0	0	0	0	0	0	0	0
OTU88188	0	4	0	7	3	0	0	0	0	0	1	1	0	0	0	0	0	0	0	0	0	0	0	0	2	0	0	0	0	0	0	0	0	0	0	0	0	0	0	0	0	0	0	0	0	0	1	0	0
OTU88192	0	0	0	0	0	0	92	1	0	0	0	0	2	58	32	6	1	19	2	1	0	0	0	0	0	141	15	7	0	27	2	1	1	0	0	0	0	0	0	0	1	0	0	0	0	0	1	0	41
OTU88227	0	1	0	0	0	0	0	0	4	0	0	0	1	0	0	1	4	0	1	0	1	0	0	0	0	0	2	0	0	23	0	0	1	0	2	0	0	2	0	0	0	0	0	0	0	0	0	0	0
OTU88276	0	0	0	0	0	0	0	0	0	0	0	0	0	0	0	0	0	0	0	0	0	0	0	0	0	0	0	0	0	0	0	0	0	0	0	0	0	0	0	0	0	0	0	0	0	0	0	0	0
OTU88377	0	0	0	0	0	0	0	0	0	0	0	0	0	0	0	0	0	0	0	0	0	0	0	0	0	0	0	0	0	0	0	0	0	0	0	0	0	0	0	0	0	0	0	0	0	0	0	0	0
OTU88400	0	0	0	0	0	0	0	0	0	0	0	0	0	0	0	0	0	0	0	0	0	0	1	0	0	0	0	0	0	0	0	0	0	0	0	0	0	0	0	0	0	0	0	0	0	0	0	0	0
OTU88444	0	0	0	0	0	0	0	0	0	12	0	0	1	0	0	0	0	0	0	0	0	0	0	0	0	0	0	0	0	0	0	0	0	0	0	0	0	0	0	0	0	0	0	0	0	0	0	0	0
OTU88839	0	0	0	0	0	0	1	0	0	0	2	0	0	0	0	0	0	0	0	0	0	0	0	0	0	0	1	14	0	0	0	0	0	0	0	0	0	0	0	0	0	0	0	0	0	0	0	0	0
OTU88840	0	0	0	0	0	0	0	0	0	0	0	0	0	0	0	2	1	0	0	2	1	0	1	0	0	1	7	1	0	0	0	0	0	0	1	0	4	2	0	0	0	0	0	0	0	0	0	0	0
OTU89133	0	0	0	0	0	0	0	0	0	0	0	0	0	0	0	0	0	0	0	0	0	0	0	0	0	0	0	0	0	0	0	0	0	0	0	0	0	0	0	0	0	0	0	0	0	0	0	0	0
OTU89177	1	0	0	0	0	0	0	1	0	0	0	0	16	0	0	0	0	0	0	0	1	1	0	0	0	0	0	0	0	0	0	0	1	4	0	0	2	4	4	1	0	0	0	0	0	0	0	0	0
OTU89189	0	0	0	0	0	0	0	0	0	0	0	0	0	0	0	0	0	0	0	0	0	0	30	0	0	0	0	4	0	0	0	0	0	0	0	0	0	0	0	0	0	0	0	0	0	0	0	0	0
OTU89580	0	1	0	0	1	0	0	0	0	0	0	0	0	0	0	0	0	0	0	0	0	1	0	0	0	0	1	0	0	0	0	0	0	0	0	0	0	0	0	0	0	0	0	0	0	0	0	0	0
OTU89858	0	0	0	0	0	0	0	1	0	51	0	0	0	0	0	0	0	0	0	0	0	4	0	0	0	0	0	0	0	0	3	0	0	0	0	0	0	0	0	0	0	0	0	0	0	0	0	0	0
OTU90026	0	0	0	0	0	0	0	0	0	0	0	0	0	0	0	0	0	2	0	0	0	0	0	0	0	0	0	0	0	7	0	0	0	0	0	1	0	0	0	0	0	0	0	0	0	0	0	0	0
OTU90031	0	0	0	0	0	0	0	0	0	0	0	0	0	0	0	0	0	0	0	0	0	0	0	0	0	0	0	0	0	0	0	0	0	0	0	0	0	0	0	0	0	0	0	0	0	0	0	0	0
OTU90156	0	2	0	0	0	0	0	0	3	6	1	4	4	5	0	0	0	0	0	0	0	0	1	0	0	1	6	0	0	0	0	0	0	0	0	0	0	0	0	1	1	0	0	0	0	0	0	0	0
OTU90287	0	0	0	0	0	0	0	0	0	0	0	0	0	0	0	0	0	0	0	0	0	0	0	0	0	0	1	8	0	0	0	0	0	0	0	1	0	0	0	0	0	0	0	0	0	0	0	0	0
OTU90463	0	0	0	0	0	0	0	0	0	0	0	0	0	0	0	0	0	0	0	0	0	0	0	0	0	0	0	0	0	0	0	0	0	0	0	0	0	0	0	0	0	0	0	0	0	0	0	0	0
OTU90700	2	0	0	0	0	374	0	0	4	0	18	0	1	2	0	1	0	16	1	1	24	4	7	0	3	0	32	39	0	0	3	22	15	2	13	19	0	1	0	4	0	27	0	0	0	35	7	8	0
OTU90710	0	0	0	0	0	0	0	1	0	0	1	649	0	0	0	0	0	0	0	0	0	0	0	0	0	0	1	0	0	0	0	0	0	0	0	0	0	0	0	0	0	0	0	0	0	0	0	0	0
OTU90860	0	0	0	0	0	0	0	0	0	0	0	0	0	0	0	0	0	0	0	0	0	0	0	0	0	0	0	0	0	0	0	0	0	0	0	0	0	0	0	0	0	0	0	0	0	0	0	0	0
OTU90950	0	0	0	0	0	0	0	0	1	0	0	0	0	0	0	0	0	0	0	0	0	0	0	0	0	0	0	0	0	0	0	0	0	0	0	0	0	0	0	0	0	0	0	0	0	0	0	0	0
OTU91300	0	0	0	0	0	1	0	0	2	0	0	0	0	0	0	0	0	0	0	0	0	5	1	0	0	0	0	0	0	25	3	0	0	0	0	1	0	0	0	0	3	0	0	0	0	0	0	0	0
OTU91527	0	0	0	2	0	0	4	0	0	0	0	0	1	12	0	0	1	0	0	0	0	0	0	0	0	0	0	0	0	0	0	0	0	0	0	0	0	0	0	0	0	0	0	0	0	0	0	0	0
OTU91634	0	0	0	0	0	0	0	0	0	0	0	0	0	0	0	0	0	16	0	0	0	0	0	0	0	0	0	0	0	0	0	0	0	0	0	0	0	0	0	0	0	0	0	0	0	0	0	0	0
OTU92060	0	0	0	0	0	0	0	0	0	0	0	0	0	0	1	0	0	0	0	0	0	0	0	0	0	32	4	0	0	0	0	0	0	0	0	0	0	0	0	0	0	0	0	0	0	0	0	0	0
OTU92505	0	0	0	0	0	7	0	2	0	1	0	0	5	0	0	0	0	1	0	0	0	0	0	0	0	1	0	1	0	2	0	5	0	0	0	8	0	0	0	0	6	0	0	0	0	0	0	0	0
OTU92842	0	0	0	0	0	0	0	0	0	0	0	0	0	0	0	0	0	0	0	0	0	0	0	0	0	0	53	3	0	0	0	0	0	0	0	0	0	0	0	0	0	0	0	0	0	0	0	0	0
OTU92979	0	0	0	0	0	0	0	0	10	0	0	0	24	0	0	0	0	1	0	1	1	0	8	0	0	0	0	0	0	0	3	0	0	0	1	2	0	0	0	0	3	0	0	0	0	0	0	0	0
OTU93006	0	0	0	0	0	0	0	0	0	0	0	0	0	0	0	3	0	0	0	0	0	0	0	0	0	0	51	1	0	0	0	0	0	0	0	0	0	0	0	0	0	0	0	0	0	0	0	0	0
OTU93484	0	0	0	0	0	0	0	0	0	0	0	0	0	0	0	0	0	6	0	0	0	0	0	0	0	0	0	0	0	0	0	0	0	0	0	0	0	0	0	0	0	0	0	0	0	0	0	0	0
OTU93732	0	2	0	0	0	0	0	0	17	0	0	1	0	0	0	0	0	0	1	0	1	0	0	0	2	0	0	0	0	0	0	0	0	0	0	1	0	0	0	0	0	0	0	0	0	0	0	0	0
OTU94036	0	0	0	0	0	0	0	0	0	0	0	0	0	0	0	0	0	1	0	0	0	0	2	0	0	0	2	0	0	0	0	0	0	0	3	1	0	0	0	0	0	0	0	0	0	0	0	0	0
OTU94839	0	0	0	0	0	0	0	0	0	0	0	0	0	0	0	0	0	0	0	0	0	0	0	0	0	0	0	0	0	0	0	0	0	0	0	0	0	0	0	0	0	0	0	0	0	0	0	0	0
OTU95496	0	0	0	0	0	0	0	0	0	0	1	0	0	0	0	0	0	0	0	0	0	0	4	0	0	0	0	3	0	0	0	0	0	0	3	0	0	2	0	0	0	0	0	0	0	0	0	0	0
OTU95540	0	0	0	0	0	0	6	0	0	0	0	0	0	15	0	12	2	10	0	2	0	2	0	0	0	2	21	5	0	0	0	0	1	1	0	0	0	0	0	0	0	0	0	0	0	0	0	0	0
OTU95606	3	0	0	0	0	0	0	0	0	0	0	0	0	5	0	0	0	0	0	0	0	8	0	0	0	0	0	0	0	0	9	0	0	0	0	0	0	0	0	0	0	0	0	0	0	0	0	0	0
OTU95735	0	0	1	0	0	5	0	0	0	12	11	19	0	0	0	0	0	0	0	0	0	0	0	0	0	0	0	0	0	0	0	0	0	0	0	0	0	0	0	0	0	0	0	0	0	2	3	0	0
OTU95744	0	0	0	0	0	0	0	0	0	0	0	0	0	0	0	45	0	437	0	0	0	0	0	0	0	0	0	0	0	1	0	0	0	0	0	0	0	0	0	0	0	0	0	0	0	0	0	0	0
OTU95820	0	0	0	0	0	0	0	0	0	0	0	0	0	0	0	0	0	0	0	0	0	0	0	0	0	1	5	13	0	0	0	0	0	0	0	0	0	0	0	0	0	0	0	0	0	0	0	0	0
OTU95847	0	2	0	0	0	0	0	0	0	0	0	0	0	1	0	0	0	0	0	0	0	1	1	1	0	0	2	1	0	0	1	0	0	0	0	1	1	0	0	0	0	0	0	0	0	0	0	0	0
OTU95921	0	0	0	0	0	0	0	1954	0	24	0	0	0	0	0	2	0	0	0	0	0	38	0	0	0	0	0	0	0	0	22	0	0	2	0	1	0	0	0	0	0	0	0	0	0	0	0	0	0
OTU96408	0	0	0	0	0	0	0	0	0	0	0	0	0	0	0	0	0	0	0	0	0	0	0	0	0	0	0	0	0	0	0	0	0	0	0	0	0	0	0	0	0	0	0	0	0	0	0	0	0
OTU96582	0	0	0	0	0	0	0	0	1	0	0	0	0	0	0	0	0	0	0	0	0	0	1	0	0	0	0	0	0	0	0	0	0	0	0	0	0	0	0	0	0	0	0	0	0	0	0	0	0
OTU96888	0	0	0	0	0	0	0	0	0	11	9	10	0	0	0	0	0	0	0	0	0	0	0	0	0	0	0	0	0	0	0	0	0	0	0	0	0	0	0	0	0	0	0	0	0	4	4	2	0
OTU96965	0	0	0	1	0	0	0	0	2	0	0	1	1	0	0	0	0	0	0	0	0	0	1	0	1	0	0	0	1	0	0	0	1	1	7	1	0	0	0	0	0	1	0	0	0	0	0	0	0
OTU97122	0	0	0	0	0	0	0	1	0	3	0	0	0	0	1	0	0	0	0	0	0	0	0	0	0	1	0	0	0	0	0	0	0	0	0	0	0	0	1	0	0	0	0	0	0	0	0	0	0
OTU97343	0	0	1	0	0	0	0	0	4	0	0	0	14	0	0	0	0	2	0	0	0	0	0	0	0	40	0	1	0	12	0	0	1	0	0	7	0	0	0	0	0	0	0	0	0	0	0	0	0
OTU97612	0	0	0	0	0	0	0	0	0	0	4	0	0	0	0	0	0	1	0	0	0	3	0	0	0	7	0	2	0	0	1	0	0	0	1	0	0	0	0	0	0	2	0	0	0	0	0	1	0
OTU97777	0	0	0	0	0	0	0	0	0	0	0	0	0	0	0	0	0	1	0	0	0	0	0	0	0	0	0	0	0	0	0	0	0	0	0	1	0	0	0	0	0	0	0	0	0	0	0	0	0
OTU97793	0	0	0	0	0	0	0	0	0	0	0	0	0	0	1	0	0	0	0	0	0	0	0	0	0	3	0	0	0	0	0	0	0	0	0	0	0	0	0	0	0	0	0	0	0	0	0	0	0
OTU98234	0	0	0	0	0	0	0	0	0	0	0	0	0	0	0	0	0	0	0	0	0	0	0	0	0	0	0	0	0	0	0	0	0	0	0	0	0	0	0	0	0	0	0	0	0	0	0	0	0
OTU98372	0	0	0	0	0	0	0	0	0	0	0	0	0	0	0	0	0	0	0	0	0	0	2	2	0	0	0	0	0	0	0	0	1	0	0	2	0	0	0	1	0	1	0	0	0	0	0	0	0
OTU98536	0	0	0	0	0	0	0	0	0	0	0	0	0	0	0	0	0	0	0	0	0	0	0	0	0	140	1	0	1	0	0	0	0	0	0	0	0	0	0	0	0	0	0	0	0	0	0	0	0
OTU98602	0	0	0	0	0	0	0	2	0	0	0	0	0	0	0	0	0	0	0	0	0	0	0	0	0	0	0	0	0	0	0	0	0	0	1	2	0	0	0	0	0	0	0	0	0	0	0	0	0
OTU98686	0	0	0	0	0	0	0	0	0	0	0	56	0	0	0	0	0	0	0	0	0	0	0	0	0	0	0	0	0	0	0	0	0	0	0	0	0	0	0	0	0	0	0	0	0	0	0	0	0
OTU98718	0	0	0	0	0	0	0	0	0	0	0	0	0	0	0	0	0	0	0	0	0	0	0	0	0	0	0	0	0	0	0	0	0	0	0	0	0	0	0	0	0	0	0	0	0	0	0	0	0
OTU98866	0	0	0	0	0	0	0	0	0	0	0	0	0	0	0	0	0	0	0	0	0	0	0	0	0	0	0	0	0	0	0	0	0	0	0	0	0	0	0	0	0	0	0	0	0	0	0	0	0
OTU99080	0	0	0	0	0	0	0	0	0	0	0	0	0	0	0	0	0	0	0	0	0	0	0	0	0	0	0	0	0	0	0	0	0	0	0	0	0	0	0	0	0	0	0	0	0	0	0	0	0
OTU99182	0	0	0	0	0	0	0	0	0	0	0	0	0	0	0	0	0	0	0	0	0	1	0	0	0	0	0	0	0	0	1	3	0	0	0	0	0	1	0	0	0	0	0	0	0	0	0	0	0
OTU99481	0	0	0	0	0	0	0	0	0	0	0	0	0	0	0	0	0	0	0	0	0	0	0	0	0	0	0	0	0	0	0	0	0	0	0	0	0	0	0	0	0	0	0	0	0	0	0	0	0
OTU99522	0	0	0	0	0	0	0	0	0	0	0	0	0	0	0	0	0	0	0	0	0	0	0	0	0	0	2	58	0	0	0	0	0	0	0	0	0	0	0	0	0	0	0	0	0	0	0	0	0
OTU99769	0	0	0	0	0	0	0	0	0	0	0	0	0	0	0	0	0	0	0	0	0	0	0	0	0	4	6	0	0	0	0	0	0	0	0	0	0	0	0	0	0	0	0	0	0	0	0	0	0
OTU99803	0	0	0	0	0	0	0	0	0	0	0	0	0	1	0	0	0	0	0	0	0	0	0	0	0	0	0	0	0	0	0	0	0	0	0	0	0	0	0	0	0	0	0	0	0	0	0	0	0
OTU99845	0	0	0	2	0	1	0	0	0	0	0	0	7	0	0	0	0	0	0	0	19	14	0	3	10	0	0	0	0	0	13	0	0	0	0	0	0	0	0	0	0	0	0	0	0	0	0	0	0
OTU100005	0	0	0	0	0	0	0	0	0	0	0	0	1	4	1	11	3	3	0	1	0	0	1	0	0	1	9	1	3	2	0	0	1	0	0	0	0	0	0	0	0	0	0	0	0	0	0	0	0
OTU100199	0	0	0	0	0	1	0	0	0	0	0	0	0	0	0	0	0	0	0	0	0	0	0	0	0	0	0	0	0	0	0	0	0	0	0	0	0	0	0	0	0	0	0	0	0	0	0	0	0
OTU100277	0	0	0	0	0	0	0	0	0	0	0	0	0	0	0	2	0	1	0	0	0	0	0	0	0	0	0	0	2	0	0	0	4	0	0	0	0	0	0	0	0	0	0	0	0	0	0	0	0
OTU100290	0	0	0	0	0	0	0	0	0	0	0	0	0	16	0	0	0	0	0	0	0	0	0	0	0	0	0	0	0	0	0	0	0	0	0	0	0	0	0	0	0	0	0	0	0	0	0	0	0
OTU100382	0	0	0	0	0	0	0	0	0	0	0	0	1	0	0	0	0	1	0	0	2	2	0	0	0	1	11	1	0	0	0	0	0	0	0	0	0	0	0	0	0	0	0	0	0	0	0	0	0
OTU100442	0	0	0	0	0	0	0	0	0	0	0	0	0	0	0	1	0	0	0	0	0	0	0	0	0	0	0	0	0	0	0	0	0	0	0	0	0	0	0	0	0	0	0	0	0	0	0	0	0
OTU101020	0	0	0	0	0	0	0	0	0	0	0	0	0	0	0	0	0	0	0	0	0	0	0	0	0	3	0	0	0	0	0	0	0	0	0	5	0	0	0	0	0	0	0	0	0	0	0	0	0
OTU101803	0	0	0	0	0	0	0	0	0	0	0	0	0	0	0	0	0	2	0	2	0	0	0	0	0	9	0	0	0	0	0	6	0	0	0	0	0	2	0	0	0	0	0	0	0	0	0	0	0
OTU101952	0	0	0	0	0	0	0	0	0	0	0	0	0	0	0	0	0	0	0	0	0	0	0	0	0	0	0	0	0	0	0	0	0	0	0	0	0	0	0	0	0	0	0	0	0	0	0	0	0
OTU102211	0	0	0	0	0	0	0	0	0	0	0	0	0	0	0	0	0	0	0	0	0	0	0	0	0	1	0	0	0	0	0	0	0	0	0	5	0	0	0	0	0	0	0	0	0	0	0	0	0
OTU102334	0	0	1	13	0	1	0	1	4	1	0	0	1	0	0	3	0	4	0	0	0	2	0	0	0	0	0	0	0	0	0	0	0	0	0	0	0	0	0	0	0	0	0	0	0	0	0	0	0
OTU102831	0	0	0	0	0	0	0	0	0	0	0	0	0	0	0	0	0	0	0	0	0	0	0	0	0	0	0	0	0	0	0	0	0	0	0	0	0	0	0	0	0	0	0	0	0	0	0	0	0
OTU102842	0	0	0	0	0	0	0	0	0	0	0	0	0	0	1	0	0	0	0	0	0	0	0	0	0	0	0	3	0	0	0	0	0	0	0	0	0	0	0	0	0	0	0	0	0	0	0	0	0
OTU103002	0	0	0	0	0	0	0	0	0	0	0	0	0	0	0	0	0	0	0	0	0	0	0	4	0	0	0	0	0	0	0	0	0	0	0	0	0	0	0	0	0	0	0	0	0	0	0	0	0
OTU103336	10	0	0	1	0	0	0	2	0	0	0	0	0	0	0	0	0	0	0	0	0	0	0	0	0	0	0	0	0	0	0	0	0	1	0	0	0	4	1	0	0	0	0	0	0	0	0	0	0
OTU103522	0	0	0	0	0	0	0	0	0	0	0	0	0	0	0	2	0	0	0	0	0	0	0	0	0	0	0	0	0	0	0	0	0	0	46	46	0	0	0	0	0	11	0	0	0	0	0	0	0
OTU103657	0	0	0	0	0	0	0	0	0	0	0	0	0	0	0	0	0	0	0	0	0	0	0	0	0	0	0	0	0	0	0	0	0	0	0	7	0	0	0	0	0	0	0	0	0	0	0	0	0
OTU103966	6	0	0	0	0	0	0	0	0	1	0	8	0	0	0	0	0	0	0	0	0	0	0	0	0	1	2	0	1	0	0	0	0	0	0	1	0	0	0	0	0	0	0	0	0	0	0	0	0
OTU104034	0	0	0	0	0	0	0	0	0	0	0	0	0	0	0	0	0	0	0	0	0	0	0	0	0	0	0	0	0	0	0	0	0	0	8	21	0	0	0	0	0	2	0	0	0	0	0	1	0
OTU104146	0	0	1	0	0	0	0	0	1	0	0	0	0	0	0	0	0	0	0	15	3	0	0	0	0	2	0	0	0	0	0	0	0	0	0	0	0	0	0	0	0	0	0	0	0	0	0	0	0
OTU104172	1	0	0	0	0	0	0	0	0	0	0	0	2	0	0	0	0	0	0	0	0	2	1	0	0	0	0	0	0	0	3	0	0	0	1	0	0	0	0	0	1	1	0	1	0	0	0	0	0
OTU104195	0	0	0	0	0	0	0	0	0	0	0	0	0	0	0	0	0	0	0	0	2	1	0	0	0	0	0	0	0	0	0	3	0	0	0	2	1	1	0	0	0	0	0	0	0	0	0	0	0
OTU104833	1	0	0	0	0	0	0	0	0	0	0	0	0	0	0	0	0	0	0	1	0	0	5	0	0	5	0	0	0	0	0	0	0	0	0	0	0	3	0	0	0	0	0	1	0	0	0	0	0
OTU104921	0	0	0	0	0	0	0	0	0	0	0	0	0	0	0	0	0	0	0	0	0	0	0	0	0	1	1	0	0	0	0	5	2	0	0	2	0	0	0	0	0	1	0	0	0	0	0	0	0
OTU105065	0	0	0	0	0	0	0	0	0	0	0	0	0	0	0	0	0	0	0	0	0	0	0	0	0	0	0	0	0	0	0	0	0	0	0	0	0	0	0	0	0	0	0	0	0	0	0	0	0
OTU105122	0	0	0	0	0	0	0	3	8	0	1	0	0	1	1	1	0	0	0	1	0	0	0	0	0	0	12	6	0	0	0	0	1	1	0	0	0	0	0	1	1	0	0	0	0	0	0	0	0
OTU105126	0	0	0	0	0	0	0	0	9	0	0	0	0	0	0	0	0	0	0	0	1	1	4	0	0	0	0	3	0	0	0	0	0	0	0	0	0	0	0	0	0	0	0	0	0	0	0	0	0
OTU105378	0	0	0	0	0	0	0	0	1	0	0	0	0	0	0	0	0	23	0	0	0	0	0	0	0	7	0	0	0	0	0	0	0	0	4	0	0	1	2	0	0	0	0	0	0	0	0	0	0
OTU105392	0	0	0	0	0	0	0	0	0	0	0	0	0	0	0	0	0	0	0	0	0	0	0	0	0	0	0	0	0	0	0	0	0	0	0	0	0	0	0	0	0	0	0	0	0	0	0	0	0
OTU105574	0	0	0	0	0	0	0	0	0	0	0	0	0	0	0	0	0	1	0	0	0	0	0	0	0	1	0	0	2	0	0	0	7	0	0	0	0	0	0	0	0	0	0	0	0	0	0	0	0
OTU105734	0	0	0	0	0	0	0	0	0	0	0	0	0	0	0	0	0	0	0	0	0	0	0	0	0	0	0	0	0	0	0	0	0	0	0	0	0	0	0	0	0	0	0	0	0	0	0	0	0
OTU106087	0	0	0	0	0	0	0	0	1	0	0	0	0	0	0	0	0	1	0	0	0	0	2	0	0	1	0	0	0	0	0	0	0	0	1	0	0	0	0	0	0	0	0	0	0	0	0	0	0
OTU106096	0	0	0	0	0	0	0	0	0	0	0	0	0	0	0	0	0	0	0	0	0	0	0	0	0	50	59	0	0	0	0	0	0	0	0	0	0	0	0	0	0	0	0	0	0	0	0	0	0
OTU106387	0	0	0	0	0	0	0	1	0	0	0	0	0	0	0	0	0	0	0	0	0	0	0	0	0	0	0	0	0	0	0	0	0	1	0	0	0	0	0	0	0	0	0	0	0	0	0	0	0
OTU106414	0	0	0	0	0	0	0	0	0	0	0	0	0	31	0	28	0	0	0	0	0	0	0	0	0	2	0	0	0	0	0	0	0	0	0	0	0	0	0	0	0	0	0	0	0	0	0	0	0
OTU106485	0	1	0	0	0	0	33	3	0	0	0	0	0	58	0	45	34	33	7	36	22	0	7	4	39	73	180	194	5	0	0	0	3	0	60	72	6	13	2	0	0	7	0	1	0	0	0	0	1
OTU106678	0	0	0	0	0	0	0	0	0	0	0	0	0	0	0	0	0	1	0	0	0	0	0	1	0	2	0	1	0	0	0	0	1	0	0	0	0	0	0	0	0	0	0	0	0	0	0	0	0
OTU107145	0	0	0	0	0	0	0	0	0	0	0	0	0	0	0	0	0	1	0	0	0	0	0	0	0	0	1	16	0	0	0	0	0	0	1	1	0	4	0	0	0	0	0	0	0	0	0	0	0
OTU107414	0	0	0	0	0	0	0	0	0	0	0	0	0	0	0	1	0	11	0	0	0	0	1	0	0	6	1	3	0	15	0	0	0	0	13	26	0	0	0	0	0	0	0	0	0	0	0	0	0
OTU108034	0	0	0	0	0	0	0	0	0	0	0	0	0	0	0	0	0	0	0	0	0	0	0	0	0	0	0	0	0	0	0	0	0	1	0	0	0	0	0	0	0	0	0	0	0	0	0	0	0
OTU108077	0	0	0	0	0	0	0	0	0	0	0	0	0	0	0	0	0	0	0	0	0	0	0	0	0	0	0	0	0	0	0	0	0	0	0	0	0	0	0	0	0	0	0	0	0	0	0	0	0
OTU108528	0	0	0	0	0	0	0	0	6	0	0	0	0	0	0	0	3	3	0	1	0	0	11	0	0	7	2	1	0	0	0	0	0	0	11	5	0	0	0	0	0	0	1	0	3	0	0	0	0
OTU109154	0	0	0	0	0	0	0	0	0	0	0	0	0	0	0	0	0	0	0	0	0	0	0	0	0	0	0	0	0	0	0	0	0	0	0	0	0	0	0	0	0	0	0	0	0	0	0	0	0
OTU109157	0	0	0	0	0	0	0	0	0	0	0	0	0	0	0	0	0	0	0	0	0	0	0	0	0	0	0	0	0	0	0	0	0	0	0	0	0	0	0	0	0	0	0	0	0	0	0	0	0
OTU109198	0	0	0	0	0	0	1	0	0	0	0	0	0	0	2	0	0	0	0	0	0	0	0	0	0	0	0	0	0	1	0	0	0	0	0	0	0	0	0	0	0	0	0	0	0	0	0	0	0
OTU109286	0	0	0	0	0	0	0	266	0	0	0	0	0	0	0	0	0	0	0	0	0	1	0	0	0	0	0	0	0	0	0	0	0	0	0	0	0	0	0	0	0	0	0	0	0	0	0	0	0
OTU109319	1	0	0	0	0	0	4	0	0	0	0	0	3	0	0	0	0	0	0	0	0	0	0	0	1	1	0	2	0	0	0	0	0	0	1	0	0	0	0	0	0	0	0	0	0	0	0	0	0
OTU109346	0	0	1	2	0	0	0	0	0	0	0	1	1	0	0	0	0	0	1	0	0	0	0	0	0	0	0	0	0	0	0	0	0	0	1	5	0	0	0	0	0	0	0	0	0	0	0	0	0
OTU109407	6	0	1	0	0	0	34	6	0	0	0	0	0	25	1	2	0	20	1	2	7	7	0	0	0	3	33	82	0	7	3	55	26	0	85	54	0	1	0	0	0	1	0	0	0	0	0	0	4
OTU109467	0	0	0	0	0	0	0	0	0	0	0	0	0	0	0	0	0	0	0	0	0	0	0	0	0	0	0	0	0	0	0	0	0	0	0	0	0	0	0	0	0	0	0	0	0	0	0	0	0
OTU109470	0	0	0	24	0	0	1	0	0	0	0	0	0	0	0	0	2	0	0	0	0	0	0	1	0	1	2	0	0	0	0	0	0	0	1	0	0	0	0	0	0	0	1	0	0	0	0	0	0
OTU109586	2	0	0	0	0	0	0	0	1	0	0	0	1	0	0	0	1	0	0	0	0	0	4	0	0	2	0	0	0	2	0	1	0	1	1	1	0	0	0	0	0	0	0	0	0	0	0	0	0
OTU109587	0	0	0	0	0	0	0	0	0	0	0	0	0	0	0	0	0	0	0	0	0	0	0	0	0	1	0	0	0	0	0	0	0	0	0	3	0	0	0	0	0	0	0	0	0	0	0	0	0
OTU109597	0	0	0	0	0	0	0	1	0	0	0	0	0	3	0	0	0	0	0	0	0	0	0	1	0	0	2	6	0	0	1	2	1	0	3	3	0	0	0	0	0	0	0	0	0	0	0	0	0
OTU109798	0	0	0	0	0	0	0	0	0	0	0	0	0	0	0	0	0	0	0	0	0	0	0	0	0	0	0	0	0	0	0	0	0	0	0	9	0	0	0	0	0	0	0	0	0	0	0	0	0
OTU109938	0	0	0	0	0	0	0	0	0	0	0	0	0	0	0	0	0	0	0	0	0	0	0	0	0	0	0	0	0	0	0	0	0	0	0	0	0	0	0	0	0	0	0	0	0	0	0	0	0
OTU110292	0	0	0	0	0	0	0	0	0	0	0	0	0	0	0	0	0	0	0	0	0	0	0	0	0	0	0	0	0	0	0	0	0	0	0	0	0	0	0	0	0	0	0	0	0	0	0	0	0
OTU110452	0	0	0	0	0	0	0	0	0	0	0	0	0	0	0	0	0	0	0	0	0	0	0	0	0	0	0	0	0	0	1	0	0	0	0	1	0	0	0	0	0	0	0	0	0	0	0	0	0
OTU110552	0	0	0	0	0	0	0	0	0	0	0	0	0	0	0	0	0	0	0	0	0	0	0	0	0	0	0	0	0	0	0	0	0	0	0	4	0	0	0	0	0	0	0	0	0	0	0	0	0
OTU110574	3	0	0	0	0	0	0	0	0	0	0	0	0	0	0	0	0	0	0	0	0	3	0	1	0	0	0	0	0	0	0	0	0	0	0	0	0	0	0	0	0	0	0	0	0	0	0	0	0
OTU110807	0	0	0	0	0	0	0	0	0	0	0	0	0	0	0	0	0	0	0	0	0	0	0	0	0	0	0	0	0	0	0	0	0	0	0	0	0	0	0	0	0	0	0	0	0	0	0	0	0
OTU110956	3	0	0	0	0	0	0	0	1	0	0	0	0	0	0	0	2	0	0	0	0	0	5	0	4	4	0	0	0	2	0	0	0	1	1	2	0	0	0	0	0	0	0	0	0	0	0	0	0
OTU111050	0	0	0	0	0	0	0	0	0	0	0	0	0	0	3	0	0	0	0	0	32	0	0	0	0	9	0	0	0	0	0	0	0	0	0	0	0	0	0	0	0	0	0	0	0	0	0	0	0
OTU111296	0	0	0	0	0	0	1	0	0	0	0	0	0	0	0	0	0	3	0	0	0	0	0	0	0	5	0	0	0	1	0	0	0	0	0	0	0	0	0	0	0	0	0	0	0	0	0	0	0
OTU111501	0	0	2	0	0	0	0	0	0	0	0	0	0	1	0	0	0	0	0	0	0	7	0	0	0	1	0	0	0	0	4	0	0	0	0	0	0	0	0	0	0	0	0	0	0	0	0	0	0
OTU111515	0	0	0	0	0	0	0	0	0	0	0	0	0	0	0	0	0	0	0	0	0	0	0	0	0	0	0	0	1	0	0	0	0	0	0	8	0	0	0	0	0	0	0	0	0	0	0	0	0
OTU111919	0	0	0	0	0	0	0	0	0	0	0	0	0	0	0	0	0	0	0	0	0	0	0	0	0	0	0	0	0	0	0	0	0	0	0	0	0	0	0	0	0	0	0	0	0	0	0	0	0
OTU112223	0	0	0	0	0	0	0	0	0	0	0	0	0	0	0	0	0	0	0	0	0	0	0	0	0	0	0	0	0	0	0	0	0	0	0	0	0	0	0	0	0	0	0	0	0	0	0	0	0
OTU112483	0	40	42	14	40	0	0	0	9	0	1	0	0	0	0	0	0	0	0	0	0	1	33	30	19	0	0	0	0	0	0	0	0	0	0	0	0	0	0	5	5	5	11	11	19	0	0	0	0
OTU113220	0	0	1	7	0	0	0	0	0	0	0	0	0	0	0	0	0	5	0	0	0	0	0	0	0	0	0	0	0	0	0	0	3	1	2	0	0	0	0	0	0	0	0	0	0	0	0	0	0
OTU113524	0	0	0	0	0	0	0	0	0	0	0	0	0	0	0	0	0	0	0	0	0	0	0	0	0	0	0	0	0	0	0	0	0	0	0	0	0	0	0	0	0	0	0	0	0	0	0	0	0
OTU114071	0	0	0	0	0	0	0	0	0	0	0	0	0	0	0	0	0	0	0	0	0	0	0	0	0	3	0	0	0	0	0	0	0	0	0	0	0	0	0	0	0	0	0	0	0	0	0	0	0
OTU114101	0	0	0	0	0	0	0	0	0	0	0	0	0	0	0	0	0	0	0	0	0	0	0	0	0	0	0	3	0	0	0	0	0	0	0	6	0	0	0	0	0	0	0	0	0	0	0	0	0
OTU114347	5	0	4	1	0	0	0	0	2	0	1	0	5	42	0	6	18	0	2	6	0	23	0	23	0	1	0	18	0	14	9	4	0	1	1	10	3	0	2	3	6	0	0	0	0	0	0	0	0
OTU114507	0	0	0	0	0	0	0	142	0	0	0	0	0	0	0	0	0	0	0	0	0	0	0	0	0	0	0	0	0	0	0	0	0	0	0	0	0	0	0	0	0	0	0	0	0	0	0	0	0
OTU114513	0	0	0	0	0	0	0	0	0	0	0	0	0	1	1	0	0	2	1	0	0	0	0	0	0	1	1	3	0	0	0	0	0	0	0	0	0	0	0	0	0	0	0	0	0	0	0	0	0
OTU115235	0	0	0	0	0	0	0	0	0	0	0	0	0	0	0	0	1	0	0	0	0	0	0	0	0	0	0	0	0	0	0	0	0	0	0	0	0	0	0	0	0	0	0	0	0	0	0	0	0
OTU115265	0	0	0	0	0	0	0	0	0	0	0	0	0	0	0	0	0	0	0	0	0	0	0	0	0	25	0	0	0	0	0	0	0	0	0	0	0	0	0	0	0	0	0	0	0	0	0	0	0
OTU115326	0	0	0	0	0	0	0	0	0	0	0	0	0	0	0	0	0	0	0	0	0	0	0	0	0	0	0	0	0	0	0	0	0	0	0	0	0	0	0	0	0	0	0	0	0	0	0	0	0
OTU115362	0	0	0	0	0	0	0	260	0	0	0	0	0	0	0	0	0	0	0	0	0	0	0	0	0	0	0	0	0	0	0	0	0	0	0	0	0	0	0	0	0	0	0	0	0	0	0	0	0
OTU115552	0	0	0	0	0	0	0	65	0	0	0	0	0	0	0	0	0	0	0	0	0	0	0	0	0	0	0	0	0	0	0	0	0	0	0	0	0	0	0	0	0	0	0	0	0	0	0	0	0
OTU115648	0	0	0	0	0	0	0	0	0	0	0	0	0	0	0	0	0	0	0	0	0	0	0	0	0	0	0	0	0	0	0	0	0	0	0	0	0	0	0	0	0	0	0	0	0	0	0	0	0
OTU115678	0	0	0	0	0	0	0	0	0	0	0	0	0	0	0	0	0	0	0	0	0	0	0	0	0	0	0	0	0	0	0	0	0	0	0	0	0	0	0	0	0	3	0	0	0	0	0	0	0
OTU115680	0	0	0	0	0	0	0	0	0	0	0	0	0	0	0	0	0	0	0	0	0	0	0	0	0	0	0	0	0	0	0	0	0	0	0	0	0	0	0	0	0	0	0	0	0	0	0	0	0
OTU115764	0	0	0	0	0	0	0	605	0	0	0	0	0	0	0	0	0	0	0	0	0	0	0	0	0	0	0	0	0	0	0	0	0	0	0	0	0	0	0	0	0	0	0	0	0	0	0	0	0
OTU115857	0	0	0	0	0	0	0	0	0	0	0	0	0	0	0	0	0	4	0	0	0	0	0	0	0	39	0	0	0	0	0	0	0	0	0	0	0	0	0	0	0	0	0	0	0	0	0	0	0
OTU116181	0	0	0	0	0	0	0	0	0	0	0	0	1	0	1	0	0	0	0	0	14	4	3	0	5	0	0	0	0	0	1	0	0	0	0	0	0	0	0	0	0	0	0	0	0	0	0	0	0
OTU116269	0	0	0	0	0	0	0	0	0	0	0	0	0	0	0	0	0	0	0	0	0	0	0	0	0	0	0	0	0	0	0	0	2	0	0	0	0	0	0	0	0	0	0	0	0	0	0	0	0
OTU116376	0	0	0	0	0	0	0	0	0	0	0	0	0	0	0	0	0	0	0	0	0	0	0	0	0	6	5	0	0	0	0	0	0	0	0	0	0	0	0	0	0	0	0	0	0	0	0	0	0
OTU116480	0	0	0	0	0	0	0	0	0	0	0	0	0	2	0	0	11	0	0	2	0	0	1	0	0	0	22	4	0	0	0	0	0	0	3	2	0	0	0	0	0	0	0	0	0	0	0	0	0
OTU116492	0	0	0	0	0	0	0	67	0	0	0	0	0	0	0	0	0	0	0	0	0	0	0	0	0	0	0	0	0	0	1	0	0	0	0	0	0	0	0	0	0	0	0	0	0	0	0	0	0
OTU116527	0	0	0	0	0	0	0	0	0	0	0	0	0	0	0	0	0	0	0	0	0	0	0	0	0	0	0	0	0	0	0	0	0	0	0	0	0	0	0	0	0	0	0	0	0	0	0	0	0
OTU116568	0	0	0	0	0	0	0	0	0	0	0	0	1	0	0	0	0	0	0	0	0	0	0	0	0	0	0	0	8	2	0	0	0	0	0	0	0	0	0	0	0	0	0	0	0	0	0	0	0
OTU116583	0	0	0	0	0	0	1	0	0	0	0	0	0	0	0	0	0	1	0	1	0	0	4	0	4	7	0	1	0	0	0	1	0	0	0	0	0	6	0	0	0	0	0	0	0	0	0	0	0
OTU116586	0	0	0	0	0	0	0	102	0	0	0	0	0	0	0	0	0	0	0	0	0	0	0	0	0	0	0	0	0	0	0	0	0	0	0	0	0	0	0	0	0	0	0	0	0	0	0	0	0
OTU116747	0	0	0	0	0	0	0	1373	0	0	0	0	0	0	0	0	0	0	0	0	0	0	0	0	0	0	0	0	0	0	0	0	0	0	0	0	0	0	0	0	0	0	0	0	0	0	0	0	0
OTU116767	0	0	0	0	0	0	0	0	0	0	0	0	0	1	0	0	1	0	0	0	0	0	0	0	0	0	0	0	0	0	0	0	0	0	0	0	0	0	0	0	0	0	0	0	0	0	0	0	0
OTU116944	0	0	0	0	0	3	3	0	7	0	0	2	0	3	0	3	0	1	0	3	4	0	2	0	1	0	0	0	0	0	0	5	0	0	13	0	2	3	4	0	0	0	0	2	61	0	0	0	0
OTU117421	0	0	0	0	0	0	0	0	0	0	0	0	0	0	0	0	0	0	0	0	0	0	0	0	0	0	0	0	0	0	0	0	0	0	0	0	0	0	0	0	0	0	0	0	0	0	0	0	0
OTU117423	0	0	0	0	0	0	0	510	0	0	0	0	0	0	0	0	0	0	0	0	0	0	0	0	0	0	0	0	0	0	0	0	0	0	0	0	0	0	0	0	0	0	0	0	0	0	0	0	0
OTU117566	0	0	0	0	0	0	0	74	0	0	0	0	0	0	0	0	0	0	0	0	0	0	0	0	0	0	0	0	0	0	0	0	0	0	0	0	0	0	0	0	0	0	0	0	0	0	0	0	0
OTU118016	0	0	1	0	0	0	1	0	0	0	0	0	0	0	0	0	0	0	0	0	0	1	15	10	0	0	0	0	0	0	0	0	0	0	0	0	0	0	0	2	1	0	0	0	0	0	0	0	0
OTU118773	0	0	0	0	0	0	0	60	0	0	0	0	0	0	0	0	0	0	0	0	0	0	0	0	0	0	0	0	0	0	0	0	0	0	0	0	0	0	0	0	0	0	0	0	0	0	0	0	0
OTU119001	0	0	0	2	0	0	0	0	0	0	0	0	0	4	0	0	0	0	0	0	0	0	0	0	0	0	0	0	0	0	0	0	0	0	0	0	1	0	0	0	0	0	0	0	0	0	0	0	0
OTU119230	0	0	0	0	0	0	2	0	0	0	0	0	4	0	0	0	0	1	0	0	0	0	0	0	0	0	1	3	0	1	0	0	0	0	0	0	0	0	0	0	0	0	0	0	0	0	0	0	0
OTU119249	0	0	0	0	0	0	0	0	0	0	0	0	0	0	0	0	0	0	0	0	0	0	0	0	0	1	1	0	0	0	0	0	0	0	0	0	0	0	0	0	0	0	0	0	0	0	0	0	0
OTU119425	0	0	0	0	1	146	0	0	0	0	2	0	1	0	0	0	0	1	0	0	0	0	0	0	0	0	3	0	0	0	0	1	0	0	0	0	0	0	0	0	0	0	0	0	0	0	0	0	0
OTU119623	0	0	0	1	0	0	0	0	0	0	0	0	5	0	1	0	0	0	0	0	10	20	6	20	31	0	0	0	0	0	11	0	0	0	0	0	0	0	0	0	0	0	0	0	0	0	0	0	0
OTU119807	1	0	0	0	0	0	0	0	0	0	0	0	0	2	5	0	0	0	0	0	0	0	0	0	0	3	0	0	0	0	0	0	0	0	0	0	0	0	0	0	0	0	0	0	0	0	0	0	0
OTU119826	0	0	0	0	0	0	0	0	0	0	0	0	0	1	0	0	0	1	0	0	0	0	0	0	0	2	16	8	0	0	0	0	0	0	0	0	0	0	0	0	0	0	0	0	0	0	0	0	2
OTU119940	0	0	0	0	0	0	0	0	0	0	0	0	0	0	0	0	0	0	0	0	0	0	0	0	0	0	0	0	0	0	0	0	0	0	0	0	0	0	0	0	0	0	0	0	0	0	0	0	0
OTU120035	0	0	0	0	0	0	0	0	0	0	0	0	0	0	0	0	0	0	0	0	0	0	0	0	0	0	0	0	0	0	0	0	0	0	0	0	0	0	0	0	0	0	0	0	0	0	0	0	0
OTU120036	0	0	0	0	0	0	0	0	0	0	0	0	0	1	2	0	0	0	0	0	0	0	0	0	0	3	0	0	0	0	0	0	0	0	0	0	0	0	0	0	0	0	0	0	0	0	0	0	2
OTU120078	0	3	0	0	0	0	0	0	0	0	0	0	0	0	2	0	0	0	0	0	1	1	4	2	5	0	0	0	0	0	2	0	0	0	0	0	0	0	0	0	0	0	0	0	0	0	0	0	0
OTU120118	0	0	0	0	0	0	1	0	0	0	0	0	0	1	0	0	0	0	0	1	0	0	0	0	0	1	5	6	0	1	1	0	0	0	0	0	0	0	0	0	0	0	0	0	0	0	0	0	0
OTU120134	0	0	0	0	0	0	0	0	0	0	0	0	0	0	0	0	0	1	0	0	0	0	0	0	0	0	1	0	1	5	0	0	0	0	0	0	0	0	0	0	0	0	0	0	0	0	0	0	0
OTU120541	0	0	0	0	0	0	2	0	0	0	0	0	0	6	3	8	0	0	0	0	0	0	0	0	0	5	47	7	0	0	0	0	0	0	0	0	0	0	0	0	0	0	0	0	0	0	0	0	0
OTU120543	0	0	0	0	0	0	0	195	0	0	0	0	0	0	0	0	0	0	0	0	0	0	0	0	0	0	0	0	0	0	0	0	0	0	0	0	0	0	0	0	0	0	0	0	0	0	0	0	0
OTU120558	0	0	0	0	0	0	0	0	0	0	0	0	0	0	0	0	0	0	0	0	0	0	0	0	0	0	0	0	0	0	0	0	0	0	0	0	0	0	0	0	0	0	0	0	0	0	0	0	0
OTU120752	1	3	1	0	0	8	0	0	6	0	0	0	0	0	0	0	0	0	0	0	0	0	2	1	0	0	0	0	0	0	0	0	0	1	0	0	0	0	0	0	0	0	0	0	0	0	0	1	0
OTU120925	1	0	0	0	0	0	0	0	0	0	0	0	0	0	0	2	0	0	0	0	0	0	0	0	0	0	1	4	0	1	0	0	0	0	0	0	0	0	0	0	0	0	0	0	0	0	0	0	0
OTU120953	31	0	1	0	0	0	0	13	0	0	0	0	11	0	0	3	1	23	30	40	11	28	0	0	0	0	3	3	44	16	12	11	13	18	3	1	12	7	4	0	0	0	0	0	0	0	0	0	0
OTU121847	3	0	0	2	0	0	0	0	0	0	0	0	0	0	1	0	0	0	0	0	9	0	0	0	0	0	0	0	0	0	0	0	0	0	0	0	1	0	0	0	0	0	0	0	0	2	0	0	0
OTU121955	0	0	0	0	0	0	0	0	0	0	0	0	0	0	0	0	0	0	0	0	0	0	0	0	0	0	0	0	2	0	0	0	0	0	25	31	0	0	0	0	0	29	0	0	0	0	0	3	0
OTU121962	0	0	0	0	0	0	0	0	0	0	0	0	0	0	0	0	0	0	1	0	0	1	0	0	0	0	0	0	0	0	0	1	0	0	0	0	0	0	0	0	0	0	0	0	0	0	0	0	0
OTU122240	0	0	0	0	0	0	0	0	0	0	0	0	0	0	0	3	0	2	0	0	0	0	0	0	0	0	2	4	0	1	0	0	0	0	0	0	0	0	0	0	0	0	0	0	0	0	0	0	0
OTU122508	0	0	0	0	0	0	0	0	0	0	0	0	4	0	1	0	0	0	0	0	22	3	4	0	0	0	0	0	0	0	1	0	0	0	0	0	0	0	0	0	0	0	0	0	0	0	0	0	0
OTU122893	0	0	0	0	0	0	0	0	0	0	0	0	0	1	0	0	3	0	0	0	0	0	0	0	0	192	10	0	0	0	0	0	0	0	0	0	0	0	0	0	0	0	0	0	0	0	0	0	0
OTU123451	0	4	0	0	0	0	0	1	0	0	0	0	2	0	0	0	0	0	0	0	1	24	3	0	22	0	0	0	0	0	24	0	0	0	0	0	0	0	0	0	0	0	0	0	0	0	0	0	0
OTU123655	74	395	162	7	14	26	8	106	57	181	306	35	19	62	51	20	57	485	319	78	160	310	21	155	89	108	736	291	6	203	204	0	382	272	46	93	17	28	22	73	46	108	10	121	352	236	36	34	49
OTU123724	0	0	0	0	0	2	0	0	0	0	0	0	0	0	0	0	0	3	2	0	0	0	3	0	0	0	0	0	0	0	0	0	0	0	0	0	0	0	0	0	0	0	0	0	0	0	0	0	0
OTU123797	0	0	0	0	0	0	0	0	0	0	0	0	0	0	0	0	0	0	0	0	30	14	0	0	0	0	0	0	0	0	9	0	0	0	0	0	0	0	0	0	0	0	0	0	0	0	0	0	0
OTU124106	0	0	0	0	0	0	0	0	0	0	0	0	0	0	0	0	0	0	0	0	0	0	0	0	0	0	0	0	0	0	0	0	0	0	0	0	0	0	0	0	0	0	0	0	0	0	0	0	0
OTU124500	0	0	0	0	0	0	0	0	0	0	0	0	0	15	18	24	4	5	0	2	0	0	0	0	0	25	17	13	2	9	0	0	0	0	0	0	0	0	0	0	0	0	0	0	0	0	0	0	0
OTU124979	0	0	0	0	0	0	0	0	0	0	0	0	0	1	0	0	0	0	0	0	0	0	0	0	0	0	0	0	0	0	0	0	0	0	0	0	0	0	0	0	0	0	0	0	0	0	0	0	0
OTU125090	0	0	0	0	0	0	0	0	0	0	0	0	0	0	0	0	0	0	0	0	0	0	0	0	0	0	0	0	0	0	0	0	0	0	0	0	0	0	0	0	0	0	0	0	0	0	0	0	0
OTU125576	0	0	0	0	0	0	3	0	0	0	0	0	0	10	0	0	0	0	0	0	0	0	0	0	0	26	3	2	0	0	0	0	0	0	0	0	0	0	0	0	0	0	0	0	0	0	0	0	0
OTU125706	2	0	0	0	0	0	0	0	0	0	3	1	0	0	0	0	0	1	0	0	0	0	0	0	0	0	0	0	0	0	0	0	4	0	0	1	0	1	0	0	0	3	0	0	0	0	0	0	0
OTU125783	0	0	0	0	0	0	0	0	0	0	0	0	0	0	0	0	0	1	0	0	0	0	0	0	0	0	0	0	0	0	0	0	7	0	13	1	0	0	3	0	3	0	0	0	0	0	5	2	0
OTU125879	0	0	0	0	0	0	0	0	0	0	0	0	0	0	0	0	0	0	0	0	0	0	0	0	0	0	0	0	0	0	0	0	0	0	0	0	0	0	0	0	0	0	0	0	0	0	0	0	0
OTU126433	0	0	0	0	0	0	3	0	0	0	0	0	0	0	0	0	0	0	0	0	0	0	0	0	0	1	0	0	0	0	0	0	0	0	0	1	0	0	0	0	0	0	0	0	0	0	0	0	0
OTU126477	0	0	0	0	1	0	0	9	0	0	0	9	0	0	0	0	0	0	0	0	0	0	0	0	0	0	0	0	0	0	1	0	0	0	0	0	0	0	0	0	0	0	0	0	0	0	0	0	0
OTU126518	0	0	0	0	0	0	0	0	0	0	0	0	0	0	0	0	0	0	0	0	0	0	0	0	0	0	0	0	0	0	0	2	0	0	0	0	0	0	0	0	0	0	0	0	0	0	0	0	0
OTU126548	0	0	0	0	0	0	0	0	0	0	0	0	0	0	0	0	0	0	0	0	0	0	0	0	0	0	5	8	0	1	0	0	0	0	0	0	0	0	0	0	0	0	0	0	0	0	0	0	0
OTU126569	0	0	0	0	0	0	0	0	0	0	0	0	0	0	0	0	0	0	0	0	0	0	0	0	0	113	40	0	0	0	0	0	0	0	0	0	0	0	0	0	0	0	0	0	0	0	0	0	0
OTU126784	64	42	103	60	66	22	70	0	73	98	81	17	33	575	4	73	272	23	23	21	0	51	113	15	1	122	109	131	9	58	33	83	130	32	22	18	12	29	69	4	181	7	13	111	36	0	98	6	27
OTU126822	0	0	1	0	0	2	0	6	0	1	0	3	0	6	0	0	1	0	0	19	17	0	0	0	5	0	0	0	0	0	0	0	0	0	0	0	0	0	0	0	0	0	0	0	0	0	0	0	0
OTU126962	2	0	6	0	0	50	0	0	1	0	4	0	6	0	0	0	0	23	0	0	10	39	0	0	0	0	1	19	0	0	27	1	6	0	5	8	0	0	0	0	0	10	0	0	4	2	0	0	0
OTU126993	0	0	0	0	0	3	0	0	0	0	0	0	0	0	0	0	0	0	0	0	0	0	0	0	0	0	0	0	0	0	0	0	0	0	0	0	0	0	0	0	0	0	0	0	0	0	0	0	0
OTU127026	0	0	0	0	0	0	0	0	0	0	0	0	0	0	0	0	0	0	0	0	0	0	0	0	0	0	0	0	0	0	0	0	0	0	0	1	0	0	0	0	0	0	0	0	0	0	0	0	0
OTU127027	0	0	1	0	0	0	0	1	0	3	7	0	7	0	1	1	10	2	4	0	10	0	0	0	0	0	0	2	1	0	0	1	0	5	0	0	0	0	0	0	0	0	0	0	0	0	0	0	0
OTU127054	0	2	1	0	0	4	0	0	0	0	0	0	0	0	0	0	1	0	1	0	0	0	0	0	0	0	0	0	0	0	0	0	0	0	0	0	0	0	0	0	0	0	0	0	0	0	0	0	0
OTU127117	0	0	0	0	0	0	0	1	0	1	0	31	0	0	0	0	0	0	0	0	0	0	0	0	0	0	0	0	0	0	0	0	0	0	0	0	0	0	0	0	0	0	0	0	0	0	0	0	0
OTU127119	0	0	38	3	0	76	0	0	11	0	3	0	0	2	0	0	0	0	11	1	16	0	3	1	4	1	3	7	0	21	0	0	61	0	0	0	0	0	0	0	0	2	0	0	0	19	0	3	0
OTU127135	0	0	0	0	0	0	0	0	0	0	0	0	0	0	0	0	0	0	0	0	0	0	0	0	0	0	0	0	0	0	0	0	0	0	0	0	0	1	0	0	0	0	2	0	1	0	0	0	0
OTU127138	0	8	0	0	0	0	2	0	1	0	0	1	0	0	0	0	0	0	0	0	0	0	0	0	0	0	0	0	0	0	0	6	2	0	1	0	2	0	0	4	2	1	0	0	24	0	0	0	0
OTU127142	8	0	0	0	0	0	0	0	0	0	0	0	0	0	0	0	0	0	0	0	0	0	0	0	0	0	0	0	0	0	0	0	0	0	0	0	0	0	0	0	0	0	13	0	0	0	0	0	0
OTU127168	0	0	0	0	0	0	0	0	0	0	0	0	0	0	0	0	0	0	0	0	0	0	0	0	0	0	0	0	0	0	0	0	0	0	1	0	0	0	0	0	1	0	0	0	0	0	0	0	0
OTU127181	0	0	0	0	0	0	0	0	0	0	0	0	0	0	0	0	0	0	0	0	1	0	0	0	0	0	0	0	0	0	0	0	0	0	0	0	0	0	0	0	0	0	0	1	0	0	5	0	0
OTU127204	29	64	33	3	20	153	3	17	57	3	37	3	37	5	4	0	9	7	20	3	3	8	5	2	2	0	92	288	0	1	8	42	2	0	0	1	1	3	1	2	2	2	4	34	0	9	4	3	1
OTU127224	0	0	0	0	0	0	0	0	0	0	0	0	0	0	0	0	0	0	0	0	0	0	0	0	0	0	0	0	0	0	0	0	0	0	0	0	0	0	0	0	0	0	0	0	0	0	0	0	0
OTU127233	0	0	0	0	0	7	0	0	0	0	0	0	0	0	0	0	0	0	0	0	1	0	0	0	0	0	0	2	0	0	0	0	0	0	0	0	0	0	0	0	0	0	0	0	0	0	0	0	0
OTU127249	6	0	0	28	0	19	17	4	48	1	1	2	67	0	0	1	0	25	0	6	7	17	19	0	11	48	15	33	0	15	6	3	9	0	6	23	0	3	0	0	2	9	0	3	0	0	0	7	0
OTU127273	1	2	0	0	0	2	0	2	0	0	0	0	0	0	0	0	0	0	2	0	0	0	0	0	0	0	0	3	0	0	1	1	0	0	0	0	0	0	0	0	0	0	0	0	0	0	0	0	0
OTU127286	0	0	0	0	0	0	0	0	0	0	0	1	0	0	0	0	1	0	0	0	0	5	0	0	0	0	0	0	0	0	5	0	0	0	0	0	0	0	0	0	0	0	0	0	0	0	0	0	0
OTU127293	0	1	0	0	0	3	0	0	0	0	0	0	0	0	0	0	0	0	0	0	0	0	0	0	0	0	0	1	0	0	0	0	0	0	0	0	0	0	0	0	0	0	0	0	0	0	0	0	0
OTU127311	0	0	0	0	0	0	0	0	0	0	0	0	0	0	0	0	0	0	0	0	9	0	0	0	0	0	0	0	0	0	0	0	0	0	0	7	0	1	0	1	9	0	2	1	0	0	0	0	0
OTU127317	0	0	0	0	1	0	0	0	0	0	0	0	0	0	0	0	0	0	0	0	14	1	1	0	0	0	0	0	0	0	1	0	0	0	0	0	0	0	0	0	0	0	0	0	0	0	0	0	0
OTU127321	0	0	0	0	0	0	0	0	0	0	0	6	0	0	0	0	0	0	0	1	0	0	3	0	3	0	1	1	0	0	0	0	0	0	1	0	0	6	0	0	0	0	0	0	0	0	0	2	0
OTU127337	0	0	0	0	0	0	0	0	0	0	0	13	0	0	0	0	0	0	0	0	0	0	0	0	0	0	0	0	0	0	0	0	0	0	0	0	0	0	0	0	0	0	19	0	0	0	0	0	0
OTU127342	219	380	181	16	106	698	0	81	231	23	102	20	110	1	1	0	2	42	127	27	33	45	50	5	25	0	64	225	0	7	34	411	17	0	2	37	8	38	14	33	67	7	42	339	24	116	22	22	0
OTU127373	0	2	1	0	1	7	0	1	2	0	1	0	1	0	0	0	0	0	0	0	1	1	0	0	0	0	4	7	0	0	0	2	0	0	0	0	0	1	0	0	0	0	0	1	0	0	0	0	0
OTU127382	0	1	2	0	2	7	0	1	0	0	0	0	0	0	0	0	0	0	0	0	1	1	0	0	1	0	5	0	0	0	1	0	0	0	0	0	0	0	0	0	0	0	0	0	0	0	0	0	0
OTU127413	14	11	21	59	8	131	0	0	14	0	3	0	0	13	0	0	0	0	3	0	0	1	41	0	3	9	28	75	0	13	0	1	5	3	29	30	49	2	0	0	38	34	0	0	9	12	16	19	1
OTU127431	4	11	4	0	2	18	0	1	11	1	6	0	0	0	0	0	0	0	4	0	1	0	0	0	0	0	6	18	0	0	0	3	0	0	0	0	0	0	0	0	0	0	0	2	0	2	0	0	0
OTU127442	3	2	3	0	0	8	2	1	4	0	0	1	3	1	0	0	1	1	3	2	0	1	0	0	0	0	6	17	0	0	0	1	0	0	0	0	0	1	0	0	0	0	0	0	0	1	0	0	0
OTU127463	59	53	27	7	97	616	56	5	629	2	55	17	58	55	23	37	44	137	23	87	246	10	432	32	213	186	254	153	2	54	3	165	88	17	336	333	108	304	41	76	25	168	161	26	188	21	39	127	27
OTU127478	0	0	0	0	0	0	0	0	0	0	0	0	0	0	0	0	0	0	0	0	0	0	0	0	0	0	0	0	0	0	0	0	0	0	0	1	0	0	0	0	0	0	1	0	0	0	0	0	0
OTU127485	0	5	4	0	0	5	0	0	0	0	3	0	0	0	0	0	0	0	0	1	0	0	0	0	0	0	1	6	0	0	0	1	0	0	0	0	0	0	0	0	0	0	0	1	0	2	0	0	0
OTU127486	7	7	6	1	11	29	1	2	4	1	6	0	2	1	0	0	0	1	4	0	2	1	1	1	2	0	13	54	0	0	1	2	1	0	0	1	0	0	2	2	0	0	0	2	0	0	0	0	0
OTU127491	0	222	0	0	0	0	0	0	0	8	0	0	0	0	0	0	0	0	0	0	0	0	194	0	0	0	163	0	13	72	0	0	0	0	0	0	24	0	0	0	0	0	0	0	0	0	0	0	0
OTU127493	0	0	0	0	1	4	0	0	1	0	0	0	0	0	0	0	0	0	1	0	0	0	1	0	0	0	0	5	0	0	0	1	0	0	0	0	0	0	0	0	0	0	0	0	0	0	1	0	0
OTU127495	10	3	10	0	32	1268	0	0	17	2	3	25	0	2	2	18	42	100	25	32	16	12	97	1	34	144	714	359	5	38	3	13	51	9	70	17	18	25	10	8	16	10	16	5	8	14	59	16	4
OTU127499	0	0	0	0	0	0	2	0	0	0	0	0	0	0	0	0	0	0	0	0	0	0	0	0	0	0	0	0	0	0	0	0	0	0	0	0	0	0	0	0	0	0	0	0	0	0	0	0	0
OTU127513	0	3	1	0	0	2	0	0	2	0	2	0	1	0	0	0	0	0	1	0	0	0	0	0	0	0	1	1	0	0	0	1	0	0	0	0	0	0	0	0	0	0	0	0	0	0	0	0	0
OTU127515	0	0	0	0	0	0	0	0	0	0	0	0	0	0	0	0	0	0	0	0	0	0	0	0	0	0	0	0	0	0	0	0	0	0	0	0	0	0	0	0	0	0	0	0	0	0	0	0	1
OTU127531	4	8	2	0	0	7	0	2	5	0	3	0	4	1	0	0	0	1	0	1	0	0	0	0	0	0	9	22	0	0	1	2	0	0	0	0	0	0	0	0	0	0	0	1	1	0	1	0	0
OTU127533	1	0	0	0	0	0	0	0	0	0	1	0	0	3	0	0	1	2	5	0	0	0	0	2	0	0	0	0	0	0	0	0	0	0	0	0	0	0	0	0	0	0	0	0	8	0	0	0	0
OTU127538	2	0	8	0	0	6	0	0	0	0	3	2	7	40	0	3	26	0	6	0	0	51	0	14	0	0	0	0	0	0	36	0	0	0	0	0	0	0	0	9	3	0	0	0	9	0	0	1	0
OTU127540	0	1	0	0	0	1	0	1	0	0	0	0	0	0	0	0	0	0	2	1	0	0	0	0	0	0	4	15	0	0	0	0	0	0	0	0	0	1	0	0	0	0	0	0	0	0	0	0	0
OTU127541	1	0	19	0	12	135	0	1	11	0	0	0	0	5	0	0	12	34	0	0	6	0	25	0	3	24	26	355	0	30	0	8	22	1	5	7	1	14	0	0	18	8	0	0	0	2	6	2	1
OTU127547	2	2	0	89	1	50	12	0	3	0	6	4	4	63	1	7	5	7	1	8	0	0	8	0	31	0	15	114	0	0	1	17	54	0	2	7	1	5	0	0	10	2	1	6	0	8	0	4	1
OTU127570	1	3	0	0	0	0	0	1	1	0	0	0	1	0	0	0	0	0	0	0	0	0	0	0	0	0	0	1	0	0	0	0	0	0	0	0	0	0	0	0	0	0	0	0	0	0	0	0	0
OTU127581	1	1	0	0	1	2	0	0	1	0	1	0	0	0	0	0	0	0	1	0	0	0	0	0	0	0	1	3	0	0	0	0	0	0	0	0	0	0	0	0	1	0	0	1	0	0	0	0	0
OTU127585	0	0	0	0	0	0	0	0	2	0	0	0	0	0	0	0	0	0	0	0	0	0	1	0	0	0	1	3	0	0	0	0	0	0	3	0	0	4	0	0	0	0	0	0	0	0	0	0	0
OTU127587	0	0	0	0	0	0	0	0	0	0	0	18	0	0	0	0	0	0	7	7	0	2	0	0	0	0	0	0	2	0	2	0	0	0	0	0	0	0	0	0	1	0	0	0	0	0	0	0	0
OTU127604	1	1	0	0	2	4	0	0	4	0	0	0	0	0	0	0	0	0	0	0	1	0	1	0	0	0	1	3	0	0	1	0	0	0	0	1	0	0	0	0	0	0	0	0	0	0	0	0	0
OTU127616	0	1	2	1	0	7	0	0	0	0	0	0	0	0	0	0	0	1	0	0	0	0	0	0	0	0	1	5	0	0	0	0	0	0	0	0	0	0	0	0	0	0	0	0	0	0	0	0	0
OTU127625	2	0	0	0	0	0	0	0	0	0	0	0	0	0	0	0	0	0	0	0	0	0	0	0	0	0	0	0	0	0	0	0	0	0	0	0	1	0	0	0	0	0	0	0	0	0	0	0	0
OTU127644	0	0	0	0	0	0	1	0	0	0	0	0	0	0	0	0	0	0	0	0	0	0	0	0	0	0	0	0	0	0	0	0	0	1	0	0	0	0	0	0	0	0	0	0	0	0	0	0	0
OTU127645	1	2	0	0	0	3	0	0	25	0	3	0	1	2	0	0	7	1	0	0	16	5	32	0	34	31	5	19	0	0	0	5	0	0	7	2	0	16	4	0	0	4	0	0	0	0	0	0	0
OTU127658	0	8	1	0	4	10	0	2	4	0	3	1	2	0	0	0	0	1	0	0	0	0	1	0	0	0	4	16	0	0	2	7	0	0	0	0	0	1	0	0	0	0	3	3	0	2	0	0	0
OTU127662	0	19	9	0	0	28	3	1	67	1	12	0	9	0	0	12	9	0	0	61	15	0	74	0	21	5	12	25	0	15	0	13	1	2	121	103	1	19	5	28	2	52	0	9	28	0	2	33	0
OTU127669	1	0	1	0	0	1	0	0	0	0	0	0	0	0	0	0	0	0	0	0	0	0	0	0	0	0	0	4	0	0	0	1	0	0	0	0	0	0	0	0	0	0	0	0	0	0	0	0	0
OTU127671	0	0	1	0	0	6	1	0	2	0	1	0	1	0	0	0	0	1	0	0	0	0	0	0	0	0	3	5	0	0	0	0	1	0	0	0	0	0	0	0	0	0	0	0	0	0	0	0	0
OTU127681	0	1	2	0	0	2	0	1	6	0	7	0	2	0	0	0	0	0	1	0	2	0	0	0	0	0	0	13	0	0	0	1	0	0	0	0	0	0	0	0	0	0	0	0	0	0	0	0	0
OTU127718	1	5	0	0	0	58	0	0	5	0	0	0	0	0	0	1	0	0	0	0	0	0	1	0	20	3	0	1	0	0	0	1	0	0	0	1	0	1	0	2	0	1	0	5	1	5	9	3	0
OTU127727	0	0	0	0	1	0	0	8	0	7	0	0	1	4	0	0	0	0	0	1	11	146	0	4	0	0	1	6	7	79	96	0	0	0	0	0	0	0	0	10	0	0	0	0	0	0	0	0	0
OTU127729	0	0	0	0	0	0	0	0	0	0	0	0	0	0	0	0	0	0	0	0	0	0	0	0	0	0	0	0	0	0	0	0	0	0	0	0	0	0	0	0	0	0	0	0	0	0	0	0	0
OTU127736	0	0	0	0	0	0	0	2	0	0	0	58	0	0	0	0	0	0	0	0	0	0	0	0	0	0	0	0	0	0	0	0	0	0	0	0	0	0	0	0	0	0	0	0	0	0	0	0	0
OTU127800	0	1	3	7	1	25	0	0	0	0	0	1	0	0	0	0	0	0	0	0	0	0	0	0	0	0	0	0	0	0	0	0	0	0	0	0	0	0	0	0	2	0	0	0	0	2	1	1	0
OTU127802	1	1	1	1	2	5	0	0	0	0	0	0	0	0	0	0	0	2	1	0	0	0	0	0	0	0	7	13	0	0	0	1	0	0	0	0	0	1	0	0	0	0	0	0	0	0	0	0	0
OTU127872	1	2	1	0	0	2	0	0	1	0	0	0	0	0	0	0	0	0	0	0	0	1	0	0	0	0	1	4	0	0	0	0	0	0	0	0	0	0	0	0	0	0	0	1	0	0	0	0	0
OTU127883	0	3	0	0	0	0	0	0	0	0	2	0	0	0	0	0	0	0	0	0	3	0	0	0	0	0	0	0	0	0	0	0	0	0	0	1	0	2	3	2	1	0	2	0	42	0	0	0	0
OTU127891	1	2	3	0	1	3	1	0	0	0	2	0	1	0	0	0	1	0	0	0	0	0	0	0	0	0	5	27	0	0	0	1	0	0	0	0	0	0	0	0	0	0	0	1	0	1	0	0	0
OTU127930	0	0	0	0	0	0	0	0	0	0	0	0	0	0	0	0	0	1	0	0	0	0	0	0	0	0	1	3	0	0	0	0	0	0	0	0	0	0	0	0	0	0	0	0	0	0	0	0	0
OTU127946	23	12	12	0	3	13	149	12	7	0	4	1	9	59	38	0	43	16	18	2	2	7	3	1	0	3	746	2380	0	0	3	17	1	0	0	0	1	0	1	1	0	1	1	9	0	0	0	0	30
OTU127953	0	0	0	0	0	0	0	0	1	0	1	1	0	0	0	0	0	1	0	0	5	3	1	2	0	0	0	4	0	6	4	3	0	0	6	0	0	3	10	1	0	0	0	0	0	2	0	1	0
OTU127980	16	6	9	0	7	91	3	6	64	0	14	3	7	57	8	0	0	2	23	17	129	25	32	0	6	0	346	740	0	8	17	1	3	1	6	5	10	11	3	0	36	10	0	1	11	28	4	3	4
OTU127986	1	1	2	0	2	0	0	0	2	0	0	0	0	0	1	0	0	1	0	0	0	1	0	0	0	0	3	7	0	0	0	0	0	0	0	0	0	1	0	0	0	0	0	1	0	0	0	0	0
OTU127999	3	21	30	348	39	185	1	17	7	1	20	7	14	29	0	38	0	119	0	14	17	47	18	64	181	14	19	53	20	97	36	143	418	22	64	103	3	7	16	7	70	35	16	30	10	11	184	31	11
OTU128081	0	0	7	0	1	2	0	2	0	0	4	3	2	12	0	0	0	0	0	9	14	0	0	1	0	10	5	20	0	0	0	0	14	1	18	6	0	0	0	0	34	4	0	0	0	0	3	0	0
OTU128090	0	0	0	0	0	0	0	0	0	0	0	0	0	0	0	0	3	0	0	0	0	0	0	0	0	0	0	0	0	0	0	0	0	0	0	0	0	0	0	0	0	0	0	0	0	0	0	0	0
OTU128147	0	0	0	0	0	0	0	0	0	0	0	0	0	0	0	0	0	0	0	0	0	0	0	0	0	0	0	0	0	0	0	0	0	0	0	0	0	0	0	0	0	0	0	0	0	0	0	0	0
OTU128184	0	0	0	0	0	0	0	0	0	0	0	0	0	0	0	0	0	0	0	7	0	0	0	0	0	0	0	0	0	0	0	0	0	0	0	0	0	0	0	0	0	0	0	0	0	0	0	0	0
OTU128191	4	0	0	0	8	0	4	1	71	0	0	0	2	0	11	0	0	0	0	0	14	0	6	0	0	0	2	0	0	0	0	19	0	0	2	1	0	0	0	0	3	3	0	0	0	0	0	1	0
OTU128198	0	0	0	0	0	0	0	0	0	0	0	0	0	0	0	0	0	0	0	0	0	0	0	0	0	0	0	0	0	0	0	0	0	0	0	0	0	0	0	0	0	0	0	0	0	0	0	0	0
OTU128200	0	1	0	0	0	0	1	0	1	0	1	0	1	0	0	0	1	0	0	0	0	0	0	0	0	0	0	6	0	0	0	2	0	0	0	0	0	0	0	1	0	0	0	0	0	0	0	0	0
OTU128227	1	0	0	0	0	2	2	1	2	0	1	1	0	0	0	0	0	0	1	0	0	0	1	0	0	0	1	7	0	0	1	0	0	0	0	0	0	0	0	0	0	0	0	1	0	1	0	0	0
OTU128229	0	0	12	0	5	0	0	0	0	0	80	38	0	0	0	5	0	0	0	0	2	0	0	0	0	5	0	8	1	6	0	0	0	0	0	0	1	0	43	0	1	0	0	2	0	6	2	0	0
OTU128234	0	0	0	0	0	0	0	0	0	0	0	73	0	0	0	0	0	0	0	0	0	0	0	0	0	0	0	0	0	0	0	0	0	0	0	0	0	0	0	0	0	0	0	0	0	0	0	0	0
OTU128247	5	5	3	0	1	3	0	2	2	0	2	0	1	0	0	0	0	0	1	1	0	0	1	0	0	0	2	15	0	0	0	0	0	0	0	0	0	0	0	0	1	0	0	1	0	0	0	0	0
OTU128261	2	0	2	0	1	2	0	1	4	0	0	0	0	0	0	0	0	0	2	0	1	1	1	0	0	0	3	13	0	0	1	2	0	0	0	0	0	0	0	0	0	0	0	0	0	0	0	0	0
OTU128271	1	0	0	0	1	0	0	0	0	0	0	0	0	1	0	0	0	0	0	1	0	1	1	0	0	0	1	14	0	0	0	0	0	0	0	0	0	0	0	0	0	0	0	0	0	0	0	0	0
OTU128278	5	0	13	5	0	7	0	0	12	0	3	0	6	0	5	3	0	15	0	2	0	0	0	1	8	0	10	17	0	0	0	47	17	2	10	6	1	1	0	4	5	0	1	9	0	0	6	7	0
OTU128285	0	0	0	0	0	0	0	0	0	0	0	0	0	0	0	1	0	0	0	0	0	0	0	0	0	0	0	0	0	0	0	0	0	0	0	0	0	152	0	0	0	0	1	0	0	0	0	0	0
OTU128297	0	0	0	0	0	0	0	0	0	3	0	0	0	0	0	0	0	0	0	0	0	0	0	0	0	0	0	0	0	0	0	0	0	0	0	0	0	0	0	0	0	0	0	0	0	0	0	0	0
OTU128303	1	1	5	0	3	44	1	5	11	4	2	0	0	7	1	3	0	10	2	0	12	0	12	3	1	45	68	20	0	15	0	8	12	2	1	6	1	6	17	1	5	1	1	3	0	0	6	2	4
OTU128328	0	0	0	2	0	1	0	0	0	0	0	0	0	0	0	0	0	0	0	0	0	0	0	1	1	0	0	0	0	0	0	1	0	0	0	0	0	0	0	0	0	0	0	0	0	0	3	1	0
OTU128329	0	0	0	0	1	0	0	0	0	0	0	0	0	0	0	0	0	0	0	0	0	0	0	0	0	0	0	0	0	0	0	0	0	0	0	0	0	0	0	8	0	0	0	1	0	0	0	0	0
OTU128333	6	0	0	0	0	1	0	0	17	3	11	2	9	0	0	0	0	2	0	1	3	0	12	0	0	15	2	1	0	6	0	1	0	0	5	38	0	0	0	0	3	11	0	2	5	7	0	5	0
OTU128356	0	0	0	0	0	4	0	0	0	1	3	1	0	0	0	0	0	0	0	0	0	7	3	0	3	1	1	6	0	0	3	0	0	0	0	0	0	0	8	0	0	0	0	1	0	0	0	0	0
OTU128400	3	1	0	0	0	3	0	0	47	6	5	0	1	16	0	1	5	0	3	28	7	0	18	0	5	33	26	13	0	12	0	7	0	0	19	27	3	10	0	7	4	19	3	3	21	0	1	7	0
OTU128412	0	5	20	16	13	5	1	0	0	0	0	0	0	1	0	1	3	0	0	0	0	0	0	1	7	0	0	54	0	1	0	3	9	1	0	0	4	0	1	0	14	0	2	0	0	0	4	0	0
OTU128413	9	15	7	0	15	56	25	0	125	0	13	0	1	12	0	48	57	10	1	76	155	0	176	3	151	28	120	48	4	17	0	45	14	5	120	44	23	134	4	23	3	21	8	12	111	0	1	18	0
OTU128416	0	0	0	0	0	16	0	0	0	0	0	0	0	0	0	0	0	0	0	0	0	0	0	0	0	2	1	2	0	3	0	0	0	0	0	3	0	1	0	0	0	0	0	0	0	0	0	0	0
OTU128438	4	0	20	5	24	0	0	12	22	0	0	2	12	0	2	6	1	3	3	1	1	0	16	246	5	0	0	6	0	9	0	30	1	17	4	1	0	0	3	6	10	0	2	1	0	0	0	6	1
OTU128467	1	0	0	0	0	0	0	0	5	0	0	0	0	0	0	50	0	0	0	6	0	0	0	0	0	0	0	0	17	0	0	0	0	0	6	8	0	62	0	3	11	0	0	0	0	0	0	0	0
OTU128478	0	0	1	6	0	0	0	0	0	0	0	0	0	0	0	0	0	0	0	0	0	2	0	0	9	0	0	0	0	0	0	0	2	0	1	0	0	0	0	0	0	0	0	0	0	0	1	1	0
OTU128493	0	0	0	0	0	0	0	0	0	0	0	0	0	0	0	0	0	0	0	0	0	0	0	0	0	0	0	0	0	0	0	0	0	0	0	0	0	0	0	0	0	0	0	0	0	0	0	0	0
OTU128508	10	0	0	40	4	0	0	0	2	0	1	1	0	0	0	0	0	0	0	0	0	0	1	0	7	0	0	0	0	0	0	0	0	0	0	0	0	0	0	0	11	0	0	0	0	0	0	0	0
OTU128520	0	0	0	0	0	0	0	0	0	0	0	0	0	0	0	0	0	0	0	0	0	0	0	0	0	0	2	0	0	0	0	0	0	0	0	0	0	6	0	0	0	0	0	0	0	0	0	0	0
OTU128528	0	0	0	0	0	3	0	0	0	0	0	0	0	0	0	0	0	1	0	0	0	0	0	12	0	1	0	0	0	14	0	0	0	0	2	4	2	4	4	0	0	1	0	0	0	0	0	1	0
OTU128551	0	0	1	6	0	5	3	0	7	0	1	0	0	7	0	5	0	12	0	9	1	1	9	0	28	6	0	6	0	4	1	37	1	3	29	26	0	0	16	0	1	22	0	20	5	0	0	2	0
OTU128555	1	4	0	1	0	0	0	1	1	0	1	0	0	0	1	0	0	1	2	0	0	0	1	0	0	0	5	17	0	0	0	0	1	0	0	0	0	0	0	0	0	0	0	0	0	0	0	0	0
OTU128569	0	0	3	0	0	25	0	0	18	0	0	1	2	0	0	0	0	133	0	0	1	0	3	0	1	45	0	0	2	1	0	0	0	0	10	5	3	3	8	0	0	18	0	0	0	0	0	5	0
OTU128610	0	0	0	0	0	0	0	0	0	0	0	67	0	0	0	0	0	0	0	0	0	0	0	0	0	0	0	0	0	0	0	0	0	0	0	0	0	0	0	0	0	0	0	0	0	0	0	0	0
OTU128663	1	0	3	109	2	84	7	13	16	3	8	1	2	7	3	12	0	21	6	13	0	8	16	1	0	29	9	12	1	10	4	18	3	2	51	24	22	0	12	22	21	22	1	15	1	1	5	15	0
OTU128686	6	7	1	0	1	0	2	3	7	1	2	0	4	0	1	0	2	3	8	4	1	0	0	0	0	0	24	109	0	0	1	8	0	0	0	0	0	0	0	0	1	0	0	0	0	0	0	0	1
OTU128717	2	0	7	0	0	4	2	0	41	1	0	1	0	0	0	0	8	43	2	0	1	0	12	0	0	9	7	11	0	31	0	11	1	1	4	23	0	10	1	0	0	12	0	4	1	0	1	9	2
OTU128736	0	0	0	0	0	0	0	5	0	0	0	7	0	0	0	0	0	0	0	0	0	0	0	0	0	0	0	0	0	0	0	0	0	0	0	0	0	0	0	0	0	0	0	0	0	0	0	0	0
OTU128803	0	2	3	0	1	3	2	0	0	1	3	0	0	0	0	0	10	0	0	0	0	2	0	0	0	0	2	1	7	29	4	0	0	0	0	6	0	0	0	0	0	0	0	0	68	0	1	0	0
OTU128806	0	0	0	0	0	11	0	0	0	0	0	0	0	0	0	0	0	0	0	0	0	0	1	0	0	0	0	2	0	0	0	0	0	0	0	0	0	0	0	0	0	0	0	0	0	0	0	0	0
OTU128842	0	0	0	0	8	3	0	0	0	0	0	0	8	0	0	0	0	0	0	0	17	0	3	0	0	0	0	7	1	1	0	0	0	0	8	2	0	0	0	0	0	5	0	1	6	0	0	13	0
OTU128893	2	2	2	0	0	0	0	1	0	0	1	0	0	0	0	0	0	0	0	0	1	0	1	0	1	0	1	5	0	0	0	0	0	0	0	0	0	0	0	0	0	0	0	0	0	0	0	0	0
OTU128971	0	0	0	0	0	0	0	0	0	0	0	0	0	0	0	0	0	0	0	0	0	0	0	0	0	0	0	0	0	0	0	0	0	0	0	0	0	0	0	0	0	0	0	0	0	0	0	0	0
OTU129004	0	0	0	0	1	5	0	0	0	0	0	0	0	0	0	0	0	0	1	0	0	0	0	0	1	2	0	0	0	1	0	0	0	0	0	0	0	0	0	0	1	0	1	0	0	0	0	0	0
OTU129025	0	0	0	2	0	2	0	0	0	0	0	0	0	0	0	0	0	0	0	0	0	0	0	0	0	0	0	0	0	0	0	0	0	0	0	0	0	0	0	0	0	0	0	0	0	0	0	0	0
OTU129050	0	0	0	0	0	0	0	0	0	0	0	0	0	9	12	2	5961	39	0	0	0	0	0	0	1	0	2	51	0	0	0	1	0	0	0	0	0	0	0	0	0	0	0	0	0	0	0	0	0
OTU129063	0	0	1	0	0	0	0	1	1	0	0	0	1	0	0	0	0	1	0	0	0	0	0	0	1	0	1	4	0	0	0	0	0	0	0	0	0	0	0	0	0	0	0	0	0	0	0	0	0
OTU129128	0	0	13	34	0	2	1	1	0	1	7	0	0	0	2	12	0	24	0	1	0	36	0	17	164	5	2	0	9	6	15	0	89	0	52	1	0	1	0	0	21	0	1	3	0	0	19	1	4
OTU129161	0	0	0	0	0	0	0	0	0	0	0	0	0	0	0	0	0	0	0	0	0	0	0	0	0	0	0	0	0	0	0	0	0	0	0	8	0	0	0	0	0	0	0	0	0	0	0	0	32
OTU129165	0	0	0	0	0	7	0	0	0	0	0	0	0	0	3	0	0	5	0	0	3	0	0	0	0	0	0	0	0	5	0	6	0	0	0	0	0	0	0	0	37	0	0	0	0	0	0	0	3
OTU129190	0	0	0	0	0	0	0	0	0	0	0	0	0	0	0	0	0	0	0	0	0	0	0	0	0	0	0	0	0	0	0	0	0	0	0	0	0	0	0	0	0	0	0	0	0	0	0	0	0
OTU129205	0	0	0	0	0	0	0	0	0	0	0	0	0	0	0	0	0	0	0	0	116	0	0	0	0	0	0	0	0	0	0	0	0	0	0	0	0	0	0	0	0	0	0	0	0	0	0	0	0
OTU129217	1	0	0	0	0	16	0	0	0	0	0	0	0	0	0	0	0	0	1	0	0	1	0	0	0	0	13	10	0	0	2	0	0	0	0	0	0	0	0	0	0	0	1	0	0	0	0	0	0
OTU129255	0	0	0	0	0	1	0	0	0	0	0	0	0	0	0	0	0	0	0	0	0	0	0	0	0	0	6	1	0	0	0	0	0	0	0	0	0	0	0	0	0	0	0	0	0	0	0	0	1
OTU129302	0	0	0	0	0	0	0	0	31	8	0	0	0	0	0	8	0	1	0	0	0	0	0	0	31	0	0	0	4	0	0	0	15	0	0	0	0	155	0	0	3	0	0	0	0	0	0	0	0
OTU129307	0	0	2	105	0	131	0	0	14	0	4	0	0	7	1	9	0	35	0	9	6	1	15	0	13	44	10	16	1	20	0	1	25	4	6	4	2	0	4	0	3	6	3	3	2	6	29	2	0
OTU129313	4	0	0	0	0	44	0	0	1	0	0	0	0	0	0	0	0	0	0	0	56	0	1	0	1	9	7	8	0	0	0	5	1	0	0	19	0	0	5	0	7	0	0	4	0	0	0	1	0
OTU129336	0	0	0	0	1	2	0	0	1	94	4	3	0	0	0	0	1	0	0	0	0	1	0	0	0	0	0	0	0	0	0	0	0	0	0	0	0	0	0	0	0	0	0	0	0	0	0	0	0
OTU129358	0	0	0	0	0	0	0	0	0	0	0	0	0	0	0	0	0	0	0	0	0	0	0	0	0	0	0	0	0	0	0	0	0	0	0	0	0	0	0	0	0	0	0	0	0	0	0	0	0
OTU129359	0	0	0	0	0	0	0	0	0	13	0	174	0	0	0	0	0	0	0	0	0	0	0	0	0	0	0	0	0	0	0	0	0	0	0	0	0	0	0	0	0	0	0	0	0	0	0	0	0
OTU129362	0	0	0	0	0	0	0	0	0	3	0	0	0	0	0	1	0	0	0	0	0	0	3	0	0	19	7	0	0	0	0	0	2	0	13	3	0	0	0	2	3	5	0	0	0	0	2	2	0
OTU129365	0	0	0	0	0	24	0	0	0	0	0	0	0	0	0	0	0	0	0	0	0	0	0	0	0	0	0	0	0	0	0	0	0	0	0	0	0	0	0	0	0	0	0	0	0	0	0	0	0
OTU129383	0	0	20	9	0	2	0	1	11	0	3	0	4	1	0	0	22	7	14	14	5	31	2	7	12	0	0	5	0	1	24	0	0	0	0	0	0	0	0	0	0	0	0	0	0	0	0	0	0
OTU129387	0	0	0	52	0	14	0	5	76	0	0	0	0	0	0	6	0	15	0	0	0	0	0	0	7	0	0	0	0	0	0	15	55	2	7	1	0	0	0	5	2	0	11	0	0	0	2	0	0
OTU129403	0	0	0	0	0	0	0	0	0	0	0	0	0	0	0	0	0	0	0	0	0	0	0	0	0	0	0	0	0	0	0	0	0	0	0	0	0	0	0	0	0	0	0	0	0	0	0	0	0
OTU129420	0	0	0	0	0	0	0	0	0	0	0	0	0	0	0	0	0	0	0	0	0	0	0	0	0	0	0	0	0	0	0	0	0	0	0	0	0	0	0	0	0	0	0	0	0	0	0	0	0
OTU129427	0	0	0	0	0	0	0	6	0	1	0	21	0	0	0	0	0	0	0	9	0	11	0	0	0	0	0	0	0	0	11	0	0	0	0	0	0	0	0	0	0	0	0	0	0	0	0	0	0
OTU129433	1	0	0	0	0	0	0	0	0	0	0	0	0	0	7	0	5	0	0	1	0	0	0	0	0	0	0	0	0	1	0	0	0	0	0	10	0	0	0	0	0	0	13	0	0	0	0	0	0
OTU129436	0	0	0	0	0	0	0	0	0	0	0	0	0	0	0	0	3	0	0	0	0	0	0	0	0	0	0	0	0	0	0	0	1	0	0	0	0	0	0	0	0	0	0	0	0	0	0	0	0
OTU129453	0	0	0	0	0	6	0	0	45	0	4	0	9	0	0	6	3	2	2	26	5	0	25	0	35	9	27	10	2	21	0	4	2	0	18	6	0	21	0	0	0	1	0	0	0	0	0	5	0
OTU129455	0	0	0	0	0	0	0	0	0	0	0	0	0	0	0	0	0	0	0	0	2	0	0	0	0	0	0	0	0	0	0	0	0	0	0	0	0	0	0	0	0	0	0	0	0	0	0	0	0
OTU129456	4	12	10	50	25	88	21	4	97	42	23	4	8	12	4	23	113	91	5	15	17	1	46	17	170	276	143	22	17	103	0	53	21	9	94	50	45	119	55	33	23	21	5	17	10	9	21	19	4
OTU129460	0	0	2	0	0	3	0	0	0	0	0	0	0	0	0	0	0	0	1	0	1	0	0	0	1	0	2	1	0	1	0	0	1	0	0	0	0	0	0	0	0	0	0	0	0	0	0	0	0
OTU129463	4	37	0	0	0	0	0	0	87	0	0	0	0	16	0	10	3	10	0	0	26	0	23	1	4	4	25	9	0	0	0	0	0	2	56	29	0	47	4	2	0	11	0	8	0	0	3	8	0
OTU129467	0	0	1	0	0	6	0	0	6	0	0	0	0	0	0	0	0	17	0	0	1	0	0	0	0	0	0	0	0	0	0	0	0	0	2	1	0	6	0	0	0	0	0	0	0	0	0	0	0
OTU129482	0	0	0	0	0	0	0	0	0	0	0	0	0	0	0	0	0	0	0	0	0	0	0	0	0	0	0	0	0	0	0	0	0	0	0	0	0	0	0	0	0	0	0	0	0	0	0	0	0
OTU129484	0	0	0	2	0	2	7	0	0	1	0	0	7	1	0	1	0	5	0	0	0	0	0	0	0	4	0	3	0	7	0	1	3	0	1	3	0	0	0	0	0	1	0	0	0	0	0	1	0
OTU129506	0	0	0	0	0	0	0	0	0	0	0	0	0	1	0	0	90	1	0	0	0	0	0	0	0	0	0	5	0	0	0	0	0	0	0	0	0	0	0	0	0	0	0	0	0	0	0	0	0
OTU129508	0	0	1	1	0	12	0	0	0	0	0	0	0	0	0	0	0	0	0	0	0	0	1	0	0	0	0	1	0	0	0	0	0	0	0	0	0	0	0	0	0	0	0	0	0	0	0	0	0
OTU129520	0	0	0	0	0	0	0	0	0	0	0	0	0	0	0	0	0	0	0	0	0	0	0	0	0	0	0	0	0	0	0	0	0	0	0	0	0	0	0	0	0	0	0	0	0	0	0	0	0
OTU129524	2	20	6	58	16	18	7	7	20	20	5	2	46	21	0	4	2	29	0	2	0	3	45	22	13	66	14	48	1	57	1	9	16	0	14	29	4	4	1	8	4	16	1	27	21	3	8	9	7
OTU129533	0	0	1	0	0	21	0	0	0	0	0	0	0	0	0	0	0	0	0	0	0	1	1	0	0	0	4	6	0	0	0	0	0	0	0	0	0	0	0	0	0	0	0	0	0	0	0	0	0
OTU129559	0	0	0	0	0	0	0	0	0	0	0	0	0	0	0	3	0	0	0	0	0	0	12	0	0	0	0	0	0	11	0	0	0	0	32	33	0	2	0	0	0	19	0	0	0	0	0	4	0
OTU129564	0	0	1	0	0	2	0	0	0	0	1	3	0	0	0	1	0	0	0	1	1	1	6	3	0	4	0	1	0	1	0	6	0	2	5	2	0	4	0	13	4	0	0	0	0	0	2	0	0
OTU129570	0	0	0	0	0	0	0	0	0	0	0	0	3	0	0	0	0	0	0	0	0	0	0	0	0	0	0	0	0	0	0	0	0	0	0	0	0	0	0	0	0	0	0	1	0	8	0	0	2
OTU129579	4	0	1	0	0	1	1	0	0	0	0	0	0	0	0	0	0	1	0	1	0	0	0	0	0	2	1	4	0	0	0	4	1	0	0	0	0	1	0	0	0	5	0	2	4	0	0	0	0
OTU129582	1	0	1	0	0	0	0	0	6	0	0	0	0	0	0	0	0	0	0	1	14	0	0	0	0	0	0	1	0	0	0	0	0	0	0	0	0	0	7	0	0	0	0	0	20	0	0	0	0
OTU129599	0	0	0	0	0	0	0	0	0	0	0	0	0	0	0	0	0	0	0	0	0	0	0	0	0	0	0	0	0	0	0	0	0	0	0	0	0	0	0	0	0	0	0	0	0	0	0	0	0
OTU129606	3	0	2	2	0	13	6	2	5	2	0	0	8	11	0	2	0	7	0	2	0	0	0	0	0	24	0	4	1	1	1	3	2	0	6	1	0	1	0	0	0	0	0	0	3	0	2	1	0
OTU129610	0	0	0	0	0	2	0	0	0	0	0	0	0	0	0	0	0	0	0	0	0	0	1	0	0	0	0	0	0	0	0	0	0	0	0	0	0	0	0	0	0	0	0	0	0	0	0	0	0
OTU129626	0	0	0	0	0	0	0	0	0	0	0	0	0	0	0	0	0	0	0	0	0	0	0	0	0	1	0	0	0	0	0	0	0	0	0	0	0	0	0	0	0	0	0	0	0	0	0	0	0
OTU129684	0	0	0	0	0	0	0	0	0	219	0	0	0	0	0	0	0	0	0	0	2	0	0	0	0	0	0	0	0	0	0	0	0	0	0	0	0	0	0	0	0	0	0	0	0	0	0	0	0
OTU129703	0	3	1	0	0	0	1	0	0	0	1	0	2	0	0	0	0	0	1	0	0	1	0	0	0	0	3	9	0	0	0	0	0	0	0	0	0	0	0	0	0	0	0	0	0	0	0	0	0
OTU129708	1	0	0	0	0	1	0	13	0	121	0	81	0	0	0	0	0	0	0	0	0	0	0	0	0	0	0	0	0	0	0	0	0	0	0	0	0	0	0	0	0	0	0	0	0	0	0	0	0
OTU129712	0	0	1	0	0	0	0	0	0	0	0	0	0	0	0	0	0	0	0	0	0	0	0	0	0	0	0	0	0	0	0	10	0	0	0	0	0	0	0	0	0	0	0	0	0	0	0	0	0
OTU129742	0	2	15	0	5	346	4	1	25	13	5	1	6	1	0	2	0	35	1	1	4	1	13	0	12	10	20	31	0	6	0	34	0	0	22	34	5	1	0	3	0	14	1	3	39	0	0	7	0
OTU129749	0	0	0	0	0	19	0	0	0	0	0	1	0	0	0	0	0	0	0	0	0	0	0	0	0	0	0	0	0	0	0	0	0	0	0	0	0	0	0	0	0	1	0	0	0	0	1	0	0
OTU129753	0	0	0	0	0	1	0	0	9	1	0	0	0	0	0	0	0	0	0	0	0	0	1	0	0	0	0	0	0	0	0	0	0	0	2	1	0	0	0	0	5	1	0	0	6	0	0	1	0
OTU129805	4	0	0	0	0	0	0	0	4	0	0	0	0	0	0	0	0	0	0	0	0	0	0	0	0	0	0	0	0	0	0	0	0	0	0	2	0	0	0	0	0	0	0	0	0	0	0	0	0
OTU129812	0	0	1	1	0	4	0	0	2	0	0	0	0	0	0	0	0	0	0	0	0	0	3	0	0	0	0	1	0	0	0	0	0	0	0	0	0	0	0	0	0	0	0	0	0	0	0	0	0
OTU129834	0	1	5	0	0	2	0	0	0	0	0	0	0	0	0	1	0	0	0	0	0	0	0	0	0	0	0	0	0	0	0	0	0	0	0	0	1	0	0	0	0	0	0	0	0	0	0	0	0
OTU129995	0	0	0	0	3	0	0	0	3	0	1	0	0	0	0	0	0	0	0	0	0	32	0	7	0	1	0	0	3	0	18	0	2	0	0	7	0	0	1	0	4	0	0	0	80	0	0	0	0
OTU130076	0	1	15	9	15	112	0	0	1	0	1	1	0	0	0	2	0	3	0	0	1	0	4	2	14	0	1	0	0	0	0	1	0	0	0	2	0	0	0	0	3	1	26	4	1	0	45	12	0
OTU130113	0	0	0	0	0	0	0	0	3	0	0	0	0	0	0	0	0	0	0	0	0	0	0	0	0	0	0	2	3	1	0	1	0	0	0	6	0	1	0	0	0	0	0	0	0	0	0	0	0
OTU130114	0	0	0	2	0	3	0	0	0	0	0	0	0	2	0	0	0	1	0	0	0	1	0	0	1	0	0	0	0	0	0	0	0	0	0	0	0	0	0	0	0	0	0	1	0	0	0	0	0
OTU130123	0	0	0	0	0	4	0	0	12	0	2	1	0	0	0	0	0	2	0	0	0	0	1	0	0	0	0	0	0	0	0	1	0	0	6	0	0	0	2	0	0	0	0	0	0	18	0	0	0
OTU130163	0	0	0	0	0	0	0	0	0	0	0	0	0	1	1	0	0	1	1	1	0	0	0	0	0	0	1	18	0	1	1	1	0	0	0	0	0	0	0	0	0	0	0	0	0	0	0	0	0
OTU130226	0	0	0	0	0	0	0	1	0	0	0	0	0	0	1	0	1	1	1	1	0	0	0	1	0	0	9	42	0	0	0	1	0	0	0	0	0	0	0	0	0	0	0	0	0	0	0	0	0
OTU130230	0	27	0	0	0	0	0	0	31	0	0	0	0	0	0	0	0	2	0	0	0	0	1	0	8	0	0	3	0	0	0	0	2	0	4	7	1	1	1	4	0	15	0	0	0	4	5	5	0
OTU130232	0	0	0	0	0	0	0	0	0	0	0	0	0	0	0	0	0	0	0	0	0	0	0	0	0	0	0	0	0	0	0	0	0	0	0	0	0	0	0	0	0	0	0	0	0	0	0	0	0
OTU130295	0	3	0	0	0	0	1	1	5	0	3	0	0	0	0	0	0	0	0	2	0	0	0	0	2	0	4	7	0	0	0	0	0	0	0	0	0	0	0	0	0	0	0	0	0	0	0	0	0
OTU130302	0	0	9	10	0	6	0	0	14	7	1	0	0	0	0	13	0	45	0	8	1	5	86	18	58	10	1	14	4	2	1	34	5	2	116	114	5	10	10	8	0	60	0	6	0	0	6	29	0
OTU130316	1	0	0	0	0	0	1	0	4	0	0	0	1	0	1	0	0	0	1	0	0	1	0	0	0	0	3	6	0	1	0	0	0	0	0	0	0	0	0	0	0	0	0	0	0	0	0	0	0
OTU130332	0	0	0	0	0	0	0	0	0	0	0	0	0	0	0	0	0	0	0	0	7	0	2	0	0	0	0	0	0	0	0	4	0	0	0	0	0	0	0	17	0	0	0	0	0	0	0	0	0
OTU130388	0	0	0	0	0	0	0	0	0	0	0	1	1	0	0	0	0	0	0	0	0	0	5	0	0	0	0	0	0	0	0	0	2	0	0	0	0	0	0	0	0	0	0	0	0	0	0	0	0
OTU130434	0	0	0	0	0	0	0	0	0	0	0	110	0	0	0	0	0	0	0	0	0	0	0	0	0	0	0	0	0	0	0	0	0	0	0	0	0	0	0	0	0	0	0	0	0	0	0	0	0
OTU130520	0	0	0	0	0	0	0	0	2	0	0	0	0	0	0	0	0	0	0	0	0	0	0	0	0	0	3	0	0	0	0	0	4	0	2	2	0	0	0	0	0	0	0	0	0	0	0	0	1
OTU130602	0	0	0	3	0	1	0	0	0	0	0	0	0	0	0	0	0	0	0	0	0	0	0	0	0	0	0	2	0	0	0	0	0	0	0	0	0	0	0	0	0	0	0	0	0	0	0	0	0
OTU130651	0	0	0	0	1	0	0	0	0	1	3	1	0	0	0	0	1	0	0	0	0	1	0	0	0	0	0	0	0	0	0	0	0	0	0	0	0	0	0	0	0	0	0	0	0	0	13	3	0
OTU130659	0	0	0	0	0	0	0	0	0	0	0	0	0	0	1	0	74	0	0	0	0	0	0	0	0	0	0	0	0	0	0	0	0	0	0	0	0	0	0	0	0	0	0	0	0	0	0	0	0
OTU130675	0	0	0	0	0	0	0	0	0	0	0	0	0	0	0	0	0	0	0	0	11	0	0	0	0	0	0	1	0	0	0	0	0	1	0	0	0	0	0	0	0	0	0	0	0	0	0	0	0
OTU130717	2	0	1	0	0	0	1	0	0	0	0	0	2	0	1	0	0	2	1	3	0	2	0	0	0	1	16	64	0	1	1	1	0	0	0	0	0	1	0	0	0	0	0	0	0	0	0	0	0
OTU130742	0	0	0	0	0	0	0	0	0	0	0	0	0	0	0	0	5	0	0	0	0	0	6	0	0	0	1	0	0	0	0	0	0	0	0	16	0	0	0	0	0	15	0	0	32	0	0	2	0
OTU130754	0	0	0	0	0	0	0	0	0	0	0	0	2	0	0	0	0	0	0	0	0	0	0	0	0	0	0	0	0	0	0	0	0	0	0	0	1	0	0	0	0	4	0	0	0	0	0	0	0
OTU130759	0	0	0	0	0	0	0	0	0	0	0	0	0	0	0	0	0	0	0	0	0	0	0	0	0	0	0	0	0	0	0	0	0	0	0	0	0	0	0	0	0	0	0	0	0	0	0	0	0
OTU130797	0	0	0	46	0	11	0	0	4	0	1	0	0	3	0	0	10	3	4	0	0	1	9	0	5	7	1	13	0	0	0	1	4	0	10	3	4	0	0	0	4	10	0	0	9	2	0	8	0
OTU130803	0	0	0	0	0	0	0	0	0	0	0	0	0	0	0	0	0	0	0	0	0	0	0	0	0	0	0	0	0	0	0	0	0	0	0	0	0	0	0	0	0	0	0	0	0	0	0	0	0
OTU130813	0	6	9	0	2	31	0	0	9	1	2	0	2	0	1	0	0	0	0	9	7	0	2	0	5	22	5	0	0	4	0	11	0	0	0	6	0	20	1	0	0	0	3	5	0	0	0	2	0
OTU130819	0	0	0	6	0	1	0	6	0	0	0	0	0	4	0	3	0	1	0	4	3	0	1	0	4	11	0	2	0	0	0	2	0	0	0	0	0	0	0	0	0	0	0	0	0	0	1	0	0
OTU130830	4	1	7	2	2	143	0	1	10	0	3	3	8	14	0	2	0	16	1	1	2	0	3	0	1	12	6	56	0	2	0	1	3	0	12	6	1	1	0	0	8	13	1	5	2	1	0	1	2
OTU130869	0	6	0	0	0	0	0	0	0	0	0	0	0	0	1	0	0	0	0	0	1	11	4	11	6	0	0	0	0	0	5	0	0	0	0	0	0	0	0	0	0	0	0	0	0	0	0	0	0
OTU130873	0	0	0	0	0	0	0	0	0	0	0	0	0	0	0	0	3	0	0	0	0	0	2	0	0	2	0	1	0	1	0	0	0	0	0	0	0	0	0	0	0	0	0	0	0	0	0	0	0
OTU130875	1	0	0	0	0	0	0	0	0	0	0	0	0	0	0	0	0	0	0	0	0	0	0	0	0	0	7	22	0	1	0	0	1	0	0	0	0	0	0	0	0	0	0	0	0	0	0	0	0
OTU130928	0	0	3	4	51	56	0	0	3	15	29	7	0	0	0	0	2	0	0	0	0	5	1	0	1	0	0	0	0	3	3	0	1	0	0	0	0	0	0	0	1	0	1	0	1	0	1	4	0
OTU130930	0	0	0	1	0	0	0	0	0	0	0	0	0	1	0	0	0	0	0	0	0	0	1	0	224	0	0	0	0	1	0	0	1	0	0	0	0	0	0	0	0	0	0	0	0	0	0	0	0
OTU130937	0	0	0	0	23	0	19	0	0	18	2	0	0	0	1	0	0	0	4	1	0	0	0	0	0	0	0	19	0	0	0	0	0	0	0	0	0	0	5	0	0	0	8	0	0	0	0	0	0
OTU130962	0	0	2	9	2	0	0	0	20	0	0	0	0	0	0	0	0	0	0	1	192	0	0	5	0	0	42	10	0	0	0	117	0	1	4	2	0	8	8	30	0	0	0	0	0	0	0	0	0
OTU130982	9	0	0	0	2	2	0	0	31	0	10	0	0	0	0	0	1	2	7	14	4	0	9	0	5	1	11	4	0	1	0	1	1	0	7	1	23	6	4	0	0	0	3	0	4	0	0	7	0
OTU131029	0	0	0	0	0	0	0	0	2	0	0	0	0	0	0	0	0	0	0	0	3	0	10	0	6	2	2	0	0	0	0	2	0	1	1	6	0	0	0	0	0	0	0	0	0	0	0	0	0
OTU131036	0	0	0	0	0	0	0	1	0	0	0	0	0	0	0	0	0	7	0	0	0	0	0	0	3	0	0	0	0	0	0	0	1	0	0	1	6	0	0	6	0	1	0	1	15	0	1	0	1
OTU131039	0	0	0	0	0	0	0	0	0	0	0	0	0	0	0	0	0	0	0	0	0	0	0	0	0	0	0	0	0	0	0	0	0	0	0	0	0	0	0	0	0	0	0	0	0	0	0	0	0
OTU131057	0	0	0	0	0	13	0	0	0	0	0	0	0	0	0	0	0	0	0	0	0	0	3	0	0	0	0	1	0	0	0	0	0	0	0	0	2	0	0	5	10	28	0	0	0	0	0	0	0
OTU131100	1	0	0	0	0	0	0	94	0	948	0	1086	0	0	0	0	0	0	0	0	0	0	0	0	1	0	0	0	0	0	0	0	2	0	0	2	0	0	0	0	0	0	0	0	0	0	0	0	0
OTU131102	0	0	0	0	0	0	0	3	0	0	1	921	0	0	0	0	0	0	0	0	0	0	0	0	0	0	0	0	0	0	0	0	0	0	0	0	0	0	0	0	0	0	0	0	0	0	0	0	0
OTU131117	0	0	0	0	0	0	0	0	0	0	0	0	0	0	0	0	0	0	0	0	0	0	0	0	0	0	0	0	0	0	0	0	0	0	0	0	0	0	0	0	0	0	0	0	0	0	0	0	0
OTU131165	0	0	0	0	0	0	0	0	6	0	0	0	0	0	0	2	0	0	0	0	0	0	0	0	0	0	0	0	0	2	0	0	0	0	2	6	0	0	0	0	0	15	0	0	0	0	1	1	0
OTU131177	0	0	0	0	0	0	2	0	0	0	0	0	0	0	0	1	0	0	0	0	0	0	2	0	0	0	3	3	0	0	0	1	0	0	0	0	9	1	0	0	0	0	0	0	0	0	0	0	0
OTU131234	0	0	0	0	0	0	0	0	5	0	0	0	0	0	0	0	0	0	0	0	0	0	0	0	0	0	0	0	0	0	0	0	0	0	0	0	0	15	0	0	0	0	0	0	0	0	0	0	0
OTU131286	0	0	0	0	0	0	0	0	0	0	0	0	0	0	0	0	0	0	0	0	0	0	0	0	0	0	0	0	0	0	0	0	0	0	0	0	0	0	0	0	0	0	0	0	0	0	0	0	0
OTU131323	0	0	0	0	0	3	0	0	1	0	2	3	0	0	1	2	0	5	0	0	0	1	1	1	6	2	0	1	0	3	0	0	0	0	2	2	0	0	0	0	1	1	0	1	0	0	1	0	0
OTU131375	0	0	0	0	0	0	0	0	0	0	0	48	0	0	0	0	0	0	0	0	0	0	0	0	0	0	0	0	0	0	0	0	4	0	0	0	0	0	0	0	0	0	0	0	0	0	0	0	0
OTU131386	0	0	0	0	0	0	0	3	0	0	0	21	0	0	0	0	0	0	0	0	0	0	0	0	0	0	3	0	0	0	0	0	0	0	0	0	0	0	0	0	0	0	0	0	0	0	0	0	0
OTU131422	0	0	0	0	0	0	0	0	0	0	0	4	0	0	0	0	0	5	0	0	0	0	0	0	0	2	0	0	0	0	0	0	1	0	0	0	0	0	0	1	0	0	0	0	18	0	1	1	0
OTU131425	1	0	0	0	0	0	0	2	0	0	0	0	1	1	0	0	0	0	1	2	0	0	0	0	0	0	5	28	0	0	0	0	0	0	0	0	0	0	0	0	0	0	0	0	0	0	0	0	0
OTU131447	0	0	0	0	0	0	0	0	0	0	0	0	0	1	0	0	0	0	0	0	0	0	0	0	0	0	10	26	0	0	0	0	0	0	0	0	0	0	0	0	0	0	0	0	0	0	0	0	0
OTU131464	0	0	0	0	0	0	0	0	0	0	0	0	0	0	0	0	0	0	0	0	0	0	0	0	0	0	0	0	0	0	0	0	0	0	19	0	0	0	0	2	0	0	0	0	0	0	0	0	0
OTU131498	0	0	0	0	0	0	0	0	0	0	0	0	0	0	0	0	0	0	0	0	0	0	0	0	0	0	0	0	0	0	0	0	0	0	0	0	0	0	0	0	0	0	0	0	0	0	0	0	0
OTU131561	0	0	0	0	0	0	0	0	0	0	0	0	0	0	0	0	0	0	0	0	0	0	0	0	0	0	0	0	0	0	0	0	0	0	0	0	0	0	0	0	0	0	0	0	0	0	0	0	0
OTU131610	1	3	14	15	0	10	2	9	69	2	14	0	45	47	0	21	20	23	1	5	7	4	79	3	108	50	2	30	14	7	4	16	25	0	98	85	9	24	2	10	2	33	7	2	27	4	1	23	3
OTU131611	0	1	1	1	0	0	0	0	0	0	0	0	0	0	0	1	0	1	0	0	0	0	1	1	1	0	1	0	0	0	0	0	0	0	0	0	0	0	0	0	0	0	1	0	0	0	0	0	0
OTU131625	0	38	0	0	0	0	0	0	0	0	0	0	35	0	0	0	2	3	0	0	0	0	0	0	0	2	0	0	52	0	0	2	0	0	16	20	0	0	0	0	0	15	0	0	0	0	5	0	0
OTU131646	0	0	0	0	0	0	0	0	0	0	0	0	0	0	0	0	0	0	0	0	0	0	0	0	0	0	0	0	0	0	0	0	0	0	0	0	0	0	0	0	0	0	0	0	0	0	0	0	0
OTU131713	0	0	0	0	0	0	0	0	0	0	0	0	0	0	0	0	0	0	0	0	0	0	0	0	0	0	0	0	0	0	0	0	0	0	0	0	0	0	0	0	0	0	0	0	0	0	0	0	0
OTU131729	0	0	0	0	0	0	0	1	0	0	0	0	0	0	0	0	0	0	0	2	0	0	4	0	12	0	0	0	0	0	0	0	0	0	0	12	0	0	0	0	0	0	0	0	0	0	0	2	0
OTU131762	9	0	0	8	0	2	0	0	5	1	0	0	4	6	2	0	0	1	0	1	0	8	9	0	5	9	1	14	0	0	6	0	2	0	4	13	13	0	1	12	0	5	0	1	85	18	0	1	0
OTU131772	0	0	0	0	0	0	0	0	5	0	0	0	0	0	0	2	0	0	0	0	0	0	0	0	0	0	0	0	0	0	0	0	0	0	3	0	0	0	0	0	0	0	0	0	0	0	0	0	0
OTU131790	0	4	3	1	2	3	0	0	2	0	1	1	0	1	1	2	0	18	1	1	0	0	2	1	9	11	9	5	1	1	0	6	4	0	1	6	2	0	6	12	0	1	1	3	1	0	2	0	0
OTU131809	0	0	0	0	0	0	0	0	0	0	0	0	0	0	0	0	70	0	0	0	0	0	0	0	0	0	0	0	0	0	0	0	0	0	0	0	0	0	0	0	0	0	0	0	0	0	0	0	0
OTU132008	0	0	0	0	0	3	4	0	1	0	0	0	0	0	0	0	3	0	0	0	0	0	3	0	2	3	2	5	0	0	0	0	0	0	1	1	0	0	0	0	0	0	0	0	0	0	0	0	0
OTU132023	0	0	0	0	0	0	0	0	0	0	0	113	0	0	0	0	0	0	0	0	0	0	0	0	0	0	1	0	0	0	0	0	0	0	0	0	0	0	0	0	0	0	0	0	0	0	0	0	0
OTU132025	0	0	0	0	0	0	0	0	0	0	0	44	0	0	0	0	0	0	0	0	0	0	0	0	0	0	0	0	0	0	0	0	0	0	0	0	0	0	0	0	0	0	0	0	0	0	0	0	0
OTU132082	1	0	4	0	0	1	0	0	10	0	2	0	0	0	0	0	0	0	0	0	0	0	6	0	1	0	1	0	0	0	0	0	0	0	0	2	0	1	0	5	0	1	5	0	8	0	0	3	0
OTU132092	3	0	0	0	0	0	0	3	0	0	0	0	0	1	0	0	0	0	1	0	0	0	0	0	0	0	7	16	0	0	0	3	0	0	0	0	0	0	0	0	0	0	0	0	0	0	0	0	0
OTU132129	0	0	0	0	0	0	0	0	0	0	0	0	0	0	0	0	0	1	0	0	0	0	0	0	0	8	1	4	5	0	0	0	0	0	0	1	0	3	0	0	0	0	0	0	0	0	0	0	0
OTU132132	1	0	0	0	0	0	0	0	14	7	3	0	0	0	1	4	3	0	0	0	2	0	16	0	27	16	4	5	2	0	0	0	0	0	14	7	0	14	0	10	0	2	0	0	0	0	0	1	0
OTU132151	0	0	0	0	0	0	0	0	0	0	0	0	0	0	0	0	0	0	0	0	0	0	0	0	0	0	0	0	0	0	0	0	0	0	0	0	0	0	0	0	0	0	0	0	0	0	0	0	0
OTU132177	0	0	0	0	0	0	0	73	0	606	1	836	0	0	0	0	0	0	0	0	0	0	0	0	0	0	0	0	0	0	0	0	0	0	0	0	0	0	0	0	0	0	0	0	0	0	1	0	0
OTU132337	0	0	6	3	0	0	0	0	0	0	0	0	0	0	0	0	0	0	0	0	0	0	0	0	0	0	0	0	0	0	0	0	0	0	0	0	0	0	0	0	0	0	1	0	0	0	0	0	0
OTU132364	0	0	0	0	0	0	0	0	0	7	0	0	0	0	0	0	0	0	0	0	0	0	0	0	0	0	0	0	0	0	0	0	0	0	0	0	0	0	0	0	0	0	0	0	0	0	0	0	0
OTU132392	0	0	0	0	0	0	0	0	0	0	0	0	0	0	0	0	0	0	0	0	0	0	0	0	0	0	0	0	0	0	0	0	0	0	0	0	0	0	0	0	0	0	0	0	0	0	0	0	0
OTU132409	13	0	0	0	0	0	6	1	0	0	0	0	4	0	4	0	6	5	7	5	1	1	1	0	1	0	69	225	0	0	2	21	0	0	0	0	0	0	0	0	0	0	0	0	0	0	0	0	0
OTU132439	0	0	0	0	0	0	0	0	0	0	0	0	0	0	0	0	0	0	0	0	0	0	0	0	0	0	0	0	0	0	0	0	0	0	0	0	0	0	0	0	0	0	0	0	0	0	0	0	0
OTU132541	0	0	0	0	0	0	0	0	0	0	0	48	0	0	0	0	0	0	0	0	0	0	0	0	0	0	2	0	0	0	0	0	0	0	0	0	0	0	0	0	0	0	0	0	0	0	0	0	0
OTU132548	1	1	0	1	0	2	0	0	36	1	3	0	0	0	0	2	21	1	0	15	4	0	33	0	19	10	6	0	1	0	0	10	0	0	17	6	1	2	0	7	0	11	0	4	18	1	3	6	0
OTU132623	0	0	0	0	0	0	0	2	0	0	0	0	0	0	0	0	0	3	1	0	0	1	0	0	0	0	4	14	0	0	0	1	0	0	0	0	0	0	0	0	0	0	0	0	0	0	0	0	0
OTU132651	0	0	0	0	0	0	0	0	0	0	0	62	0	0	0	0	0	0	0	0	0	0	0	0	0	0	11	0	0	0	0	0	0	0	0	0	0	0	0	0	0	0	0	0	0	0	0	0	0
OTU132656	0	0	0	0	0	0	0	0	0	0	0	0	0	0	0	0	0	0	0	0	0	0	0	0	0	0	0	0	0	0	0	0	0	0	0	0	0	0	0	0	0	0	0	0	0	0	0	0	0
OTU132726	0	0	0	0	0	0	0	0	0	0	0	0	0	0	0	1	0	1	0	0	0	0	1	0	1	3	3	0	0	0	0	1	1	1	1	1	0	0	0	0	0	1	1	0	0	0	0	0	0
OTU132746	1	0	0	0	0	0	0	0	0	0	0	0	0	0	0	0	0	0	0	0	0	0	0	0	0	3	0	0	0	2	0	2	0	0	0	0	0	0	0	0	0	0	0	0	0	0	0	0	0
OTU132822	0	0	0	0	0	2	0	0	0	0	0	0	0	0	1	1	0	3	0	0	16	0	4	2	0	0	9	0	0	0	0	0	1	0	2	0	4	6	0	7	0	0	0	0	0	0	0	0	1
OTU132846	0	0	0	0	0	0	0	0	0	0	0	0	0	0	0	0	0	0	0	0	0	0	0	0	0	0	0	0	0	0	0	0	0	0	0	0	0	0	0	0	0	0	0	0	0	0	0	0	0
OTU132848	0	1	0	0	1	207	0	0	2	0	1	0	1	0	0	0	5	9	0	0	0	0	0	0	0	23	7	4	0	1	0	0	0	0	9	30	0	1	0	0	0	14	4	0	4	0	0	3	0
OTU132858	0	0	0	0	0	0	0	0	0	0	0	0	0	0	0	0	0	0	0	0	0	0	0	0	0	0	0	0	0	0	0	0	0	0	0	0	0	0	0	0	0	0	0	0	0	0	0	0	0
OTU132861	0	0	0	0	0	0	0	21	0	205	0	142	1	0	0	0	0	0	0	0	0	0	0	0	0	0	0	0	0	0	0	0	0	0	0	0	0	0	0	0	0	0	0	0	0	0	0	0	0
OTU132865	0	0	0	0	0	0	0	0	0	0	0	0	0	0	0	0	0	0	0	0	0	0	0	0	0	0	0	0	0	0	0	0	0	0	0	0	0	0	0	0	0	0	0	0	0	0	0	0	0
OTU132869	0	0	0	0	0	0	0	0	0	0	0	0	0	0	0	0	0	3	0	0	0	0	6	0	1	0	1	0	0	0	0	0	0	0	0	0	0	1	0	0	0	0	0	0	0	0	0	0	0
OTU132874	0	0	0	0	0	0	0	0	0	0	0	0	0	0	0	0	0	0	0	0	0	0	0	2	0	0	0	0	0	0	0	0	0	0	0	0	0	0	0	0	0	0	0	0	0	0	0	0	0
OTU132881	0	0	0	0	0	0	0	0	0	0	0	0	0	0	0	0	0	0	0	0	0	0	0	0	0	0	0	0	0	0	0	0	0	0	0	0	0	0	0	0	0	0	0	0	0	0	0	0	0
OTU132889	0	3	0	0	4	0	0	0	0	0	0	0	3	0	0	0	10	0	0	0	34	0	6	0	0	6	0	2	0	0	0	0	2	0	11	35	0	0	0	3	1	11	0	0	0	0	0	4	0
OTU132892	0	0	0	0	0	0	0	0	0	0	0	0	0	0	0	0	0	0	0	0	0	0	0	0	0	0	0	0	0	0	0	0	0	0	0	0	0	0	0	0	0	0	0	0	0	0	0	0	0
OTU132898	0	0	0	0	0	0	0	0	0	0	0	0	0	0	0	0	0	0	0	0	0	0	1	0	0	0	5	13	0	1	0	0	6	0	2	0	0	0	0	0	0	0	0	0	0	0	1	0	0
OTU132919	0	0	0	0	0	0	0	0	0	0	0	0	0	0	0	0	0	0	0	0	0	0	0	0	0	0	0	0	0	0	0	0	0	0	0	0	0	0	0	0	0	0	0	0	0	0	0	0	0
OTU132921	0	0	0	0	0	0	0	0	0	0	0	0	0	0	0	0	0	0	0	0	0	0	0	0	0	0	0	0	0	0	0	0	0	0	0	0	0	0	0	0	0	0	0	0	0	0	0	0	0
OTU132948	0	0	0	0	0	0	0	0	0	0	0	0	0	0	0	0	0	0	0	0	0	0	0	0	0	0	0	0	0	0	0	0	0	0	0	0	0	0	0	0	0	0	0	0	0	0	0	0	0
OTU132962	0	0	1	0	0	0	0	0	0	0	0	0	0	0	0	0	0	0	0	0	0	0	0	0	0	0	0	0	0	0	0	0	0	0	0	0	0	0	0	0	0	0	0	0	0	0	0	0	0
OTU132968	0	5	0	1	0	0	0	0	1	0	0	0	0	0	0	0	0	1	0	0	1	1	2	0	15	0	0	1	0	0	0	1	0	0	2	0	0	0	0	3	0	1	0	1	0	0	0	0	0
OTU132976	0	0	0	0	0	90	0	0	0	0	0	0	0	0	0	0	0	0	0	0	0	0	0	0	4	0	0	0	0	0	0	0	0	0	0	0	0	0	0	0	0	0	0	0	0	0	0	1	0
OTU132984	6	0	7	33	15	5	5	6	5	0	24	1	5	11	3	1	21	3	0	8	0	18	16	5	0	1	2	3	3	16	11	26	24	3	11	5	7	0	1	15	5	0	0	18	37	0	17	2	5
OTU132991	0	0	0	2	0	0	0	0	0	0	0	0	0	0	0	0	0	0	0	0	0	0	0	0	0	0	0	0	0	0	0	0	0	0	0	0	0	0	0	0	0	0	0	0	0	0	0	0	0
OTU132995	0	0	0	0	0	0	0	0	0	0	0	0	0	0	0	0	0	0	0	0	0	0	0	0	0	0	0	0	0	0	0	0	0	0	0	0	0	0	0	0	0	0	0	0	0	0	0	0	0
OTU133047	0	0	0	0	0	0	0	22	0	126	0	41	0	0	0	0	0	0	0	0	0	0	0	0	0	0	0	0	2	0	0	0	1	0	0	0	0	0	0	0	0	0	0	0	0	0	0	0	0
OTU133051	0	0	0	0	0	0	0	0	0	0	0	0	0	0	0	1	0	0	0	3	0	0	0	30	0	0	0	0	0	0	0	0	0	1	0	0	0	0	73	1	18	0	1	0	0	0	0	0	0
OTU133080	0	21	7	70	0	17	0	4	0	0	5	0	0	3	0	1	2	2	0	1	0	0	9	0	0	0	0	4	0	3	0	3	8	0	1	8	0	0	1	0	0	1	0	7	0	0	1	2	0
OTU133087	1	0	8	0	0	6	0	0	42	0	1	0	0	0	0	2	0	4	0	2	5	0	1	0	2	2	3	0	0	3	0	0	0	0	0	4	0	0	0	0	18	55	0	1	49	5	0	11	0
OTU133124	0	0	0	0	0	0	0	0	0	0	0	0	0	0	0	0	0	0	0	0	0	0	0	0	0	0	0	0	0	0	0	0	0	1	0	0	0	0	0	0	0	0	0	0	0	0	0	0	0
OTU133126	0	0	0	0	0	0	0	0	0	0	0	0	0	0	0	0	0	0	0	0	0	0	0	0	0	0	0	0	0	0	0	0	0	0	0	0	0	0	0	0	0	0	0	0	0	0	0	0	0
OTU133130	0	1	0	0	0	1	0	0	11	1	0	0	0	6	0	7	0	0	0	0	23	0	21	0	7	52	3	1	0	0	0	0	0	0	12	6	0	7	0	9	0	7	0	0	0	0	0	3	0
OTU133157	0	0	0	0	0	0	0	0	0	0	0	0	0	0	0	0	0	0	0	0	0	0	0	0	0	0	0	0	0	0	0	0	0	0	0	0	0	0	0	0	0	0	0	0	0	0	0	0	0
OTU133191	0	0	2	0	0	0	0	0	1	1	0	0	0	0	0	0	0	0	0	0	0	0	0	0	0	0	0	0	0	0	0	0	0	0	0	0	0	0	0	0	0	0	0	0	0	1	0	30	0
OTU133195	0	2	0	8	0	1	0	1	2	0	0	0	0	1	0	1	0	1	0	0	0	0	11	7	3	1	0	1	4	0	0	0	245	0	0	1	0	0	0	0	2	0	0	0	0	0	1	0	0
OTU133218	0	9	13	87	0	102	0	1	0	0	0	0	0	0	0	0	0	0	0	0	3	1	2	0	16	1	0	0	0	0	1	0	2	0	1	1	1	0	0	0	6	7	2	1	0	0	16	4	0
OTU133236	0	0	0	0	0	0	0	0	0	0	0	0	0	0	0	0	0	0	0	0	0	0	0	0	15	0	0	0	0	0	0	0	0	0	0	0	0	0	0	0	0	0	0	0	0	0	0	0	0
OTU133280	0	0	0	0	0	0	0	1	0	0	0	174	0	0	0	0	0	0	0	0	0	0	0	0	0	0	0	0	0	0	0	0	0	0	0	0	0	0	0	0	0	0	0	0	0	0	0	0	0
OTU133317	0	0	0	0	0	0	0	0	0	0	0	7	0	0	0	0	0	0	0	0	0	0	0	0	0	2	4	0	1	0	0	0	0	0	0	0	0	0	0	0	0	0	0	0	0	0	0	0	0
OTU133332	1	0	0	0	0	0	0	0	0	0	0	0	0	0	0	0	0	0	0	0	0	0	0	0	0	0	3	12	0	0	0	0	0	0	0	0	0	0	0	0	0	0	0	0	0	0	0	0	0
OTU133358	7	0	0	0	0	0	0	0	0	0	0	0	0	0	0	0	0	0	0	0	0	0	3	0	0	0	0	0	0	0	0	0	0	0	0	0	0	0	0	0	0	0	0	0	0	0	0	0	0
OTU133373	0	0	0	0	0	0	0	0	0	0	0	0	0	0	0	0	0	0	0	0	0	0	0	0	0	0	0	0	0	0	0	0	0	0	0	0	0	0	0	0	0	0	0	0	0	0	0	0	0
OTU133402	0	0	0	0	0	0	0	0	0	0	0	0	0	0	0	0	0	0	0	0	0	0	0	0	0	0	0	0	0	0	0	0	0	0	0	0	0	0	0	0	0	0	0	0	0	0	0	0	0
OTU133420	1	0	0	0	0	0	0	0	0	1	0	43	0	0	0	0	0	0	0	0	0	0	0	0	0	1	1	0	0	0	0	0	0	0	0	0	0	0	0	0	0	0	0	0	0	0	0	0	0
OTU133424	0	0	0	0	0	0	0	0	0	0	0	4	0	0	0	0	0	0	0	0	0	0	0	0	0	0	0	0	0	0	0	0	0	0	0	0	0	0	0	0	0	0	0	0	0	0	0	0	0
OTU133430	0	0	0	0	0	0	0	0	0	0	0	0	0	0	0	1	0	0	0	0	0	0	0	7	0	0	0	0	0	0	0	0	5	0	6	7	1	0	0	0	0	0	0	0	0	0	0	0	0
OTU133438	1	0	3	1	1	0	0	0	0	0	3	0	2	0	0	0	0	0	0	0	3	0	0	0	0	0	0	0	0	0	2	1	0	0	0	0	0	0	0	0	0	0	0	0	1	0	0	0	0
OTU133443	0	0	0	0	0	1	0	0	0	0	0	0	0	0	0	0	0	0	0	0	0	0	0	0	0	0	0	0	0	0	0	0	0	0	0	1	0	0	0	1	0	0	0	0	0	0	0	0	0
OTU133445	0	0	0	0	0	0	0	0	0	0	0	0	0	0	0	0	0	0	0	0	0	0	0	0	0	0	0	0	0	0	0	0	0	0	0	0	0	0	0	0	0	0	0	0	0	0	0	0	0
OTU133461	0	0	0	0	0	0	0	0	0	0	0	0	0	0	0	2	0	0	0	0	0	0	2	0	0	2	5	0	0	0	0	0	1	0	0	4	0	0	0	0	0	0	0	0	0	0	0	0	0
OTU133499	0	0	0	0	0	1	0	234	0	14	0	258	0	0	0	0	0	0	0	0	0	28	0	0	0	0	1	0	0	0	24	0	0	0	0	0	0	0	0	0	0	0	0	0	0	0	0	0	0
OTU133522	2	0	0	0	0	0	0	0	0	0	0	0	1	0	1	0	1	0	0	0	1	0	0	0	0	0	1	31	0	1	1	0	0	0	0	0	0	0	0	0	0	0	0	0	0	0	0	0	0
OTU133526	12	0	0	0	0	0	3	7	1	0	0	0	9	0	1	0	3	5	11	4	2	6	2	0	0	0	48	189	0	1	1	5	1	1	0	1	0	0	0	0	0	0	0	0	0	0	0	0	0
OTU133538	0	0	6	1	112	0	2	20	19	0	0	1	5	1	0	0	0	1	0	14	123	146	1	28	12	0	0	10	0	0	81	2	1	0	0	0	0	0	0	0	1	0	0	0	5	0	0	0	0
OTU133544	0	0	0	0	0	0	0	2	0	0	1	290	0	0	0	0	0	0	0	0	0	0	0	0	0	0	0	0	0	0	0	0	0	0	0	0	0	0	0	0	0	0	0	0	0	0	0	0	0
OTU133561	3	0	1	0	0	2	0	123	0	1769	7	8278	0	0	0	0	0	0	0	0	1	0	0	0	4	0	0	0	0	0	0	0	0	2	0	12	2	0	0	0	0	0	0	0	0	0	0	0	0
OTU133574	0	0	0	0	0	0	0	0	0	0	0	0	0	0	0	0	0	0	0	0	0	0	0	0	0	0	0	0	0	0	0	0	0	0	0	0	0	0	0	0	0	0	0	0	0	0	0	0	0
OTU133612	0	0	0	0	0	0	0	758	0	793	1	199	0	0	0	0	0	0	0	0	0	0	0	0	0	0	0	0	0	0	0	0	0	0	0	0	0	0	0	0	0	0	0	0	0	0	0	0	0
OTU133636	0	0	0	0	0	0	0	0	0	0	0	0	0	0	0	0	0	0	0	0	0	0	0	0	0	0	0	0	0	0	0	0	0	0	2	0	0	0	0	0	27	5	0	0	0	0	0	0	0
OTU133656	0	0	0	0	0	0	0	0	0	0	0	0	0	0	0	0	0	0	0	0	0	0	0	0	0	0	0	0	0	0	0	0	0	0	0	0	0	0	0	0	0	0	0	0	0	0	0	0	0
OTU133671	0	0	0	0	0	0	0	0	0	0	0	85	0	0	0	0	0	0	0	0	0	0	0	0	0	0	0	0	0	0	0	0	0	0	0	0	0	0	0	0	0	0	0	0	0	0	0	0	0
OTU133675	0	0	0	0	0	0	0	0	0	0	0	0	0	0	0	1	0	0	0	0	0	0	0	0	0	0	0	1	0	0	0	0	0	0	0	0	0	0	0	0	0	0	0	0	0	0	0	0	0
OTU133687	0	0	0	0	0	0	0	21	0	0	0	39	0	0	0	0	0	0	0	0	0	1	0	0	0	0	0	0	0	0	0	0	0	0	0	0	0	0	0	0	0	0	0	0	0	0	0	0	0
OTU133698	0	0	0	1	0	0	0	0	2	0	0	0	0	0	0	0	0	0	0	0	0	0	0	1	1	2	1	2	0	0	0	1	6	0	0	0	0	0	0	0	0	0	0	0	0	0	0	0	0
OTU133721	0	0	0	0	0	0	0	0	0	0	0	0	0	0	0	1	0	0	0	0	0	0	6	0	4	0	0	0	0	0	0	0	0	0	0	1	8	0	0	0	0	0	2	0	0	0	0	1	0
OTU133722	0	0	0	0	0	0	0	2	0	0	0	177	0	0	0	0	0	0	0	0	0	0	0	0	0	0	0	0	0	0	0	0	0	0	0	0	0	0	0	0	0	0	0	0	0	0	0	0	0
OTU133742	0	0	0	0	0	0	0	0	0	0	0	89	0	0	0	0	0	0	0	0	0	0	0	0	0	0	0	0	1	0	0	0	0	0	0	0	0	0	0	0	0	0	0	0	0	0	0	0	0
OTU133765	0	0	0	0	0	0	0	0	0	0	0	0	0	0	0	0	0	0	0	0	0	0	0	0	0	0	0	0	0	0	0	0	0	0	0	0	0	0	0	0	0	0	0	0	0	0	0	0	0
OTU133767	0	0	0	0	0	0	0	0	4	0	0	0	3	0	0	2	9	0	0	0	0	0	3	0	0	27	1	0	0	1	0	0	0	0	11	6	0	2	0	0	0	7	0	0	26	0	0	1	0
OTU133769	0	0	0	0	0	0	0	0	2	0	1	0	0	0	0	1	0	0	0	1	0	0	2	0	0	0	0	0	0	0	0	0	0	0	0	7	0	0	0	0	0	0	0	0	0	0	0	0	0
OTU133772	0	0	0	0	0	0	0	1	0	1	0	0	0	0	0	8	1	2	1	0	0	0	2	0	4	11	2	2	6	1	0	85	1	12	0	1	0	0	1	1	0	1	0	1	0	0	6	1	1
OTU133777	0	0	0	0	0	0	0	0	0	0	0	0	0	0	0	0	0	0	0	0	0	0	0	0	0	0	0	0	0	0	0	0	0	0	0	0	0	0	0	0	0	0	0	0	0	0	0	0	0
OTU133803	40	1	4	3	0	1	14	2	74	0	0	1	1	7	0	1	35	20	7	0	31	38	69	0	17	50	14	533	1	19	24	15	21	2	12	16	4	24	4	0	21	1	0	0	1	0	0	1	3
OTU133808	0	0	0	0	0	0	0	0	0	0	0	0	0	10	0	49	1	3	2	0	1	0	2	3	0	17	26	53	0	0	0	9	2	2	0	1	0	0	0	0	2	3	0	0	0	0	0	0	0
OTU133839	0	0	0	0	0	0	0	0	0	0	0	0	0	0	0	0	0	0	0	0	0	0	0	0	0	0	0	0	0	0	0	0	0	0	0	0	0	0	0	0	0	0	0	0	0	0	0	0	0
OTU133854	0	0	0	0	0	0	0	0	0	0	0	0	0	0	0	0	0	0	0	0	0	0	0	0	0	0	0	0	0	0	0	0	0	0	0	0	0	0	0	0	0	0	0	0	0	0	0	0	0
OTU133856	0	0	0	0	0	0	0	0	0	0	0	0	0	0	0	1	0	3	0	0	0	0	0	0	0	0	1	0	0	0	0	0	0	0	0	0	0	0	0	0	1	0	0	0	0	0	0	0	0
OTU133902	0	0	0	0	0	0	0	0	0	0	0	0	0	0	0	0	0	0	0	0	0	0	0	0	0	0	0	0	0	0	0	0	0	0	0	0	0	0	0	0	0	0	0	0	0	0	0	0	0
OTU133927	0	0	0	0	0	0	0	0	0	185	0	1115	0	0	0	0	0	0	0	0	0	0	0	0	0	0	0	0	0	0	0	0	0	0	0	0	0	0	0	0	0	0	0	0	0	0	0	0	0
OTU133996	0	0	0	0	0	0	0	0	2	0	0	0	19	0	0	0	0	0	0	0	0	0	4	0	0	0	3	0	0	0	0	0	0	0	5	6	0	0	0	0	0	0	0	0	0	0	0	0	0
OTU134041	0	0	0	0	0	0	0	0	5	0	0	0	0	0	0	4	0	0	0	0	0	0	0	0	9	1	0	0	0	0	0	0	0	0	0	0	0	13	0	0	0	1	0	0	0	0	0	0	0
OTU134148	0	0	6	6	0	1	0	0	2	0	0	0	0	0	0	0	0	0	0	0	0	0	0	0	3	2	0	1	0	1	0	0	0	0	0	1	0	0	0	0	5	0	0	9	3	8	0	0	0
OTU134216	0	0	0	0	0	0	0	0	0	0	0	0	0	0	0	0	0	0	0	0	0	0	0	0	0	0	0	0	0	0	0	0	0	0	0	0	1	0	0	0	0	0	0	0	0	0	0	0	0
OTU134219	0	0	0	0	0	0	0	0	0	0	0	0	0	0	0	0	0	0	0	0	0	0	0	0	0	0	0	0	0	0	0	0	0	0	0	0	0	0	0	0	0	0	0	0	0	0	0	0	0
OTU134239	0	0	0	0	0	0	0	0	0	0	0	0	0	0	0	0	0	0	0	0	0	0	0	0	0	0	0	0	0	0	0	0	0	0	0	0	0	0	0	0	0	0	0	0	0	0	0	0	0
OTU134257	0	1	0	0	0	0	0	0	0	0	0	0	0	0	0	0	0	4	0	0	1	0	2	0	3	1	1	3	0	1	0	1	1	0	2	0	0	0	1	0	0	0	0	0	0	0	0	0	0
OTU134267	0	0	0	0	0	0	0	0	0	0	0	0	0	0	0	0	0	0	0	0	0	0	0	0	0	0	0	0	0	0	0	0	0	0	0	0	0	0	0	0	0	0	0	0	0	0	0	0	0
OTU134322	0	0	0	0	0	0	0	0	0	0	0	0	0	0	0	0	0	0	0	0	0	0	0	0	0	0	0	0	0	0	0	0	0	0	0	0	0	0	0	0	0	0	0	0	0	0	0	0	0
OTU134324	0	0	0	0	0	0	0	0	0	0	0	0	0	0	0	0	0	0	0	0	0	0	0	0	0	0	0	0	0	0	0	0	0	0	0	0	0	0	0	0	0	0	0	0	0	0	0	0	0
OTU134358	0	0	0	0	0	0	0	0	0	0	0	0	0	0	0	0	0	0	0	0	0	0	0	3	0	0	0	0	0	0	0	0	0	1	0	0	0	0	0	0	0	0	0	0	1	0	0	0	0
OTU134409	3	10	4	69	0	184	15	2	72	0	4	0	0	18	16	8	1	25	4	11	52	10	26	28	9	157	40	24	1	3	13	160	45	9	37	37	30	3	85	51	11	14	0	0	0	1	3	16	8
OTU134454	0	0	0	0	0	0	0	0	0	0	1	0	0	0	0	0	0	1	0	0	0	0	1	1	5	2	0	0	0	0	1	2	2	0	0	0	0	0	0	0	0	0	0	0	0	0	0	0	0
OTU134480	0	0	0	0	0	0	0	2	0	37	0	44	0	0	0	0	0	0	0	0	0	0	0	0	0	0	0	0	0	0	0	0	0	0	0	0	0	0	0	0	0	0	0	0	0	0	0	0	0
OTU134510	0	0	0	0	0	0	0	0	0	0	0	0	0	0	0	0	0	0	0	0	0	0	0	0	0	0	0	0	0	0	0	0	0	0	0	0	0	0	0	0	0	0	0	0	0	0	0	0	0
OTU134513	0	0	1	1	0	0	0	0	0	0	0	0	0	0	0	0	0	0	0	0	0	0	0	0	0	0	0	0	0	0	0	0	0	0	0	0	0	0	0	0	0	0	0	0	0	0	0	0	0
OTU134527	7	5	3	1	1	5	15	5	16	0	6	6	3	54	13	104	0	62	1	2	4	2	13	7	234	154	146	65	10	44	2	23	5	8	91	69	3	8	24	1	13	31	8	1	0	0	2	0	1
OTU134610	0	0	1	0	0	0	0	0	0	0	0	0	0	0	0	0	0	0	0	0	0	4	0	0	0	0	0	0	0	5	1	0	0	0	0	0	0	0	0	0	0	0	0	0	0	0	0	0	0
OTU134618	8	0	0	0	0	0	20	0	0	0	0	0	0	0	0	0	0	0	0	0	0	0	0	0	0	0	0	0	0	10	0	0	0	0	0	0	0	0	0	0	0	0	0	0	0	0	0	0	0
OTU134699	0	0	0	0	0	0	0	0	0	0	0	0	0	0	0	1	0	0	0	0	0	0	0	0	0	0	1	0	0	0	0	0	0	0	12	4	0	0	0	0	0	1	0	0	0	0	0	0	0
OTU134729	0	0	0	0	0	0	0	0	0	0	0	0	0	0	0	0	0	0	0	0	0	0	0	0	0	0	0	0	0	0	0	0	0	0	0	0	0	0	0	0	0	0	0	0	0	0	0	0	0
OTU134751	0	0	0	0	0	0	0	0	0	0	0	0	0	0	0	0	0	0	0	0	0	0	0	0	0	0	0	0	0	0	0	0	0	0	0	0	0	0	0	0	0	0	0	0	0	0	0	0	0
OTU134770	12	14	23	5	0	17	9	2	147	1	21	0	14	1	0	20	21	19	4	32	0	0	74	0	30	51	33	38	1	15	0	23	67	4	74	74	0	14	1	4	6	44	15	0	8	8	8	31	0
OTU134774	0	0	0	0	1	0	0	0	0	0	0	0	0	0	0	0	0	0	0	0	0	0	0	0	0	0	0	0	0	0	0	0	0	0	0	0	0	0	0	0	0	0	0	0	0	0	0	0	0
OTU134786	0	0	0	0	0	0	0	0	0	0	0	0	0	0	0	0	0	0	0	0	0	0	0	0	0	0	0	0	0	0	0	0	0	0	0	0	0	0	0	0	0	0	0	0	0	0	0	0	0
OTU134795	0	0	0	0	0	0	0	0	0	0	0	0	0	0	0	0	1	0	1	0	0	2	1	0	0	0	18	21	0	0	1	23	0	0	0	0	0	1	0	0	0	0	0	0	0	0	0	0	0
OTU134809	1	0	2	0	0	2	0	0	5	0	0	0	0	0	0	0	0	6	0	1	0	0	0	0	4	0	0	0	0	0	0	0	3	0	1	0	0	0	0	0	0	0	2	0	0	0	0	1	0
OTU134822	0	0	0	0	0	0	0	81	0	307	0	138	0	0	0	0	0	0	0	0	0	13	0	0	0	0	0	0	0	0	0	0	0	0	0	0	0	0	0	0	0	0	0	0	0	0	0	0	0
OTU134880	0	0	0	0	0	0	0	13	0	382	0	3	0	0	0	2	1	1	0	0	0	1	0	0	0	0	0	0	0	0	0	0	0	0	0	0	0	0	0	0	7	1	0	0	0	0	0	0	0
OTU134883	0	0	0	0	0	0	0	0	0	25	0	0	0	0	0	0	0	0	0	0	0	0	0	0	0	0	0	0	0	0	0	0	0	0	0	0	0	0	0	0	0	0	0	0	0	0	0	0	0
OTU134885	0	0	0	0	0	0	0	0	0	0	0	0	0	0	0	0	0	0	0	0	0	0	0	0	0	0	0	0	0	0	0	0	0	0	0	0	0	0	0	0	0	0	0	0	0	0	0	0	0
OTU134891	0	0	0	0	0	0	0	2	0	0	0	0	0	5	0	5	1	10	0	1	1	2	1	0	2	4	2	4	0	6	1	2	10	1	9	2	0	0	0	0	1	0	0	0	0	0	0	0	1
OTU134893	0	0	0	0	0	0	0	0	0	0	0	0	0	0	0	1	0	1	0	0	0	0	0	0	0	0	0	0	0	1	0	0	0	0	0	0	0	0	0	0	0	0	0	0	0	0	0	0	0
OTU134949	0	0	0	0	0	0	0	0	0	3	0	0	0	0	0	0	0	0	0	0	1	0	0	0	0	0	0	0	0	0	0	0	0	0	0	0	0	0	0	0	0	0	0	0	0	0	0	0	0
OTU134959	0	0	0	0	0	0	0	0	0	0	0	0	0	0	0	0	0	0	0	0	30	0	0	0	0	0	0	0	0	0	0	0	0	0	0	0	0	0	0	0	0	0	0	0	0	0	0	0	0
OTU134990	0	0	0	0	0	0	0	76	0	1410	1	1059	0	0	0	0	0	0	0	0	0	0	0	1	0	0	0	6	0	0	0	0	0	0	0	0	0	0	0	0	0	0	0	0	0	0	0	0	0
OTU135013	0	0	0	0	0	0	0	26	0	57	0	51	0	1	0	0	0	3	0	0	0	0	0	0	0	0	0	0	0	0	0	0	0	0	0	0	0	0	0	0	0	0	0	0	0	0	0	0	0
OTU135023	0	0	0	0	0	0	0	0	0	0	0	0	0	0	0	0	0	2	0	0	0	0	0	0	0	2	0	0	0	0	0	0	0	0	0	0	0	0	0	0	1	2	0	0	1	0	0	0	0
OTU135043	0	0	2	0	0	1	0	0	1	0	0	0	0	0	0	0	0	0	0	0	0	0	0	0	0	2	0	0	0	0	0	0	0	0	1	1	0	0	0	0	1	1	0	0	1	0	0	0	0
OTU135045	0	0	0	0	0	0	0	0	0	0	0	0	0	0	0	0	0	0	0	0	0	0	0	0	0	0	0	0	0	0	0	0	0	0	0	0	0	0	0	0	0	0	0	0	0	0	0	0	0
OTU135047	0	0	1	0	0	0	4	0	0	0	0	0	0	1	2	0	0	0	0	0	0	0	0	0	0	0	0	0	0	0	0	0	0	0	0	0	0	0	0	0	0	0	0	0	0	0	0	0	0
OTU135223	5	0	3	22	4	19	4	1	11	0	0	0	12	7	4	10	2	13	1	22	0	0	0	0	52	78	2	7	1	1	0	9	6	3	37	18	1	5	0	1	2	19	0	0	0	10	1	3	0
OTU135269	0	0	0	0	0	0	0	0	0	0	0	0	1	0	0	0	0	0	0	0	0	0	0	0	0	0	0	0	0	0	0	0	0	0	0	0	1	0	0	0	0	0	0	0	0	0	0	0	0
OTU135272	0	0	0	0	0	0	0	0	0	0	0	0	1	1	0	0	0	0	1	1	0	1	0	0	0	0	4	10	0	0	0	0	0	0	0	0	0	0	0	0	0	0	0	0	0	0	0	0	0
OTU135286	0	0	0	0	0	0	0	0	0	0	0	0	0	0	0	0	0	2	0	0	0	0	0	0	0	1	1	2	0	0	0	0	0	0	5	0	0	0	0	0	0	0	0	0	0	0	0	0	0
OTU135298	0	0	0	0	0	0	0	0	0	0	0	0	0	0	0	0	31	0	0	0	84	0	21	0	7	0	0	0	0	0	0	0	0	0	0	0	0	0	0	0	0	0	0	0	0	0	0	0	0
OTU135415	0	0	0	0	0	0	0	0	0	0	0	0	0	0	0	0	0	0	0	0	0	0	0	0	0	0	0	0	0	0	0	0	0	0	0	0	0	0	0	0	0	0	0	0	0	0	0	0	0
OTU135425	0	0	0	0	0	9	0	0	0	0	0	0	0	0	0	0	0	0	0	0	0	0	0	0	0	0	0	0	0	0	0	0	0	0	0	0	0	0	0	0	0	0	0	0	0	0	0	0	0
OTU135430	0	0	0	0	0	0	0	22	0	0	0	0	0	0	0	0	0	0	0	0	0	0	0	0	0	0	0	0	0	0	0	0	0	0	0	0	0	0	0	0	0	0	0	0	0	0	0	0	0
OTU135439	0	0	0	0	0	0	0	0	0	0	0	0	0	0	0	0	0	0	0	0	0	0	0	0	0	0	0	0	0	0	0	0	0	0	0	0	0	0	0	0	0	0	0	0	0	0	0	0	0
OTU135442	0	0	0	0	0	0	0	0	0	0	0	0	0	0	0	0	0	0	0	0	0	0	0	0	0	0	0	0	0	0	0	0	0	0	0	0	0	0	0	0	0	0	0	0	0	0	0	0	0
OTU135447	0	0	0	0	0	0	0	0	0	0	0	0	0	0	0	0	0	0	0	0	0	1	0	0	92	0	0	0	0	1	0	0	0	0	0	0	0	0	0	0	0	0	0	0	0	0	0	0	0
OTU135452	0	0	0	0	0	0	0	0	0	0	0	0	0	0	0	0	0	0	0	0	0	0	0	0	0	0	0	0	0	0	0	0	0	0	0	0	0	0	0	0	0	0	0	0	0	0	0	0	0
OTU135454	0	0	8	0	0	0	2	0	0	0	0	0	0	0	0	0	0	0	0	0	0	0	0	0	0	0	0	0	0	0	0	0	0	0	0	0	0	0	0	0	0	0	0	0	0	0	0	0	0
OTU135485	0	0	0	0	0	0	0	1	0	25	1	761	0	0	0	0	0	0	0	0	40	0	0	0	0	0	0	0	0	0	0	0	0	0	0	6	0	0	0	0	0	0	0	0	0	0	0	0	0
OTU135491	0	0	0	0	0	0	1	0	0	0	1	0	0	0	0	0	0	0	0	0	0	0	0	0	0	0	0	0	0	0	0	0	0	0	0	0	0	0	0	0	0	0	0	0	0	0	0	0	0
OTU135493	0	0	0	0	0	0	0	0	0	0	0	0	0	0	0	0	0	0	0	0	0	0	0	0	0	0	0	0	0	0	0	0	0	0	0	0	0	0	0	0	0	0	0	0	0	0	0	0	0
OTU135506	0	0	0	0	0	0	0	0	0	0	0	0	0	0	0	0	0	0	0	0	0	0	0	0	0	0	0	0	0	0	0	0	0	0	0	0	0	0	0	0	0	0	0	0	0	0	0	0	0
OTU135520	0	0	0	0	0	0	0	0	0	56	0	53	0	0	0	0	0	0	0	0	0	0	0	0	0	0	0	0	0	0	0	0	0	0	0	0	0	0	0	0	0	0	0	0	0	0	0	0	0
OTU135525	0	0	0	0	0	0	0	0	0	0	0	0	0	0	0	0	0	0	0	0	0	0	0	0	0	0	0	0	0	0	0	0	0	0	0	0	0	0	0	0	0	0	0	0	0	0	0	0	0
OTU135538	0	0	0	0	0	0	0	0	0	0	0	0	0	0	0	0	0	0	0	0	0	0	0	0	0	1	0	0	0	0	0	0	0	0	0	8	0	0	0	0	0	0	0	0	0	0	0	0	0
OTU135562	0	0	0	0	0	0	0	0	0	0	0	0	0	0	0	0	0	0	0	0	0	0	0	0	0	0	0	0	0	0	0	0	0	0	0	0	0	0	0	0	0	0	0	2	0	0	0	0	0
OTU135564	0	0	0	0	0	0	0	3	0	33	0	338	0	0	0	0	0	0	0	0	0	0	0	0	0	0	0	0	0	0	0	0	0	0	0	0	0	0	0	0	0	0	0	0	0	0	0	0	0
OTU135589	0	0	0	0	0	0	0	0	0	0	0	0	0	0	0	0	0	0	0	0	0	0	0	0	0	0	0	0	0	0	0	0	0	0	0	0	0	0	0	0	0	0	0	0	0	0	0	0	0
OTU135590	0	0	0	0	0	1	0	0	1	0	0	0	0	0	0	0	0	0	0	0	0	0	0	0	0	6	0	0	0	1	0	0	0	0	0	0	0	0	0	0	0	0	0	0	0	0	0	0	0
OTU135606	0	0	0	0	0	3	0	16	0	205	0	464	0	0	0	0	0	0	0	0	0	0	0	0	0	0	0	0	0	0	0	0	0	0	0	0	0	0	0	0	0	0	0	0	0	0	0	0	0
OTU135626	0	0	0	0	0	0	0	0	0	0	0	186	0	0	0	0	0	0	0	0	0	0	0	0	0	0	0	0	0	0	0	0	0	0	0	0	0	0	0	0	0	0	0	0	0	0	0	0	0
OTU135646	3	0	1	0	3	0	11	0	9	0	0	0	7	0	0	2	275	0	0	0	30	5	1	0	0	0	42	0	2	585	4	18	68	0	0	0	0	3	67	0	0	2	0	0	0	0	0	0	0
OTU135670	0	0	0	0	0	0	0	0	0	0	0	0	0	0	0	0	0	0	0	0	0	0	0	0	0	0	0	0	0	0	0	1	0	0	0	5	0	1	0	0	0	0	0	3	0	0	0	1	0
OTU135672	2	0	0	1	0	0	0	0	7	0	2	0	0	1	0	0	1	0	0	0	0	0	4	0	1	2	0	11	0	0	0	1	0	0	0	0	0	0	0	0	0	0	0	0	0	0	0	0	0
OTU135704	0	0	0	0	0	0	0	0	0	0	0	0	0	0	0	0	0	0	0	0	0	0	0	0	0	0	0	0	0	0	0	0	0	0	0	0	0	0	0	0	0	0	0	0	0	0	0	0	0
OTU135734	1	0	0	0	0	0	0	0	0	0	0	0	0	1	0	0	0	0	0	0	0	0	0	0	0	1	1	0	0	0	0	1	0	0	1	1	0	0	0	0	0	0	0	0	0	0	0	0	0
OTU135744	0	0	0	0	0	0	0	0	0	0	0	125	0	0	0	0	0	0	0	0	0	0	0	0	0	0	0	0	0	0	0	0	0	1	0	0	0	0	0	0	0	0	0	0	0	0	0	0	0
OTU135761	0	0	0	0	0	0	0	0	0	0	0	0	0	0	0	0	0	0	0	0	0	0	0	0	0	0	0	0	0	0	0	0	0	0	0	0	0	0	0	0	0	0	0	0	0	0	0	0	0
OTU135763	0	0	0	0	0	0	0	0	0	0	0	0	0	0	0	0	0	0	0	0	0	0	0	0	0	0	0	0	0	0	0	0	0	0	0	0	0	0	0	0	0	0	0	0	0	0	0	0	0
OTU135791	0	0	0	0	0	0	0	0	0	0	0	0	0	0	0	0	0	0	0	0	15	0	0	0	0	0	0	0	0	0	0	0	0	0	0	0	0	0	0	0	0	0	0	0	0	0	0	0	0
OTU135804	0	0	0	0	0	0	0	0	0	0	0	0	0	0	0	0	0	0	0	0	0	0	0	0	0	0	0	0	0	0	0	0	0	0	0	0	0	0	0	0	0	0	0	0	0	0	0	0	0
OTU135806	0	3	0	0	0	0	0	0	0	0	0	0	0	0	0	0	5	0	0	0	0	0	2	0	5	0	0	0	0	0	0	0	0	0	8	0	0	0	0	0	0	0	0	0	0	0	0	0	0
OTU135811	0	0	0	0	0	0	0	0	0	0	0	0	0	0	0	0	0	0	0	0	0	0	0	0	0	0	0	0	0	0	0	0	0	0	0	0	0	0	0	0	0	0	0	0	0	0	0	0	0
OTU135853	0	0	0	0	0	0	0	0	0	0	0	2	1	0	0	1	0	2	1	5	1	29	0	0	4	0	0	0	0	0	19	0	0	0	0	0	0	0	0	0	0	0	0	0	0	0	0	0	0
OTU135856	0	0	0	0	0	0	0	89	0	0	0	76	0	0	0	0	0	0	0	0	0	0	0	0	0	0	0	0	0	0	0	0	1	0	0	0	0	0	0	0	0	0	0	0	0	0	0	0	0
OTU135877	0	0	0	0	0	0	0	0	0	0	0	0	0	0	0	0	0	0	0	0	0	0	0	0	0	0	0	0	0	0	0	0	0	0	0	0	0	0	0	0	0	0	0	0	0	0	0	0	0
OTU135885	0	0	0	0	0	0	0	119	0	807	5	104	0	0	0	0	0	0	0	0	0	0	0	0	0	0	1	0	0	0	0	0	0	0	0	0	0	0	0	0	4	0	0	0	0	0	0	0	0
OTU135902	0	0	0	0	0	0	1	0	0	0	0	0	0	0	0	0	0	0	0	0	0	0	0	0	0	0	0	0	1	0	0	0	0	0	0	0	0	0	0	0	0	0	0	0	0	0	0	0	0
OTU135925	0	0	0	0	0	0	0	0	0	0	0	0	0	0	0	0	0	0	0	0	0	0	0	0	0	0	0	0	0	0	0	0	0	0	0	0	0	0	0	0	0	0	0	0	0	0	0	0	0
OTU135930	0	0	0	0	0	1	0	0	0	0	0	185	0	0	0	0	0	0	0	0	0	0	0	0	0	0	0	0	0	0	0	0	0	0	0	0	0	0	0	0	0	0	0	0	0	0	0	0	0
OTU135931	0	0	0	0	0	0	0	0	0	0	0	2	0	0	0	0	0	0	0	0	0	0	0	0	0	11	1	0	0	0	0	0	2	0	0	0	0	0	0	0	0	0	0	0	0	83	0	0	0
OTU135955	0	0	0	0	0	0	0	0	0	3	0	0	1	0	0	0	0	0	0	0	0	0	0	0	0	0	0	0	0	8	0	0	0	0	0	0	0	0	0	0	0	0	0	0	0	0	0	0	0
OTU136024	0	0	5	0	0	0	0	0	0	0	0	0	0	0	0	0	0	0	0	0	0	0	0	0	1	0	0	0	0	0	0	0	0	0	0	0	0	0	0	0	0	0	0	0	0	0	0	0	0
OTU136039	0	0	0	0	0	0	0	0	0	0	0	0	0	0	0	0	0	0	0	0	0	0	0	0	0	0	0	0	0	0	0	0	0	0	0	0	0	0	0	0	0	0	0	0	0	0	0	0	0
OTU136040	0	0	0	0	0	0	0	0	0	0	0	0	0	0	0	0	0	0	0	0	0	0	0	0	0	0	0	0	0	0	0	0	0	0	0	0	0	0	0	0	0	0	0	0	0	0	0	0	0
OTU136047	0	0	0	0	0	0	0	0	0	0	0	1	0	0	0	0	0	0	0	0	0	0	0	0	0	0	0	0	0	0	0	0	0	0	0	0	0	0	0	0	0	0	0	0	0	0	0	0	0
OTU136074	0	0	0	0	0	0	0	1	0	106	0	242	0	0	0	0	0	0	0	0	0	0	0	0	0	0	0	0	0	0	0	0	0	0	0	0	0	0	0	0	0	0	0	0	0	0	0	0	0
OTU136245	0	0	0	0	0	1	0	0	0	0	0	0	5	0	4	0	0	0	0	0	0	7	0	0	0	0	0	0	0	0	2	0	0	0	0	2	0	0	0	0	0	0	0	0	0	0	0	2	0
OTU136306	0	0	0	0	0	0	0	63	0	0	0	67	0	0	0	0	0	0	0	0	0	0	0	0	0	0	0	0	0	0	0	0	0	0	0	0	0	0	0	0	0	0	0	0	0	0	0	0	0
OTU136363	1	0	36	4	7	5	0	0	3	0	11	0	0	2	0	0	2	0	2	1	3	1	1	16	1	0	0	0	0	0	0	0	0	0	0	0	0	0	0	0	0	0	0	0	0	0	0	0	0
OTU136400	0	0	0	0	0	0	0	0	0	0	0	0	0	0	0	0	0	0	0	0	0	1	0	0	0	0	0	0	0	0	0	0	0	0	0	0	0	0	0	0	0	0	0	0	0	0	0	0	0
OTU136412	0	0	0	0	0	0	0	0	0	0	0	0	0	0	0	0	0	0	0	0	0	0	0	0	0	0	0	0	0	0	0	0	0	0	0	0	0	0	0	0	0	0	0	0	0	0	0	0	0
OTU136435	0	0	0	0	0	0	0	0	0	0	0	0	0	0	0	0	0	0	0	0	0	0	0	0	0	0	0	0	0	0	0	0	0	0	0	0	0	0	0	0	0	0	0	0	0	0	0	0	0
OTU136441	0	0	0	10	0	0	0	0	0	0	0	0	0	0	0	7	0	7	0	2	0	0	0	1	0	0	0	0	0	0	0	0	33	0	0	0	0	0	0	0	0	0	0	0	0	0	0	0	0
OTU136455	0	0	0	0	0	0	0	0	0	1	0	2	0	0	0	0	0	0	0	0	0	0	0	0	0	0	0	0	0	0	0	0	0	0	0	0	0	0	0	0	0	0	8	0	0	0	0	0	0
OTU136462	0	0	0	0	0	0	0	0	0	0	0	0	0	0	0	0	0	0	0	0	0	0	0	0	0	0	0	0	0	0	0	0	0	0	0	0	0	0	0	0	0	0	0	0	0	0	0	0	0
OTU136490	0	0	0	0	0	0	0	0	0	197	0	0	0	0	0	0	0	0	0	0	0	0	0	0	0	0	0	0	0	0	0	0	0	0	0	0	0	0	0	0	0	0	0	0	0	0	0	0	0
OTU136501	0	0	0	0	0	0	0	0	0	0	0	0	0	0	0	0	0	0	0	0	0	0	2	0	0	0	0	1	0	0	0	0	0	0	1	0	0	0	0	0	0	0	0	0	0	0	0	0	0
OTU136506	0	0	0	0	0	0	0	0	2	0	1	0	0	3	0	0	0	0	0	0	0	0	7	0	7	2	9	1	1	0	0	0	0	0	3	1	7	2	0	0	0	0	0	3	0	0	0	0	0
OTU136508	0	0	0	0	0	0	0	0	0	0	0	0	0	0	0	0	0	0	0	0	0	0	0	0	0	0	0	0	0	0	0	0	0	0	0	0	0	0	0	0	0	0	0	0	0	0	0	0	0
OTU136510	0	0	0	0	0	0	0	0	0	0	0	0	0	0	0	0	0	0	1	0	0	0	0	0	0	0	0	0	0	0	0	0	0	0	0	0	1	0	0	0	0	0	0	0	0	0	0	0	0
OTU136534	0	0	0	0	0	0	0	0	0	0	0	0	1	0	0	1	0	0	0	0	1	0	0	0	0	0	0	0	0	0	0	0	0	0	15	10	0	0	0	0	0	0	0	0	0	0	0	0	0
OTU136538	0	0	0	0	0	0	0	0	0	0	0	0	0	0	0	0	0	0	0	0	0	0	0	0	0	0	0	0	0	0	0	0	0	0	0	0	0	0	0	0	0	0	0	0	0	0	0	0	0
OTU136544	1	0	16	0	0	1	2	0	0	0	0	0	0	0	3	1	0	1	0	1	28	0	3	12	6	0	0	0	0	0	0	0	0	0	0	0	0	1	2	0	0	0	2	0	0	5	0	0	0
OTU136552	0	0	0	0	0	0	0	2	0	0	0	0	0	0	0	0	0	0	0	0	0	0	0	0	0	0	0	0	0	0	0	0	0	0	0	0	0	0	0	0	0	0	0	0	0	0	0	0	0
OTU136598	0	0	0	0	0	0	0	0	0	0	0	0	0	0	0	0	0	0	0	0	0	0	0	0	0	0	0	0	0	0	0	0	0	0	0	0	0	0	0	0	0	0	0	0	0	0	0	0	0
OTU136609	0	0	0	0	0	0	0	1	0	0	0	1	0	0	1	0	0	0	0	0	0	0	0	0	0	0	0	0	0	0	0	0	0	0	0	0	0	1	0	2	0	0	0	0	0	0	0	0	0
OTU136648	0	0	0	16	0	0	4	8	0	1	0	0	0	0	0	1	1	0	2	0	0	0	1	20	0	1	0	0	2	0	0	0	0	0	1	0	0	0	0	0	0	1	0	0	1	0	0	0	1
OTU136657	0	0	0	0	0	0	0	15	0	77	0	60	0	0	0	0	0	0	0	0	0	0	0	0	0	0	0	0	0	0	0	0	0	0	0	0	0	0	0	0	0	0	0	0	0	0	0	0	0
OTU136673	0	0	0	0	0	0	0	63	0	235	0	379	0	0	0	0	0	0	0	0	0	0	0	0	0	0	0	0	0	0	0	0	0	0	0	0	0	0	0	0	0	0	0	0	0	0	0	0	0
OTU136674	0	0	0	0	0	0	0	0	0	0	0	0	0	0	0	0	0	0	0	0	0	0	0	0	0	0	0	0	0	0	0	0	0	0	0	0	0	0	0	0	0	0	0	0	0	0	0	0	0
OTU136861	0	0	0	2	0	2	0	0	0	0	0	0	0	0	0	0	0	0	0	0	0	0	0	0	0	0	0	0	0	0	0	0	0	0	0	1	0	0	0	0	0	0	0	0	0	0	0	0	0
OTU136879	0	0	0	0	0	0	0	0	0	0	0	0	0	0	0	0	0	0	0	0	0	0	0	0	0	0	0	0	0	0	0	0	0	0	0	0	0	0	0	0	0	0	0	0	0	0	0	0	0
OTU136964	0	0	0	0	0	0	0	0	0	0	2	0	0	0	0	0	1	0	0	0	2	0	0	0	0	0	0	0	0	0	0	0	0	0	0	0	0	1	0	0	0	0	0	0	0	0	0	0	0
OTU136982	0	0	0	0	0	1	0	0	0	0	0	0	0	0	0	0	0	0	0	0	0	0	0	0	0	0	58	0	0	0	0	0	0	0	0	0	0	0	0	0	0	0	0	0	0	0	0	0	0
OTU137003	0	0	0	0	0	0	0	0	0	0	0	0	2	0	0	0	0	0	0	0	0	0	0	0	0	0	0	0	0	0	0	0	0	0	0	0	0	0	0	0	0	0	0	0	0	0	0	0	0
OTU137025	0	0	0	0	0	0	0	0	0	0	0	0	0	0	0	0	0	0	0	0	0	0	0	0	0	0	0	0	0	0	0	0	0	0	0	0	0	0	0	0	0	0	0	0	0	0	0	0	0
OTU137037	0	0	0	0	0	0	0	0	0	0	0	0	0	0	0	0	0	0	0	0	0	2	0	0	0	0	0	0	0	0	1	0	0	0	0	0	0	0	0	0	0	0	0	0	0	0	0	0	0
OTU137085	0	0	0	0	0	0	0	0	0	0	0	0	0	0	0	0	1	0	1	0	0	0	8	0	0	0	0	9	0	0	0	0	1	0	6	13	1	3	0	0	1	0	0	0	0	0	0	0	0
OTU137105	0	0	0	0	0	0	0	70	0	369	0	274	0	0	0	0	0	0	0	0	0	0	0	0	0	0	0	0	0	0	0	0	0	0	0	0	0	0	0	0	0	0	0	0	0	0	0	0	0
OTU137124	0	0	0	0	0	0	0	0	0	0	0	0	0	0	0	0	0	0	0	0	0	0	0	0	0	0	0	0	0	0	0	0	0	0	0	0	0	0	0	0	0	0	0	0	0	0	0	0	0
OTU137129	0	0	0	0	0	0	0	0	0	0	1	35	0	0	0	0	0	0	0	0	0	0	0	0	0	0	0	0	0	0	0	0	0	0	0	0	0	0	0	0	0	0	0	0	0	0	0	0	0
OTU137145	0	0	0	0	0	0	0	1	0	0	1	273	0	0	0	0	0	0	0	0	0	0	0	0	0	0	0	0	0	0	0	0	0	0	0	0	0	0	0	0	0	0	0	0	0	0	0	0	0
OTU137151	0	0	0	0	0	0	0	1	0	0	0	0	0	0	0	1	2	0	0	0	33	13	0	1	0	0	0	0	0	0	4	0	3	0	0	0	0	0	0	0	4	0	1	0	0	0	0	0	0
OTU137162	1	5	7	0	0	12	0	0	1	0	0	0	0	0	0	0	0	0	0	0	0	0	0	0	0	0	0	0	0	0	0	8	0	0	0	4	0	0	0	0	0	0	0	0	0	0	0	0	0
OTU137231	0	0	4	0	17	0	0	1	6	0	4	0	0	3	1	1	2	1	3	1	7	2	2	2	1	0	0	0	0	0	2	0	0	0	0	0	0	0	0	0	0	1	1	0	16	0	0	0	2
OTU137237	0	0	0	0	0	0	0	0	0	0	0	0	0	0	0	0	0	0	0	0	0	0	0	0	0	0	0	0	0	0	0	0	0	0	0	0	0	0	0	0	0	0	0	0	0	0	0	0	0
OTU137254	0	0	0	0	0	0	0	0	0	0	0	0	0	0	0	0	0	0	0	0	0	0	0	0	0	0	0	0	0	0	0	0	0	0	0	0	0	0	0	0	0	0	0	0	0	0	0	0	0
OTU137314	0	0	0	0	0	0	0	0	0	0	0	0	0	0	0	0	0	0	0	0	0	0	0	0	0	0	0	0	0	0	0	0	0	0	0	0	0	0	0	0	0	0	0	0	0	0	0	0	0
OTU137333	0	0	0	0	0	0	0	2	0	46	0	20	0	6	0	0	0	0	0	0	0	0	0	0	0	0	0	0	0	0	0	0	0	0	0	0	0	0	0	0	0	0	0	0	0	0	0	0	0
OTU137432	0	0	0	0	0	0	0	172	0	0	0	1	0	0	0	0	0	0	0	0	0	1	0	0	0	0	0	0	0	0	0	0	0	0	0	0	0	0	0	0	0	0	8	0	0	0	0	0	0
OTU137460	0	0	0	0	0	0	0	0	0	0	0	0	0	0	0	0	0	0	0	0	0	0	0	0	0	0	7	0	0	6	0	0	0	0	0	0	0	0	0	0	0	0	7	0	0	0	0	0	0
OTU137465	0	0	0	0	0	0	0	28	0	0	1	149	0	0	0	0	0	0	0	0	0	0	0	0	0	0	0	0	0	0	0	0	0	0	0	0	0	0	0	0	0	0	0	0	0	0	0	0	0
OTU137493	0	0	0	0	0	0	0	0	0	0	0	0	0	0	0	0	0	0	0	0	0	0	0	0	0	0	0	0	0	0	0	0	0	0	0	0	0	0	0	0	0	0	0	0	0	0	0	0	0
OTU137502	3	1	1	0	1	0	0	1	4	0	0	1	3	5	0	9	0	6	0	0	5	4	27	16	28	2	5	16	0	3	2	0	11	1	6	2	0	1	3	0	2	13	0	0	0	0	1	0	0
OTU137553	0	0	0	0	0	0	0	63	0	199	0	107	0	0	0	0	0	0	0	0	0	0	0	0	0	0	0	0	0	0	0	0	1	0	0	0	0	0	0	0	0	0	0	0	0	0	0	0	0
OTU137574	0	0	0	0	0	0	0	9	0	23	0	3	0	0	0	0	0	0	0	0	0	0	0	0	0	0	0	0	0	0	0	0	0	0	0	0	0	0	0	0	0	0	0	0	0	0	0	0	0
OTU137577	0	0	0	0	0	0	0	0	0	0	0	0	0	0	0	0	0	0	0	0	0	0	0	0	0	0	0	0	0	0	0	0	0	0	0	0	0	0	0	0	0	0	0	0	0	0	0	0	0
OTU137610	0	0	1	0	1	0	0	1	0	0	0	0	0	0	0	0	0	0	0	0	484	0	0	0	14	0	0	0	0	0	0	0	1	0	0	0	0	0	0	0	3	0	0	0	0	0	0	1	0
OTU137621	0	0	0	0	0	0	0	0	0	0	0	0	0	0	0	0	0	0	0	0	0	8	0	0	0	0	0	0	0	0	1	0	0	0	0	0	0	0	0	0	0	0	0	0	0	0	0	0	0
OTU137632	3	0	0	0	0	0	0	0	0	0	0	0	0	0	0	1	0	2	0	0	1	0	0	1	1	4	0	2	0	0	0	1	0	0	4	1	0	1	2	0	0	0	0	0	0	0	0	0	0
OTU137645	0	0	0	0	0	0	0	0	0	0	0	0	0	0	0	0	0	0	0	0	0	4	0	0	0	0	0	0	0	0	4	1	0	0	0	0	0	0	0	0	0	0	0	0	0	0	0	0	0
OTU137803	0	0	0	0	0	0	0	0	0	0	0	0	0	0	0	0	0	0	0	0	0	0	0	0	0	0	0	0	0	0	0	0	0	0	0	0	0	0	0	0	0	0	0	0	0	0	0	0	0
OTU137868	0	14	1	0	0	0	3	0	37	1	0	0	0	0	0	29	21	0	0	9	0	0	2	9	0	9	0	5	0	4	0	7	0	1	24	19	0	0	0	33	0	15	0	0	0	0	0	0	0
OTU137874	0	0	0	0	0	0	0	0	0	0	0	0	0	0	0	0	0	0	0	0	0	0	0	0	0	0	0	0	0	0	0	0	0	0	0	0	0	0	0	0	0	0	0	0	0	0	0	0	0
OTU137881	0	0	0	0	0	0	0	0	0	0	0	0	0	0	0	0	0	0	0	0	0	0	0	0	0	0	0	0	0	0	0	0	0	0	0	0	0	0	0	0	0	0	0	0	0	0	0	0	0
OTU137926	0	0	0	0	0	0	0	0	0	0	0	0	0	0	0	0	0	0	0	0	0	0	0	0	0	0	0	0	0	0	0	0	0	0	0	0	0	0	0	0	0	0	0	0	0	0	0	0	0
OTU137980	0	0	1	0	0	0	6	0	0	0	0	0	0	12	0	0	1	0	0	0	0	0	0	0	0	0	0	2	0	6	0	1	0	2	0	0	1	0	12	0	0	0	0	0	0	0	0	0	0
OTU138043	0	0	0	0	0	0	0	0	0	0	0	0	0	0	0	1	0	1	0	0	0	0	0	0	0	0	1	0	0	0	0	0	0	0	0	0	0	0	0	0	0	0	0	0	0	0	0	0	0
OTU138149	0	0	0	1	0	0	0	0	0	0	0	0	0	0	0	0	0	1	0	0	0	0	0	0	0	0	0	0	0	5	0	14	0	0	1	0	0	0	0	0	0	0	0	0	0	0	0	0	0
OTU138156	0	0	0	0	0	0	0	0	0	0	1	0	0	0	0	4	0	0	0	0	0	0	8	0	0	54	0	13	0	0	0	0	0	0	31	27	1	0	0	0	0	24	0	0	0	0	0	18	0
OTU138169	0	0	0	0	0	0	0	0	0	1	0	0	0	0	0	0	0	0	0	0	0	0	32	0	0	0	0	0	0	0	0	0	0	0	216	37	0	0	0	0	0	20	0	0	0	0	0	1	0
OTU138238	0	0	0	0	0	0	0	0	0	0	0	0	0	0	0	0	0	0	0	0	0	0	0	0	0	0	0	0	0	0	0	0	0	0	0	0	0	0	0	0	0	0	0	0	0	0	0	0	0
OTU138307	0	0	0	0	0	0	0	0	0	0	0	0	0	0	0	0	0	0	0	0	0	0	4	0	58	0	0	0	0	0	0	0	0	0	0	0	0	0	0	0	0	0	0	0	0	0	0	0	0
OTU138309	0	0	0	0	0	0	0	0	0	0	0	0	0	0	0	0	0	0	0	0	0	0	0	0	0	0	0	0	0	0	0	0	0	0	0	0	0	0	0	0	0	0	0	0	0	0	0	0	0
OTU138312	0	0	0	0	0	0	0	0	0	0	0	0	0	1	0	1	0	0	0	0	0	0	0	0	8	2	0	0	0	0	0	1	0	0	0	0	0	0	0	0	0	0	0	0	0	0	0	0	0
OTU138731	0	0	0	0	0	0	0	0	0	0	0	0	4	0	0	0	0	0	0	0	8	0	0	1	0	0	0	0	0	0	0	0	0	0	0	3	0	0	0	0	0	0	0	0	0	0	0	0	0
OTU138793	0	0	0	0	0	0	0	0	0	1	0	7	0	0	0	0	0	0	0	0	0	0	0	0	0	0	0	0	0	0	0	0	0	0	0	0	0	0	0	0	0	0	0	0	0	0	0	0	0
OTU138858	0	0	0	0	0	0	0	0	0	0	0	0	0	0	0	0	0	0	0	0	0	0	0	0	0	0	0	0	0	0	0	0	0	0	0	0	0	0	0	0	0	0	0	0	0	0	0	0	0
OTU138864	0	0	0	0	0	0	0	0	0	0	0	0	0	0	0	0	0	0	0	0	0	0	0	0	0	22	21	0	0	0	0	0	0	0	0	5	0	0	0	0	0	0	5	0	0	0	0	0	0
OTU138874	0	0	0	0	0	0	0	0	0	0	0	0	0	0	0	0	0	0	0	0	0	0	0	0	0	0	0	0	0	0	0	0	0	0	0	0	0	0	0	0	0	0	0	0	0	0	0	0	0
OTU138875	0	0	0	0	0	0	0	0	0	0	0	690	0	0	0	0	0	0	0	0	0	0	0	0	0	0	0	0	0	0	0	0	0	0	0	0	0	0	0	0	0	0	0	0	0	0	0	0	0
OTU138892	0	0	0	0	0	0	0	0	0	0	0	0	0	0	0	0	0	0	0	0	0	0	0	0	0	0	0	0	0	0	0	0	0	0	0	0	0	0	0	0	0	0	0	0	0	0	0	0	0
OTU138905	0	0	0	0	0	0	0	0	0	29	0	104	0	0	0	0	0	0	0	0	0	0	0	0	0	0	0	0	0	0	0	0	0	0	0	0	0	0	0	0	0	0	0	0	0	0	0	0	0
OTU138918	0	0	0	0	0	0	0	0	0	0	0	0	0	0	0	0	0	0	0	0	0	0	0	0	0	0	0	0	0	0	0	0	0	0	0	0	0	0	0	0	0	0	0	0	0	0	0	0	0
OTU138972	0	0	0	0	0	0	0	0	0	0	0	0	0	0	0	0	0	0	0	0	1	0	0	0	0	0	0	0	0	0	0	0	0	0	0	0	0	0	0	0	0	0	0	0	0	0	0	0	0
OTU138974	0	0	0	0	0	1	0	0	0	0	0	0	6	0	0	0	0	0	0	0	0	0	0	0	0	0	0	0	0	0	0	0	0	0	0	0	0	0	0	0	0	0	0	0	0	0	0	0	0
OTU138976	0	0	0	0	0	0	0	114	0	0	0	0	0	0	0	0	0	0	0	0	0	0	0	0	0	0	0	0	0	0	0	0	0	0	0	0	0	0	0	0	0	0	0	0	0	0	0	0	0
OTU138995	0	0	0	0	0	0	0	0	0	0	0	0	0	0	0	0	0	0	0	0	0	0	0	0	0	0	0	0	0	0	0	0	0	0	0	0	0	0	0	0	0	0	0	0	0	0	0	0	0
OTU139032	2	0	0	0	13	0	0	0	0	2	0	0	0	0	0	0	0	0	0	0	0	0	0	0	0	0	1	1	0	0	0	0	0	0	0	0	0	0	0	0	1	1	0	0	0	0	0	0	0
OTU139036	2	0	0	0	0	0	0	0	2	0	0	0	0	0	0	0	4	0	0	11	0	0	18	0	0	4	17	5	0	3	0	12	0	0	7	9	0	2	1	0	0	1	0	0	0	0	0	0	0
OTU139064	0	0	0	0	0	0	0	1	0	0	1	59	0	0	0	0	0	0	0	0	0	0	0	0	0	0	0	0	0	0	0	0	0	0	0	0	0	0	0	0	0	0	6	0	0	0	0	0	0
OTU139075	0	7	3	0	0	0	0	0	9	0	0	0	0	3	2	0	0	0	0	0	18	3	2	0	14	0	0	0	0	0	3	0	0	0	0	0	0	0	0	0	0	0	0	0	0	0	0	0	0
OTU139078	0	0	0	0	0	0	0	0	0	0	0	182	0	0	0	0	0	0	0	0	0	0	0	0	0	0	0	0	0	0	0	0	0	0	0	0	0	0	0	0	0	0	0	0	0	0	0	0	0
OTU139086	0	0	0	1	0	0	0	0	0	0	0	0	5	0	0	0	0	0	0	0	103	22	8	8	13	0	0	0	0	0	9	0	0	0	0	0	0	0	0	0	0	0	0	0	0	0	0	0	0
[truncated: 182 more rows]
[truncated: 204 more columns]
