# Supplementary material for: Human oral microbiome dysbiosis as a novel non-invasive biomarker in detection of colorectal cancer
Source: Theranostics. 2020 Sep 18;10(25):11595–606. doi: 10.7150/thno.49515 (PMC7545992; doi:10.7150/thno.49515)
Supplement: Supplementary file 2 — Supplementary tables. [file thnov10p11595s2.zip › thno_49515i2_10.xlsx]

## Sheet: Sheet1
1	g__Porphyromonas
2	g__Streptococcus
3	g__Propionibacteriaceae_unclassified
4	g__Cyanobacteria_unclassified
5	g__Saccharibacteria_genera_incertae_sedis
