# Supplementary material for: Human oral microbiome dysbiosis as a novel non-invasive biomarker in detection of colorectal cancer
Source: Theranostics. 2020 Sep 18;10(25):11595–606. doi: 10.7150/thno.49515 (PMC7545992; doi:10.7150/thno.49515)
Supplement: Supplementary file 2 — Supplementary tables. [file thnov10p11595s2.zip › thno_49515i2_2.xlsx]

## Sheet: Sheet1
SampleID	Group	observed_species	shannon	simpson	chao1	goods_coverage
ZS1	Normal	277	2.56803	0.591447	406.362	0.987289
ZS8	Normal	229	2.96786	0.61121	334	0.991216
ZS19	Normal	272	2.52336	0.483516	391.386	0.989356
ZS20	Normal	223	4.5251	0.889129	314.438	0.992043
ZS21	Normal	231	3.28617	0.66855	293.341	0.99256
ZS23	Normal	328	5.03078	0.875009	417.833	0.98977
ZS24	Normal	244	3.42106	0.774001	375.325	0.989356
ZS44	Normal	298	4.90862	0.919697	478.233	0.987083
ZS50	Normal	423	5.80594	0.920266	536.333	0.987599
ZS51	Normal	225	4.68736	0.891345	315.033	0.992353
ZS52	Normal	293	3.5116	0.755737	424.804	0.987393
ZS53	Normal	253	5.1794	0.924175	384.4	0.992456
ZS54	Normal	398	4.57657	0.81638	523.304	0.986359
ZS55	Normal	343	4.39554	0.810366	485.5	0.988116
ZS56	Normal	209	2.74693	0.656596	337.559	0.990286
ZS57	Normal	302	3.10498	0.579003	492.5	0.986876
ZS58	Normal	259	4.13559	0.827531	344.405	0.991733
ZS62	Normal	412	4.40711	0.772984	672.192	0.982949
ZS63	Normal	251	2.42417	0.546486	429.5	0.987599
ZS65	Normal	279	2.70271	0.498882	409.634	0.989253
ZS67	Normal	380	5.0608	0.861674	450.131	0.99039
ZS68	Normal	355	3.81475	0.719329	510.278	0.986566
ZS70	Normal	395	4.22952	0.723542	563.808	0.986256
ZS71	Normal	232	3.21848	0.721057	351.6	0.990493
ZS73	Normal	368	4.98504	0.86684	523.116	0.988013
ZS79	Normal	420	4.48672	0.733283	580.02	0.986876
ZS80	Normal	418	4.95264	0.862894	597.754	0.983673
ZS81	Normal	408	5.27355	0.889998	566.641	0.985223
ZS82	Normal	172	2.15223	0.479758	354.045	0.9907
ZS83	Normal	363	3.98126	0.749343	480	0.987909
ZS84	Normal	381	4.05845	0.755195	566.017	0.984809
ZS85	Normal	325	4.39719	0.822245	426.182	0.989046
ZS94	Normal	310	3.87723	0.7162	461.915	0.987599
ZS95	Normal	243	3.14185	0.667339	381.75	0.98853
a251	Normal	489	6.31422	0.934155	662.081	0.984809
a252	Normal	492	6.71824	0.961977	613.775	0.986359
a253	Normal	208	2.18578	0.432248	345.308	0.991216
a254	Normal	271	4.13699	0.794703	398.969	0.990596
a256	Normal	241	3.32078	0.722725	451.12	0.989356
a257	Normal	260	3.59816	0.731375	378.667	0.990803
a258	Normal	255	3.63282	0.765508	356.25	0.99163
a259	Normal	362	5.04129	0.828785	495.9	0.989253
a260	Normal	153	1.86731	0.456992	241.773	0.99349
a261	Normal	237	2.78408	0.535113	362.156	0.9907
a262	Normal	213	3.07212	0.609761	256.75	0.994833
a263	Normal	181	3.64644	0.792852	234.261	0.994833
a264	Normal	214	3.99315	0.82876	287	0.992353
a265	Normal	305	3.23246	0.592944	421.733	0.989356
a266	Normal	220	3.15774	0.646971	312.571	0.99163
a267	Normal	214	2.33222	0.475765	360.2	0.991113
a268	Normal	197	3.38787	0.721909	277.64	0.993386
a269	Normal	201	3.87221	0.825514	321.12	0.99194
a293	Normal	163	3.13125	0.778468	233.037	0.993593
e258	Normal	393	5.35172	0.913494	514	0.987496
e259	Normal	315	3.76542	0.771458	476.458	0.987083
e260	Normal	328	4.30122	0.805257	534.4	0.986669
e262	Normal	355	4.6458	0.828183	466	0.988426
e265	Normal	352	3.9872	0.800942	525.942	0.986049
a271	Adenoma	278	6.01254	0.95731	335.303	0.993593
a272	Adenoma	386	6.04605	0.965007	484.667	0.988426
a273	Adenoma	287	5.31493	0.920856	373.364	0.992146
a274	Adenoma	303	5.85723	0.954635	392.146	0.991113
a275	Adenoma	293	5.40913	0.933744	426.5	0.9907
a277	Adenoma	238	5.43511	0.906858	285.3	0.995453
a288	Adenoma	315	4.13124	0.82442	397.909	0.99008
a289	Adenoma	241	4.92042	0.898486	325.774	0.992456
a290	Adenoma	378	6.92734	0.983937	479.477	0.990183
a291	Adenoma	254	5.37778	0.935214	317	0.993386
e327	Adenoma	397	5.95007	0.959077	532.965	0.987083
e328	Adenoma	453	6.58455	0.971233	547.25	0.987909
e329	Adenoma	305	4.97219	0.881716	412.333	0.990493
e330	Adenoma	240	3.34949	0.690716	364.091	0.990596
e332	Adenoma	434	6.12336	0.963212	609.016	0.984603
e333	Adenoma	461	5.34073	0.890825	685.642	0.982019
e334	Adenoma	477	6.05961	0.9421	662.656	0.984396
e335	Adenoma	320	3.50748	0.693005	492.5	0.988116
e336	Adenoma	252	3.98434	0.767922	344.885	0.992766
e337	Adenoma	431	6.14423	0.962794	572.044	0.985636
e338	Adenoma	368	4.20208	0.751264	510.875	0.986876
e339	Adenoma	407	6.06879	0.965047	546.59	0.986463
e340	Adenoma	299	3.43349	0.633543	413	0.99008
e341	Adenoma	231	3.26908	0.690359	367.941	0.989976
ZS17	Adenoma	373	6.25107	0.968635	490.404	0.98853
ZS32	Adenoma	265	3.60029	0.700722	360.7	0.990906
a216	Adenoma	264	5.10686	0.905885	335.027	0.992456
a222	Adenoma	259	5.04847	0.90105	360.077	0.992456
a226	Adenoma	330	5.8179	0.949173	480	0.989666
a227	Adenoma	258	4.70776	0.892402	365.5	0.991113
a235	Adenoma	239	3.24968	0.641724	395.64	0.990803
a237	Adenoma	211	3.09038	0.630211	329.75	0.992146
e224	Adenoma	296	5.1849	0.884025	369.077	0.992146
e239	Adenoma	416	5.88251	0.934227	509.655	0.98946
ZS2	Cancer	257	3.48531	0.706855	354.065	0.990183
ZS3	Cancer	412	5.86497	0.956787	555.227	0.985739
ZS4	Cancer	140	2.09706	0.520581	205.357	0.993696
ZS5	Cancer	353	5.85631	0.956722	492.216	0.98946
ZS6	Cancer	196	2.83209	0.624147	386.588	0.99163
ZS7	Cancer	286	2.87565	0.540308	446.969	0.98946
ZS9	Cancer	293	4.95878	0.89698	418.824	0.99039
ZS10	Cancer	234	4.59279	0.895497	320.25	0.992766
ZS11	Cancer	384	6.20612	0.944365	498.773	0.989563
ZS13	Cancer	399	4.47387	0.760125	567.787	0.985119
ZS14	Cancer	379	4.00574	0.712782	526.118	0.987289
ZS15	Cancer	282	3.85711	0.757046	371.679	0.989873
ZS16	Cancer	193	3.08369	0.663817	290.333	0.992456
ZS18	Cancer	288	4.71104	0.866092	377.023	0.990906
ZS22	Cancer	229	3.52376	0.779694	310.026	0.991733
ZS25	Cancer	319	2.56613	0.469134	498.478	0.986669
ZS26	Cancer	333	4.89538	0.897191	453.122	0.988736
ZS27	Cancer	318	3.65041	0.655202	504.07	0.986876
ZS28	Cancer	313	3.32154	0.638933	463.06	0.987289
ZS29	Cancer	333	3.64095	0.651341	438.259	0.98853
ZS30	Cancer	384	5.36502	0.877315	501.109	0.988219
ZS31	Cancer	365	4.56333	0.842871	614.478	0.984293
ZS33	Cancer	269	2.92231	0.561972	423.583	0.989046
ZS34	Cancer	319	4.80234	0.860132	434.927	0.989873
ZS36	Cancer	201	2.33614	0.51843	484.55	0.988943
ZS37	Cancer	432	6.22053	0.96516	632.22	0.985326
ZS38	Cancer	383	5.14288	0.885269	494.562	0.987599
ZS40	Cancer	369	3.75692	0.699878	569.769	0.985016
ZS41	Cancer	454	6.38134	0.957918	614.615	0.985016
ZS42	Cancer	385	6.10052	0.95005	550.512	0.987909
ZS45	Cancer	381	5.70588	0.939427	525.383	0.987909
ZS46	Cancer	387	4.13628	0.737217	612.02	0.984293
ZS47	Cancer	328	5.35566	0.897837	419.528	0.98977
ZS48	Cancer	344	4.5235	0.824769	438.322	0.989046
ZS49	Cancer	222	4.58632	0.898274	291	0.99287
ZS59	Cancer	324	3.79082	0.728581	457.171	0.98915
ZS61	Cancer	367	3.84832	0.692608	500.047	0.986463
ZS64	Cancer	412	5.20299	0.870137	494.901	0.988736
ZS66	Cancer	381	4.49405	0.806287	522.738	0.986359
ZS72	Cancer	203	2.14605	0.456811	413.12	0.989356
ZS74	Cancer	343	4.06622	0.7694	519.909	0.985533
ZS75	Cancer	332	4.19914	0.803511	424.5	0.98853
ZS76	Cancer	262	5.29268	0.936493	321.442	0.99256
ZS77	Cancer	364	5.33597	0.90995	471	0.98884
ZS78	Cancer	173	1.12672	0.204432	292	0.991216
ZS86	Cancer	403	4.54215	0.790789	571.787	0.985119
ZS87	Cancer	224	3.49854	0.759304	293.194	0.99318
ZS88	Cancer	316	4.74184	0.871176	462.872	0.987806
ZS90	Cancer	347	3.64201	0.737136	486.135	0.985119
ZS91	Cancer	364	5.85867	0.952379	482.146	0.988943
ZS92	Cancer	420	4.3682	0.751622	629.35	0.983569
ZS93	Cancer	187	1.99944	0.402528	314.6	0.990906
a182	Cancer	273	4.303	0.770943	338.167	0.99287
a183	Cancer	399	6.9982	0.983132	509.535	0.989873
a184	Cancer	248	4.38574	0.82319	341.525	0.99101
a185	Cancer	243	3.65879	0.800532	377.692	0.989356
a186	Cancer	219	3.70036	0.746003	309.033	0.992353
a187	Cancer	414	6.81491	0.974327	544	0.98915
a188	Cancer	335	4.85178	0.828399	420.023	0.99101
a189	Cancer	310	5.15003	0.862673	408.447	0.99101
a190	Cancer	241	4.22421	0.842096	382.207	0.990596
a191	Cancer	381	5.64732	0.881168	476.02	0.989976
a192	Cancer	262	4.40794	0.834304	364.529	0.99132
a193	Cancer	180	3.00923	0.654168	298	0.9938
a194	Cancer	201	2.85475	0.612534	279.2	0.99287
a195	Cancer	292	5.99797	0.961533	439.517	0.99039
a196	Cancer	270	4.56705	0.841493	416.2	0.991113
a197	Cancer	413	5.89732	0.900985	522.2	0.98915
a198	Cancer	343	5.31635	0.887115	459.17	0.98915
a199	Cancer	313	3.96675	0.738243	434.727	0.989253
a200	Cancer	289	5.21788	0.915883	403.219	0.991113
a201	Cancer	236	2.71461	0.547577	293.468	0.992353
a202	Cancer	428	7.18371	0.985678	506.529	0.9907
a203	Cancer	406	5.71076	0.885694	548.692	0.989046
a204	Cancer	200	2.79751	0.576316	277.903	0.992766
a205	Cancer	283	4.63146	0.821145	381.784	0.991113
a206	Cancer	156	1.93677	0.452647	318.714	0.992973
a207	Cancer	197	2.53758	0.467227	267.8	0.9938
a208	Cancer	218	3.23471	0.660256	285.029	0.99287
a209	Cancer	207	3.61455	0.725669	262.12	0.994523
a210	Cancer	264	5.25086	0.935431	348.406	0.992353
a211	Cancer	375	5.23681	0.890363	587.758	0.987703
a212	Cancer	393	5.88405	0.924532	562.583	0.98853
a213	Cancer	233	3.10629	0.637217	383.194	0.989976
a214	Cancer	128	3.77708	0.832286	180.105	0.99535
a215	Cancer	358	4.80556	0.810352	481.75	0.989666
a217	Cancer	186	2.83684	0.641257	275.444	0.992766
a218	Cancer	192	1.71067	0.341093	263.027	0.992456
a219	Cancer	380	5.52901	0.917832	537.826	0.987496
a220	Cancer	328	4.80029	0.856354	471.133	0.988219
a221	Cancer	288	4.64903	0.846302	385.683	0.9907
a223	Cancer	245	2.8354	0.523334	362	0.990596
a224	Cancer	410	5.64815	0.876783	557.522	0.987909
a225	Cancer	228	4.28166	0.826125	316.138	0.99256
a228	Cancer	340	4.40559	0.817731	503.929	0.985946
a229	Cancer	213	4.54264	0.913457	319.241	0.991836
a230	Cancer	206	2.69307	0.604187	352.25	0.990596
a231	Cancer	172	3.00656	0.737786	278.938	0.993903
a232	Cancer	177	2.51005	0.645112	256.167	0.992146
a233	Cancer	340	4.4599	0.818656	435.022	0.990286
a234	Cancer	230	4.27828	0.812473	312.833	0.992663
a236	Cancer	261	5.58794	0.954056	342.848	0.992353
a238	Cancer	212	3.33423	0.757703	339.731	0.991526
a239	Cancer	351	5.03291	0.866495	446	0.99008
a240	Cancer	298	4.19178	0.804288	418.66	0.988943
a241	Cancer	333	4.51489	0.825806	412.596	0.99101
a242	Cancer	426	6.0879	0.921646	574.977	0.988116
a243	Cancer	115	1.22641	0.264869	185.714	0.99535
a244	Cancer	206	3.4994	0.795219	285.286	0.99225
a245	Cancer	392	4.73954	0.809093	560.49	0.986669
a246	Cancer	437	6.15059	0.945404	588.442	0.986979
a247	Cancer	394	5.64754	0.901428	547.718	0.988633
a248	Cancer	341	3.50717	0.603078	478.043	0.988219
a249	Cancer	309	4.05221	0.787624	398.125	0.99039
a270	Cancer	337	5.98337	0.95738	398.667	0.99225
a276	Cancer	428	6.0684	0.952699	563.242	0.986566
a292	Cancer	264	4.06336	0.822716	379.026	0.990286
e208	Cancer	289	5.78409	0.938904	370.618	0.99225
e209	Cancer	229	2.95239	0.631022	407.043	0.990596
e210	Cancer	356	6.00993	0.964071	463	0.988943
e211	Cancer	303	5.13704	0.901944	496.387	0.988633
e212	Cancer	307	4.24425	0.809461	442.13	0.988426
e213	Cancer	296	3.80917	0.729265	480.524	0.987083
e214	Cancer	302	4.77263	0.854473	450.154	0.98884
e215	Cancer	392	6.06695	0.960166	526.444	0.987496
e216	Cancer	371	5.59296	0.942569	478.054	0.988633
e217	Cancer	194	2.35774	0.476687	332.103	0.9907
e218	Cancer	213	2.95635	0.7164	359.25	0.990596
e219	Cancer	217	3.1561	0.682906	347.812	0.990493
e220	Cancer	393	5.76122	0.911565	518.079	0.989873
e221	Cancer	182	2.46065	0.582383	282.5	0.993076
e222	Cancer	281	4.40237	0.857963	422.429	0.989666
e225	Cancer	278	4.34423	0.777991	351.15	0.992043
e226	Cancer	342	6.30298	0.965362	390.487	0.993593
e227	Cancer	256	4.67967	0.855455	393.391	0.991733
e228	Cancer	226	4.05928	0.764416	300.667	0.993386
e229	Cancer	371	4.91773	0.879318	554.6	0.985946
e230	Cancer	271	2.83368	0.538685	379.571	0.99008
e231	Cancer	387	6.15566	0.96676	454.059	0.99008
e232	Cancer	362	4.40242	0.801465	511.732	0.986566
e233	Cancer	404	4.99695	0.877194	525.313	0.986773
e234	Cancer	414	4.92977	0.842604	615.333	0.984293
e235	Cancer	426	5.81417	0.950429	565.042	0.985326
e236	Cancer	319	4.63613	0.837447	430.978	0.98946
e237	Cancer	305	3.9677	0.757542	533.357	0.985636
e238	Cancer	318	4.06653	0.778861	488.234	0.986876
e241	Cancer	273	3.25281	0.659843	363	0.989666
e242	Cancer	291	4.14116	0.85351	384.12	0.989976
e243	Cancer	448	5.99104	0.91638	569.528	0.988219
e245	Cancer	377	6.00091	0.955293	476.488	0.99039
e246	Cancer	551	7.51139	0.97638	644.068	0.990596
e248	Cancer	282	4.27564	0.787897	355.244	0.99194
e249	Cancer	331	5.85933	0.94294	414.025	0.991526
e250	Cancer	189	2.97535	0.630731	277.44	0.993076
e251	Cancer	213	4.42114	0.833411	270	0.994006
e252	Cancer	219	5.25419	0.949733	280.176	0.993283
e253	Cancer	282	3.27874	0.659978	389.054	0.988633
e254	Cancer	258	5.53142	0.950705	307.167	0.9938
e255	Cancer	433	4.28795	0.712255	613.242	0.984499
e256	Cancer	286	3.61434	0.741004	431	0.988013
e257	Cancer	447	5.44205	0.914174	564.5	0.985429
