# Supplementary material for: Human oral microbiome dysbiosis as a novel non-invasive biomarker in detection of colorectal cancer
Source: Theranostics. 2020 Sep 18;10(25):11595–606. doi: 10.7150/thno.49515 (PMC7545992; doi:10.7150/thno.49515)
Supplement: Supplementary file 2 — Supplementary tables. [file thnov10p11595s2.zip › thno_49515i2_3.xlsx]

## Sheet: Sheet1
Phylum	Normal	Adenoma	Cancer
Firmicutes	66.1382	44.7043	57.7319
Proteobacteria	16.8389	20.7353	16.4215
Bacteroidetes	6.70167	14.5571	10.3069
Actinobacteria	5.27505	9.72017	6.69838
Fusobacteria	2.51288	5.16538	4.2234
Spirochaetes	1.11264	2.48576	1.89918
Candidatus_Saccharibacteria	0.39116	0.83847	0.75623
Cyanobacteria	0.19319	0.2198	0.69227
Bacteria_unclassified	0.21699	0.2544	0.37516
SR1	0.12961	0.69283	0.26707
Tenericutes	0.16667	0.40477	0.28608
Acidobacteria	0.17229	0.00238	0.12065
Synergistetes	0.06041	0.20338	0.10641
Chloroflexi	0.00566	0	0.04756
Gemmatimonadetes	0.02225	0	0.01821
Verrucomicrobia	0.02949	0.00077	0.01514
Deinococcus-Thermus	0.01169	0.00072	0.01216
Nitrospirae	0.0096	0	0.00568
unclassified	0.00427	0.01375	0.01053
Deferribacteres	0.00038	0.00026	0.00102
Others	0.00701	0.00048	0.00461
