# Supplementary material for: Human oral microbiome dysbiosis as a novel non-invasive biomarker in detection of colorectal cancer
Source: Theranostics. 2020 Sep 18;10(25):11595–606. doi: 10.7150/thno.49515 (PMC7545992; doi:10.7150/thno.49515)
Supplement: Supplementary file 2 — Supplementary tables. [file thnov10p11595s2.zip › thno_49515i2_4.xlsx]

## Sheet: Sheet1
Phylum	log2FC	wilcox.test.p_value	q_value	significance	regulation	mean	mean_Group2	mean_Group3	a271	a272	a273	a274	a275	a277	a288	a289	a290	a291	e327	e328	e329	e330	e332	e333	e334	e335	e336	e337	e338	e339	e340	e341	ZS17	ZS32	a216	a222	a226	a227	a235	a237	e224	e239	ZS2	ZS3	ZS4	ZS5	ZS6	ZS7	ZS9
p__Firmicutes	-0.37	0.0003	0.0069	yes	down	55.4604	44.7043	57.7319	45.7319	22.9759	44.4148	31.392	28.166	55.9096	57.9415	46.5808	27.1914	33.065	28.3247	24.2476	38.33	62.04	29.045	55.2857	30.7138	61.4617	64.62	21.7224	60.7203	24.0603	67.2609	69.1376	24.7404	73.6725	46.0352	37.5298	29.1575	34.9352	73.8422	71.261	48.3863	50.046	76.0576	24.1038	86.0145	24.7	87.3344	85.0562	57.3312
p__Bacteroidetes	0.5	0.0036	0.0414	yes	up	11.048	14.5571	10.3069	32.7859	14.9388	14.1705	17.2053	9.91582	19.1794	6.84001	6.80694	29.2914	14.9886	29.6382	26.4723	20.8853	2.19352	9.88411	10.1218	15.5719	6.61508	21.0488	19.8788	9.34579	17.2556	12.3388	2.90093	22.5861	4.45772	8.59031	7.4858	27.7547	9.02009	7.08721	3.28644	23.6122	10.7866	2.27372	9.25472	0.767009	26.6369	1.96581	4.01225	8.75241
p__Candidatus_Saccharibacteria	0.15	0.0117	0.0673	yes	up	0.7706	0.8385	0.7562	0.85862	0.155844	1.38068	0.439795	0.811786	0.10506	0.671723	0.690901	1.16515	1.36645	1.82517	2.53651	0.523139	0.408238	0.256296	1.81967	0.986281	0.212095	0.630601	0.221919	0.310007	1.69982	0.183215	0.684248	0.92545	0.477092	0.469259	1.52098	1.53332	0.675803	1.19022	0.536176	0.678799	0.557488	0.907001	0.603774	0.009961	0.895897	0.831885	0.126134	0.088111
p__Acidobacteria	-5.65	0.0117	0.0673	yes	down	0.1	0.0024	0.1207	0.075025	0	0	0	0	0	0	0	0	0	0	0	0	0	0	0	0	0.005732	0	0	0	0	0	0	0	0	0	0	0	0	0	0	0	0	0.006212	0.028302	0	0	0	0	0.075058
p__Cyanobacteria	-1.66	0.019	0.0874	yes	down	0.6099	0.2198	0.6923	0	0.007421	0	0	0	0.099224	0.079451	0	0.040645	0	0.003629	0	0.020121	0.073117	0.111433	0.016393	0	0	0	0	0.045589	0	0.04228	0.007128	0.046272	1.77726	0.555449	0.137438	0	0	0	4.25787	0.004164	0.148322	0.099397	0.061321	0	0	0.134991	0.102108	0.114219
p__Chloroflexi	-Inf	0.0228	0.0874	yes	down	0.0393	0	0.0476	0	0	0	0	0	0	0	0	0	0	0	0	0	0	0	0	0	0	0	0	0	0	0	0	0	0	0	0	0	0	0	0	0	0	0	0	0	0	0	0	0
p__Proteobacteria	0.34	0.0307	0.0914	yes	up	17.1736	20.7353	16.4215	2.6092	39.7328	26.4034	10.5151	18.9778	5.20049	29.9097	16.1969	11.4822	23.9659	9.51051	27.4131	32.5553	29.1311	38.489	10.8033	33.5968	26.9991	3.50481	27.1253	14.4244	43.7664	9.35804	21.4754	31.7738	12.4481	14.5279	39.9395	14.5339	13.1875	13.7741	12.6916	16.337	22.6422	12.1513	32.184	11.3009	6.10103	3.55534	6.06042	26.2801
p__Fusobacteria	0.29	0.0318	0.0914	yes	up	4.3876	5.1654	4.2234	5.7936	10.9314	3.53409	12.6075	5.74865	5.25886	1.70459	5.11895	7.87156	5.28044	13.0375	5.30173	3.31321	0.536193	4.49632	7.4918	9.12309	2.04643	0.98241	13.7931	2.67609	4.47745	6.91283	0.192445	7.35219	1.90473	3.31354	2.89536	4.90988	5.84757	2.6293	0.536176	5.02228	2.98179	0.130459	12.8302	0.398446	16.3187	2.74876	2.10824	2.87178
p__Gemmatimonadetes	-Inf	0.0482	0.1232	yes	down	0.015	0	0.0182	0	0	0	0	0	0	0	0	0	0	0	0	0	0	0	0	0	0	0	0	0	0	0	0	0	0	0	0	0	0	0	0	0	0	0	0	0	0	0	0	0
p__SR1	1.38	0.0617	0.1357	no	up	0.3413	0.6928	0.2671	0	0.06679	0.5	0.039981	0.926037	0.029183	0.801733	0	1.19903	0.005296	0.127	2.99912	0.47619	0.036559	0.57388	0.173302	1.16963	0.928633	0.026552	0.102424	0.560748	3.17443	0	0.057021	6.10797	0.098332	0.02873	0.009163	2.39785	0.140792	0.238044	0.050464	0.291509	0.219926	0.049699	0.075472	0.044825	0.033491	0.001687	0	0
p__Nitrospirae	-Inf	0.0649	0.1357	no	down	0.0047	0	0.0057	0	0	0	0	0	0	0	0	0	0	0	0	0	0	0	0	0	0	0	0	0	0	0	0	0	0	0	0	0	0	0	0	0	0	0	0.066038	0	0	0	0	0
p__Actinobacteria	0.54	0.0862	0.1603	no	up	7.2253	9.7202	6.6984	3.22607	9.0167	9.19318	23.3224	34.3656	7.56435	1.09065	24.5741	3.17708	20.8146	15.8351	6.51281	0.677398	5.45333	15.7845	8.40281	2.26971	1.15793	2.48921	13.2042	10.1163	4.64904	2.43817	5.43122	0.786632	3.66013	24.411	9.37328	12.3644	35.4233	0.687081	6.99552	2.18215	3.83593	8.31832	20.4717	1.16545	21.9648	3.26342	1.92804	2.0853
p__Spirochaetes	0.39	0.0906	0.1603	no	up	2.0015	2.4858	1.8992	7.72758	1.34323	0.227273	3.11188	0.649429	3.81136	0.881185	0.023553	14.097	0.233039	1.25549	3.53968	2.11938	0.024372	0.963896	4.32787	5.19062	0.263686	6.06041	2.54353	1.52724	0.294922	0.986541	0.071276	2.95116	1.46041	1.37905	0.760491	6.01093	0.431763	0.340835	0.264934	2.39454	7.24734	0	0.033019	0.204204	2.02903	0.013499	0.522554	1.95151
p__Synergistetes	0.93	0.1169	0.192	no	up	0.1233	0.2034	0.1064	0.70857	0.06679	0	0.173252	0.114251	1.82105	0	0	0.52161	0.164186	0.0762	0.155933	0.17438	0	0.050145	0.360656	0.094835	0.022929	0.146034	0.392625	0.031912	0.016087	0.126841	0	0.128535	0	0.603333	0.183251	0.22021	0.018772	0	0	0.312331	0.230155	0	0	0.024903	0.078147	0	0	0.114219
p__Verrucomicrobia	-4.24	0.1727	0.2648	no	down	0.0126	0.0008	0.0151	0	0	0	0	0	0	0	0	0	0	0	0	0	0	0	0.002342	0	0	0.006638	0.017071	0	0	0	0	0	0	0	0	0	0	0	0	0	0	0	0.004717	0	0	0	0.042045	0
p__unclassified	0.39	0.2427	0.3489	no	up	0.0111	0.0138	0.0105	0	0.014842	0	0	0	0	0.007223	0	0.115161	0	0	0.025989	0.134138	0	0	0	0	0	0	0.025606	0	0.005362	0.035234	0	0	0	0	0.082463	0.008156	0	0	0	0.008329	0.005115	0	0	0	0	0	0	0
p__Tenericutes	0.5	0.263	0.3545	no	up	0.3068	0.4048	0.2861	0.416806	0.170686	0	1.19278	0.288635	0.595342	0	0.007851	2.89934	0.10063	0.148772	0.571755	0.731053	0.012186	0.144863	1.0726	1.04318	0.011465	0.245602	0.162171	0.009118	0.016087	0.105701	0	1.57841	0	0.019153	0.0733	0.497512	0.24404	0.037871	0.119851	0.033315	1.21215	0.006212	0.212264	0.049806	1.11638	0	0.012013	0.277388
p__Bacteria_unclassified	-0.56	0.2774	0.3545	no	down	0.3541	0.2544	0.3752	0.066689	0.57885	0.176136	0	0.036079	0.426078	0.072228	0	0.948381	0.015889	0.214086	0.218307	0.060362	0.067024	0.200579	0.12178	0.240248	0.27515	0.238964	0.810857	0.232505	0.584482	0.211402	0.042766	1.02314	0.043703	0.067037	0.009163	0.595384	0.075089	0.173123	0	0.737101	0.086948	0	0.04717	0.019922	0.125593	0.150178	0.030032	0.058741
p__Latescibacteria	-Inf	0.3543	0.4289	no	down	0.0008	0	0.0009	0	0	0	0	0	0	0	0	0	0	0	0	0	0	0	0	0	0	0	0	0	0	0	0	0	0	0	0	0	0	0	0	0	0	0	0	0	0	0	0	0
p__Thermotogae	-Inf	0.4237	0.4873	no	down	0.0008	0	0.001	0	0	0	0	0	0	0	0	0	0	0	0	0	0	0	0	0	0	0	0	0	0	0	0	0	0	0	0	0	0	0	0	0	0	0	0.023585	0	0	0	0	0
p__Deferribacteres	-1.74	0.606	0.6637	no	down	0.0009	0.0003	0.001	0	0	0	0	0	0	0	0	0	0	0.003629	0.005198	0	0	0	0	0	0	0	0	0	0	0	0	0	0	0	0	0	0	0	0	0	0	0	0	0	0	0	0	0
p__Deinococcus-Thermus	-4.12	0.6971	0.6971	no	down	0.0102	0.0007	0.0122	0	0	0	0	0	0	0	0	0	0	0	0	0	0.024372	0	0	0	0	0	0	0	0	0	0	0	0	0	0	0	0	0	0	0	0	0	0	0	0	0	0	0
p__Elusimicrobia	-2.43	0.6971	0.6971	no	down	0.0023	0.0005	0.0027	0	0	0	0	0	0	0	0	0	0	0	0	0	0	0	0	0	0	0	0	0	0	0	0	0	0	0	0	0.016312	0	0	0	0	0	0	0	0	0	0	0	0
[truncated: 154 more columns]
