# Supplementary material for: Human oral microbiome dysbiosis as a novel non-invasive biomarker in detection of colorectal cancer
Source: Theranostics. 2020 Sep 18;10(25):11595–606. doi: 10.7150/thno.49515 (PMC7545992; doi:10.7150/thno.49515)
Supplement: Supplementary file 2 — Supplementary tables. [file thnov10p11595s2.zip › thno_49515i2_5.xlsx]

## Sheet: Sheet1
Genus	log2FC	wilcox.test.p_value	q_value	significance	regulation	mean	mean_Group2	mean_Group3	a271	a272	a273	a274	a275	a277	a288	a289	a290	a291	e327	e328	e329	e330	e332	e333	e334	e335	e336	e337	e338	e339	e340	e341	ZS17	ZS32	a216	a222	a226	a227	a235	a237	e224	e239	ZS2	ZS3	ZS4	ZS5	ZS6	ZS7	ZS9
g__Porphyromonas	0.74	0	0	yes	up	2.1447	3.2126	1.9191	6.20207	3.86642	2.01136	1.9924	3.90259	4.76274	2.45576	0.902881	4.09836	3.97754	4.34704	6.80909	5.15761	0.298562	3.42657	1.54801	3.13587	1.52479	4.68636	9.40594	1.41782	4.08065	1.90261	0.449038	3.68637	1.36572	3.39973	0.723841	3.23791	2.32776	2.39126	1.17959	5.29713	3.25798	0.062123	0.29717	0.139456	1.00195	0.015187	0.39642	4.74497
g__Diaphorobacter	7.52	0	0	yes	up	0.0065	0.0367	0.0002	0	0.089054	0	0	0	0	0.028891	0	0.006774	0.25952	0	0.010396	0	0	0.094718	0	0	0.533104	0	0.068283	0	0.150142	0.007047	0	0	0	0	0	0	0	0	0	0	0	0	0	0	0.011164	0	0	0
g__Neisseria	0.78	0.0004	0.0504	yes	up	4.9643	7.5778	4.4124	0.15005	13.321	12.5057	4.19804	10.9922	0.011673	5.97328	5.1425	3.43449	8.72306	2.80852	17.4281	10.6841	9.17012	11.2046	2.87588	7.51091	18.5727	0.265516	7.42574	4.33098	12.6977	1.34592	2.31646	19.0283	3.36514	2.5474	19.1772	6.73681	4.44903	3.22441	6.86936	5.03061	14.1264	0.751693	14.1179	0.403427	1.18616	0.754265	2.28242	4.14124
g__Prevotella	0.57	0.0013	0.084	yes	up	5.9416	8.1266	5.4802	19.8733	8.92764	8.59659	11.9944	4.0469	10.1442	3.13471	4.90696	17.3892	7.52608	19.2641	14.2159	10.8652	0.383865	4.58547	6.04216	9.71107	3.41645	12.4262	7.17822	6.45544	9.01389	8.68861	1.63222	10.6787	2.39275	3.95518	4.19644	20.4388	2.844	3.00801	1.43821	12.3392	4.59288	1.49096	6.54245	0.303815	22.0207	0.914567	2.41456	2.96316
g__Streptococcus	-0.46	0.0017	0.084	yes	down	40.4556	30.9616	42.4606	19.5065	14.0853	31.3182	13.1539	14.8106	38.493	37.2409	31.907	7.72253	19.5223	11.2994	10.2968	31.1335	55.0451	16.4865	30.3396	20.6044	54.4798	47.6801	13.1786	50.4582	10.7298	62.286	54.747	9.80977	56.9889	29.841	29.2285	17.3151	26.4689	58.8834	63.0038	34.4605	30.1708	58.7874	13.8349	75.9339	10.6001	65.5063	76.9115	30.7444
g__Phyllobacterium	5.07	0.0018	0.084	yes	up	0.008	0.0403	0.0012	0	0	0	0	0.006013	0	0	0	0	0	0.003629	0.228702	0.496311	0.560565	0	0	0	0.028662	0	0	0	0.016087	0	0	0.030848	0	0	0	0	0	0	0	0	0	0	0.004717	0	0	0	0	0
g__Comamonas	2.32	0.0018	0.084	yes	up	0.0019	0.0055	0.0011	0	0.074212	0	0	0	0	0.043337	0	0	0	0	0	0	0	0.005572	0	0.025289	0.022929	0	0.017071	0	0	0	0	0	0	0	0	0	0	0	0	0	0	0	0	0	0	0.001687	0	0
g__Solobacterium	1.38	0.002	0.084	yes	up	0.0243	0.0494	0.019	0.233411	0	0	0	0	0.011673	0	0.007851	0.331933	0.153594	0.163286	0.135142	0.013414	0	0	0	0.018967	0.005732	0	0.093889	0.109414	0.069709	0.028187	0.007128	0.061697	0	0.038307	0	0.065248	0	0	0	0.116604	0.015344	0	0	0	0.002791	0.001687	0.036038	0.003263
g__Anaerococcus	Inf	0.002	0.084	yes	up	0.0007	0.0039	0	0	0	0	0	0	0.029183	0	0	0	0	0	0	0	0	0	0	0	0	0	0	0	0	0	0	0	0	0	0	0	0	0	0	0	0.102291	0	0	0	0	0	0	0
g__Capnocytophaga	0.36	0.0027	0.1021	yes	up	0.8458	1.0331	0.8062	0.166722	0.897959	1.73296	1.44599	0.727601	0.321018	0.411701	0.54958	0.650318	0.905672	3.45441	1.04995	0.764588	0.688521	0.947181	1.52459	0.385661	0.682144	0.371723	1.43394	1.04399	2.47735	0.993587	0.313614	2.40617	0.429747	0.067037	0.412314	0.668787	2.82523	0.849383	0.384785	2.30292	0.838789	0.534261	1.01887	0.004981	1.88948	0.08437	0.372395	0.447084
g__Peptostreptococcus	1.4	0.004	0.1375	yes	up	0.1104	0.227	0.0858	1.30877	0.415584	0.113636	0.079963	0.76368	0.011673	0.238353	0.290492	0.467416	0.005296	0.156029	0.363844	0.167673	0	0.094718	0.018735	0.569008	0.028662	0.557584	0.392625	0.095737	0.091158	0.324149	0.014255	0.586118	0	0	0.064138	0.203899	0.018772	0.01623	0.006308	0.083288	0.168781	0.018637	0.014151	0.054786	0.053028	0	0.036038	0
g__Fusobacterium	0.51	0.009	0.2646	yes	up	2.334	3.0929	2.1738	4.86829	6.58998	1.95454	6.18378	2.8202	1.15566	1.15565	2.82641	5.52093	3.1725	7.67082	3.91392	2.54192	0.152328	2.23423	3.93443	4.14744	1.54199	0.471291	6.77706	1.73239	2.79372	5.82059	0.171062	6.68895	1.5114	2.41333	1.6401	3.52337	2.94725	1.83402	0.283858	3.58139	0.583061	0.006212	2.08019	0.393465	7.74212	0.836947	1.29737	2.02656
g__Aggregatibacter	0.61	0.0097	0.2646	yes	up	0.4629	0.647	0.4241	0	1.32096	0.454545	0.09329	0.571257	0.682893	0.151679	0.164874	0.365804	0.031778	0.087086	1.82442	0.415828	0.07921	0.390016	0.346604	1.52368	0.063055	0.059741	4.831	1.12605	0.021449	0.140934	0.149679	2.06684	0.611844	0.440529	0.870442	0.840062	0.375446	0.351655	0.510944	0.936992	0.097177	0.031062	0.646226	0.004981	0.011164	0	0.018019	0.137062
g__Brachymonas	0.83	0.0098	0.2646	yes	up	0.0384	0.0601	0.0339	0	0	0.107955	0.11328	0.036079	0	0.043337	0	0	0	0.007257	0.036384	0	0.07921	0.139291	0.002342	0.012645	0.034394	0	0	0.054707	0.552308	0	0.02851	0.087404	0.244009	0	0	0.032624	0.028158	0.00541	0.006308	0.28318	0.107406	0	0.04717	0	0.078147	0	0.012013	0
g__Saccharibacteria_genera_incertae_sedis	0.15	0.0117	0.2835	yes	up	0.7706	0.8385	0.7562	0.85862	0.155844	1.38068	0.439795	0.811786	0.10506	0.671723	0.690901	1.16515	1.36645	1.82517	2.53651	0.523139	0.408238	0.256296	1.81967	0.986281	0.212095	0.630601	0.221919	0.310007	1.69982	0.183215	0.684248	0.92545	0.477092	0.469259	1.52098	1.53332	0.675803	1.19022	0.536176	0.678799	0.557488	0.907001	0.603774	0.009961	0.895897	0.831885	0.126134	0.088111
g__Alphaproteobacteria_unclassified	0.84	0.012	0.2835	yes	up	0.0065	0.0102	0.0057	0	0.037106	0	0	0	0.005837	0	0	0	0	0.007257	0	0	0	0	0	0.069545	0	0	0.008535	0	0	0	0	0	0	0	0	0	0	0	0	0.166576	0.051146	0	0	0	0.050237	0	0	0
g__Parvimonas	1.07	0.0145	0.315	yes	up	0.176	0.3108	0.1476	1.23375	0.081633	0.136364	0.313187	0.625376	1.22571	0.079451	0.306195	0.569029	0	0.424544	0.971984	0.523139	0	0.078003	0.079625	0.65752	0.091717	0.099569	0.196313	0.004559	0.203764	0.077514	0.014255	1.55784	0.167529	0.229841	0	0.269146	0.159564	0.081151	0	0.012493	0.097177	0	0.061321	0.004981	0.08652	0	0.108115	0
g__Cloacibacterium	1.58	0.015	0.315	yes	up	0.0009	0.0018	0.0006	0.016672	0.029685	0	0	0	0	0	0	0	0	0	0	0	0	0.005572	0	0	0	0	0	0	0.010724	0	0	0	0	0	0	0	0	0	0	0	0	0	0	0	0	0	0	0.042424
g__Campylobacter	0.35	0.0163	0.3243	yes	up	0.7365	0.8951	0.703	1.01701	0.897959	0.585227	1.53928	0.402886	2.69071	0.548935	0.455366	1.85612	1.19697	1.45506	0.883622	0.36888	0.09749	0.752173	0.976581	0.448884	0.791058	0.657152	1.68146	0.433098	0.702451	2.79755	0.114041	1.16195	0.571782	0.746983	1.02621	0.897154	0.225268	0.330015	0.082003	1.50335	0.537029	0.37274	1.51415	0.044825	2.7463	0.241297	0.210223	1.10629
g__Cyanobacteria_unclassified	-Inf	0.0228	0.4072	yes	down	0.0069	0	0.0084	0	0	0	0	0	0	0	0	0	0	0	0	0	0	0	0	0	0	0	0	0	0	0	0	0	0	0	0	0	0	0	0	0	0	0.055911	0	0	0	0.134991	0.060064	0
g__Eubacterium	0.87	0.0234	0.4072	yes	up	0.195	0.3107	0.1705	2.15072	0.356215	0.068182	0.253215	0.420926	0.414405	0.209462	0.133469	0.209999	0.185372	0.181429	0.337855	0.442656	0.006093	0.156006	0.358314	1.37826	0.011465	0.238964	0.537726	0.095737	0.123331	0.119794	0.064148	1.41902	0.036419	0.124497	0	0.130495	0.056317	0.043281	0.119851	0.058302	0.12275	0	0.033019	0.009961	0.164666	0.018561	0.072076	0.114219
g__Streptophyta	-1.66	0.0237	0.4072	yes	down	0.5973	0.2139	0.6783	0	0.007421	0	0	0	0.099224	0.079451	0	0.040645	0	0.003629	0	0.006707	0	0.03343	0.01171	0	0	0	0	0.013677	0	0.04228	0.007128	0.046272	1.77726	0.555449	0.137438	0	0	0	4.25787	0.004164	0.148322	0.043486	0.061321	0	0	0	0.042045	0.114219
g__Formosa	0.61	0.0249	0.4092	yes	up	0.0041	0.0058	0.0038	0	0	0	0	0	0	0.007223	0	0	0	0	0	0	0	0	0	0	0	0	0	0	0	0	0	0	0	0	0	0	0	0	0	0	0.189239	0	0	0	0	0	0	0
g__Gp6	-Inf	0.0265	0.4174	yes	down	0.03	0	0.0364	0	0	0	0	0	0	0	0	0	0	0	0	0	0	0	0	0	0	0	0	0	0	0	0	0	0	0	0	0	0	0	0	0	0	0.006212	0	0	0	0	0	0
g__Dialister	0.67	0.0284	0.4289	yes	up	0.1933	0.2795	0.1751	2.10904	0.037106	0.0625	0.099953	0.150331	0.192611	0.065005	0.211981	0.819672	0.77856	0.595087	0.587349	0.254863	0.006093	0.005572	0.067916	0.347727	0.137575	0.046465	0.136565	0.145886	0.412891	0.42985	0	0.179949	0	0.181957	0.348177	0.212054	0.046931	0	0.03154	0.695457	0.107406	0.012425	0	0.024903	0.708903	0.021936	0.228242	0
g__Conexibacter	Inf	0.0295	0.4289	yes	up	0.0033	0.0191	0	0	0	0	0	0	0	0	0	0	0	0	0	0	0	0	0	0	0	0	0	0	0	0	0	0	0	0	0.650541	0	0	0	0	0	0	0	0	0	0	0	0	0
g__Anaeroglobus	1.84	0.0311	0.4354	yes	up	0.0631	0.1562	0.0435	1.67556	0	0.017045	0	0	0.910524	0.007223	0.172725	0.19645	0.582596	0.018143	0.041582	0	0	0	0.009368	0.050578	0.057323	0	0.017071	0.08662	0.19304	0.845606	0	0.020566	0	0.172381	0	0.130495	0	0	0.006308	0.049973	0.051146	0.012425	0	0	0.011164	0	0.030032	0
g__Proteobacteria_unclassified	0.85	0.0351	0.4451	yes	up	0.0131	0.0208	0.0115	0	0.118738	0	0	0	0	0	0	0	0	0.007257	0.166329	0	0	0	0.086651	0.202314	0	0	0.051212	0.063825	0	0	0	0	0	0	0	0	0	0	0	0	0.010229	0	0	0	0	0.585526	0	0
g__Xanthomonas	-1.58	0.0356	0.4451	yes	down	0.0019	0.0007	0.0021	0	0	0	0	0	0	0	0	0	0	0	0	0	0	0.005572	0	0	0	0	0	0	0	0	0.007128	0	0.010926	0	0	0	0	0	0	0	0	0	0	0	0	0	0	0
g__Gp4	-4.39	0.0361	0.4451	yes	down	0.0418	0.0024	0.0502	0.075025	0	0	0	0	0	0	0	0	0	0	0	0	0	0	0	0	0.005732	0	0	0	0	0	0	0	0	0	0	0	0	0	0	0	0	0	0.023585	0	0	0	0	0
g__Megamonas	-8.04	0.0365	0.4451	yes	down	0.1085	0.0005	0.1314	0	0	0	0	0	0	0	0	0	0	0.003629	0	0	0	0	0	0	0	0	0	0	0.005362	0	0	0	0	0	0	0	0	0	0	0.008329	0	0.043486	0	0	0	0	0	0.37529
g__Butyrivibrio	0.7	0.0396	0.4616	yes	up	0.1957	0.2864	0.1766	0.683561	0.19295	0.005682	0.266542	0.18641	0.82881	0.115565	0	1.84934	0.021185	0.072572	0.181922	0.187793	0	0.050145	0.615925	0.455206	0.005732	0.278792	0.580403	0.050148	0.032173	0.028187	0	0.673522	0.18938	0.239418	0	0.244678	0.178337	0.02164	0.044156	0.512223	0.946195	0	0	0.104592	0.70053	0	0.078083	0.492772
g__Ruminococcaceae_unclassified	-4.73	0.0403	0.4616	yes	down	0.0155	0.0007	0.0186	0	0.022263	0	0	0	0	0	0	0	0	0	0	0	0	0	0	0	0	0	0	0	0	0	0	0	0	0	0	0	0	0	0	0	0	0	0	0	0	0	0	0
g__Blautia	-6.06	0.0453	0.5036	yes	down	0.0498	0.0009	0.0601	0	0	0	0	0	0.01751	0	0	0	0	0.003629	0	0	0	0	0	0	0	0	0.008535	0	0	0	0	0	0	0	0	0	0	0	0	0	0	0	0.028302	0	0.055819	0	0.13214	0
g__Gemmiger	-Inf	0.0482	0.5061	yes	down	0.0139	0	0.0168	0	0	0	0	0	0	0	0	0	0	0	0	0	0	0	0	0	0	0	0	0	0	0	0	0	0	0	0	0	0	0	0	0	0	0	0.004717	0	0.005582	0	0	0
g__Gemmatimonas	-Inf	0.0482	0.5061	yes	down	0.015	0	0.0182	0	0	0	0	0	0	0	0	0	0	0	0	0	0	0	0	0	0	0	0	0	0	0	0	0	0	0	0	0	0	0	0	0	0	0	0	0	0	0	0	0
g__Alloprevotella	0.66	0.0504	0.5123	no	up	0.7066	1.0127	0.6419	4.22641	0.601113	0.960227	0.759645	0.625376	1.06811	0.180571	0.164874	2.36418	1.10164	0.976088	3.30059	3.38699	0.018279	0.027858	0.334895	1.50471	0.682144	0.836376	0.759645	0.04103	0.79897	0.401663	0.199572	4.30848	0.029135	0.08619	0.439802	2.38153	0.234654	0.091971	0.069387	1.02028	0.450082	0.006212	0.066038	0.034864	0.173039	0.005062	0.144153	0.339392
g__Anoxybacillus	-3.36	0.0515	0.5123	no	down	0.0475	0.0055	0.0564	0	0	0.051136	0.006664	0	0	0	0	0	0	0	0	0	0	0.005572	0	0	0	0	0	0	0	0	0	0	0.040061	0.009577	0	0	0	0.01082	0.044156	0	0.020458	0	0	0	0	0	0	0
g__Devosia	-Inf	0.056	0.5428	no	down	0.0095	0	0.0115	0	0	0	0	0	0	0	0	0	0	0	0	0	0	0	0	0	0	0	0	0	0	0	0	0	0	0	0	0	0	0	0	0	0	0	0	0	0	0	0	0
g__Corynebacteriaceae_unclassified	0.39	0.0595	0.5502	no	up	0.0014	0.0017	0.0013	0	0	0	0.006664	0.006013	0	0	0	0	0	0.018143	0	0	0	0.005572	0	0	0	0	0.017071	0	0	0	0	0	0.003642	0	0	0	0	0	0	0	0	0	0.108491	0	0	0	0	0
g__SR1_genera_incertae_sedis	1.38	0.0617	0.5502	no	up	0.3413	0.6928	0.2671	0	0.06679	0.5	0.039981	0.926037	0.029183	0.801733	0	1.19903	0.005296	0.127	2.99912	0.47619	0.036559	0.57388	0.173302	1.16963	0.928633	0.026552	0.102424	0.560748	3.17443	0	0.057021	6.10797	0.098332	0.02873	0.009163	2.39785	0.140792	0.238044	0.050464	0.291509	0.219926	0.049699	0.075472	0.044825	0.033491	0.001687	0	0
g__Barnesiella	-2.52	0.0638	0.5502	no	down	0.0295	0.006	0.0345	0	0	0	0	0	0.134244	0	0	0	0	0.003629	0.005198	0	0.006093	0	0	0	0.017197	0.006638	0	0.004559	0.026811	0	0	0	0	0	0	0	0	0	0	0	0	0	0	0	0	0	0	0
g__Spartobacteria_genera_incertae_sedis	-Inf	0.0649	0.5502	no	down	0.0039	0	0.0047	0	0	0	0	0	0	0	0	0	0	0	0	0	0	0	0	0	0	0	0	0	0	0	0	0	0	0	0	0	0	0	0	0	0	0	0.004717	0	0	0	0	0
g__Nitrospira	-Inf	0.0649	0.5502	no	down	0.0047	0	0.0057	0	0	0	0	0	0	0	0	0	0	0	0	0	0	0	0	0	0	0	0	0	0	0	0	0	0	0	0	0	0	0	0	0	0	0	0.066038	0	0	0	0	0
g__Pantoea	7.13	0.0655	0.5502	no	up	0.0051	0.0281	0.0002	0	0	0	0	0	0	0	0	0	0	0	0	0	0	0	0	0	0	0	0	0	0	0	0	0	0	0.938518	0	0.008156	0	0	0	0	0.010229	0	0	0	0	0	0	0
g__Aestuariicoccus	-0.21	0.067	0.5506	no	down	0.0043	0.0038	0.0044	0	0	0	0	0	0.05253	0	0	0	0	0	0	0	0	0	0.035129	0	0.017197	0	0	0	0	0	0	0	0	0	0.009163	0	0	0.00541	0	0	0.010229	0	0	0	0	0	0	0
g__Cardiobacterium	0.83	0.073	0.5809	no	up	0.0956	0.15	0.0842	0	0.170686	0.011364	0.239888	0.216476	0.08755	0.065005	1.06776	0.040645	0	0.279401	0.051978	0.100604	0.006093	0.161578	0.213115	0.151735	0.085985	0	0.955958	0.072943	0.246662	0.007047	0	0.010283	0.01821	0	0.46729	0.122339	0.187723	0.00541	0	0.029151	0.025573	0.012425	0	0	0.401898	0	0.078083	0
g__Ruminococcus2	-Inf	0.0753	0.5809	no	down	0.0033	0	0.004	0	0	0	0	0	0	0	0	0	0	0	0	0	0	0	0	0	0	0	0	0	0	0	0	0	0	0	0	0	0	0	0	0	0	0	0.084906	0	0.013955	0	0	0
g__Streptomyces	-Inf	0.0753	0.5809	no	down	0.0028	0	0.0033	0	0	0	0	0	0	0	0	0	0	0	0	0	0	0	0	0	0	0	0	0	0	0	0	0	0	0	0	0	0	0	0	0	0	0	0	0	0	0	0	0
g__Spirochaeta	3.65	0.0819	0.5897	no	up	0.0069	0.0289	0.0023	0	0	0	0	0	0	0	0	0	0	0	0.031187	0	0	0	0	0	0	0.25224	0	0.009118	0	0	0	0	0	0	0	0	0	0	0	0	0.690466	0	0	0	0	0	0	0
g__Leptotrichia	0.02	0.0826	0.5897	no	up	2.013	2.0325	2.0089	0.925308	4.33395	1.57954	6.42367	2.79615	4.10319	0.548935	2.29253	2.35063	2.10794	5.35941	1.34622	0.623742	0.383865	2.22866	3.55738	4.97566	0.475781	0.511118	7.01605	0.934579	1.68374	1.09224	0.021383	0.663239	0.393328	0.900211	1.25527	0.432265	2.90032	0.795282	0.252318	1.44089	2.39873	0.124247	10.75	0.004981	8.57661	1.91182	0.81086	0.825637
g__Propionibacteriaceae_unclassified	1.27	0.0842	0.5897	no	up	0.0489	0.0947	0.0392	0.008336	0	0.017045	0	1.37102	0	0.014446	0	0.040645	0.143001	0.047172	0.04678	0.013414	0.006093	0.128148	0.030445	0	0.022929	0	0.068283	0.095737	0.032173	0.056374	0.007128	0	0	0	0.641378	0.008156	0.309743	0	0.075695	0.004164	0.030687	0.024849	0	0	0.072565	0	0	0
g__Succiniclasticum	0	0.0861	0.5897	no	no	0.0009	0.0009	0.0009	0	0	0	0	0	0	0	0	0	0	0	0	0	0	0	0	0	0	0.019914	0	0	0	0	0	0	0	0	0	0	0.009386	0	0	0	0	0	0	0	0	0	0	0
g__Bradyrhizobium	-Inf	0.0874	0.5897	no	down	0.002	0	0.0024	0	0	0	0	0	0	0	0	0	0	0	0	0	0	0	0	0	0	0	0	0	0	0	0	0	0	0	0	0	0	0	0	0	0	0	0.004717	0	0.008373	0	0	0
g__Flexilinea	-Inf	0.0874	0.5897	no	down	0.0009	0	0.0011	0	0	0	0	0	0	0	0	0	0	0	0	0	0	0	0	0	0	0	0	0	0	0	0	0	0	0	0	0	0	0	0	0	0	0	0	0	0	0	0	0
g__Nevskia	2.63	0.0894	0.5897	no	up	0.0044	0.0142	0.0023	0	0	0	0	0	0	0	0	0	0	0	0	0	0	0.005572	0.002342	0	0.005732	0	0	0	0	0	0	0	0.407896	0.038307	0	0	0	0.01623	0	0	0.005115	0	0	0	0.002791	0	0	0
g__Parabacteroides	-4.66	0.0931	0.5897	no	down	0.0252	0.0012	0.0303	0	0	0	0	0	0	0	0.007851	0	0	0	0	0	0	0	0	0	0.022929	0	0	0	0.010724	0	0	0	0	0	0	0	0	0	0	0	0	0.062123	0.141509	0.184281	0.013955	0.94494	0.294312	0
g__Treponema	0.38	0.0932	0.5897	no	up	1.9857	2.4505	1.8876	7.72758	1.34323	0.227273	3.11188	0.637402	3.81136	0.881185	0.023553	14.0699	0.233039	1.25549	3.5085	2.11268	0.024372	0.963896	4.31147	5.19062	0.263686	5.78161	2.54353	1.51812	0.28956	0.90198	0.071276	2.95116	1.46041	1.37905	0.760491	6.01093	0.394218	0.340835	0.264934	2.39454	6.55687	0	0.033019	0.204204	2.02623	0.013499	0.522554	1.95151
g__Filifactor	0.59	0.0949	0.5897	no	up	0.2438	0.337	0.2241	1.65055	0.541744	0.011364	0.359832	0.37282	0.764606	0.166125	0	0.453868	0.005296	0.290286	0.717293	0.65057	0	0.195008	0.318501	0.606942	0.017197	0.69698	1.25469	0.045589	0.128693	0.155028	0	0.390746	0.050987	0.210688	0.045813	0.473045	0.084475	0.070331	0.012616	0.63299	0.081833	0	0	0.134476	0.323751	0	0.120127	0.538459
g__Chitinophagaceae_unclassified	-Inf	0.1014	0.5897	no	down	0.0119	0	0.0144	0	0	0	0	0	0	0	0	0	0	0	0	0	0	0	0	0	0	0	0	0	0	0	0	0	0	0	0	0	0	0	0	0	0	0	0.174528	0	0	0	0	0
g__Collinsella	-Inf	0.1014	0.5897	no	down	0.0036	0	0.0043	0	0	0	0	0	0	0	0	0	0	0	0	0	0	0	0	0	0	0	0	0	0	0	0	0	0	0	0	0	0	0	0	0	0	0	0	0	0	0	0	0
g__Flavonifractor	-Inf	0.1014	0.5897	no	down	0.0024	0	0.0029	0	0	0	0	0	0	0	0	0	0	0	0	0	0	0	0	0	0	0	0	0	0	0	0	0	0	0	0	0	0	0	0	0	0	0	0	0	0	0	0	0
g__Gp1	-Inf	0.1014	0.5897	no	down	0.0046	0	0.0056	0	0	0	0	0	0	0	0	0	0	0	0	0	0	0	0	0	0	0	0	0	0	0	0	0	0	0	0	0	0	0	0	0	0	0	0	0	0	0	0	0
g__Gp7	-Inf	0.1014	0.5897	no	down	0.0014	0	0.0017	0	0	0	0	0	0	0	0	0	0	0	0	0	0	0	0	0	0	0	0	0	0	0	0	0	0	0	0	0	0	0	0	0	0	0	0.004717	0	0	0	0	0.075058
g__Geobacter	-Inf	0.1014	0.5897	no	down	0.0014	0	0.0016	0	0	0	0	0	0	0	0	0	0	0	0	0	0	0	0	0	0	0	0	0	0	0	0	0	0	0	0	0	0	0	0	0	0	0	0	0	0	0	0	0
g__Fretibacterium	1.04	0.1037	0.5939	no	up	0.1139	0.1976	0.0963	0.70857	0.06679	0	0.173252	0.114251	1.82105	0	0	0.460642	0.164186	0.0762	0.155933	0.17438	0	0.050145	0.360656	0.094835	0.011465	0.132758	0.392625	0.031912	0	0.112748	0	0.128535	0	0.593756	0.183251	0.22021	0.018772	0	0	0.291509	0.17901	0	0	0.014942	0.078147	0	0	0.032634
g__Intrasporangiaceae_unclassified	-4.96	0.1093	0.6166	no	down	0.013	0.0005	0.0156	0	0	0	0	0	0	0	0	0	0	0	0	0	0	0	0	0	0	0	0	0	0.010724	0.007047	0	0	0	0	0	0	0	0	0	0	0	0	0.141509	0	0	0	0	0
g__Aeromonas	-Inf	0.1178	0.6321	no	down	0.0036	0	0.0043	0	0	0	0	0	0	0	0	0	0	0	0	0	0	0	0	0	0	0	0	0	0	0	0	0	0	0	0	0	0	0	0	0	0	0	0.037736	0	0	0	0	0
g__Weissella	-Inf	0.1178	0.6321	no	down	0.0048	0	0.0058	0	0	0	0	0	0	0	0	0	0	0	0	0	0	0	0	0	0	0	0	0	0	0	0	0	0	0	0	0	0	0	0	0	0	0	0	0	0	0	0	0
g__Edaphobacter	-Inf	0.1178	0.6321	no	down	0.0009	0	0.001	0	0	0	0	0	0	0	0	0	0	0	0	0	0	0	0	0	0	0	0	0	0	0	0	0	0	0	0	0	0	0	0	0	0	0	0	0	0	0	0	0
g__Oribacterium	0.33	0.1195	0.6321	no	up	0.1679	0.2018	0.1607	0.816939	0.348794	0.704545	0.246552	0.060132	0.303508	0.137234	0.164874	0.79935	0.201261	0.021771	0.161131	0.080483	0.012186	0.016715	0.257611	0.126446	0.051591	0.039827	0.051212	0.196034	0.123331	0.04228	0.114041	0.267352	0.761163	0.02873	0.219901	0.154963	0.009386	0	0.182931	0.058302	0.102291	0.136671	0.377358	0.004981	0.803796	0.001687	0.060064	0.052214
g__Rhodopseudomonas	0.03	0.1204	0.6321	no	up	0.0325	0.0331	0.0324	0	0	0.017045	0	0	0.326855	0	0.007851	0.006774	0.164186	0	0	0	0	0	0.002342	0	0	0	0	0	0.016087	0.007047	0	0	0	0	0.568078	0	0.009386	0	0	0	0	0.062123	0.183962	0	0.022328	0.082682	0	1.01491
g__Propionibacterium	1.54	0.1252	0.6483	no	up	0.0158	0.0344	0.0118	0.008336	0	0	0	0	0.12257	0	0.031405	0	0.693819	0	0.031187	0	0.024372	0.022287	0.002342	0.050578	0.017197	0	0.034141	0	0.005362	0	0	0	0	0.067037	0.027488	0	0	0	0.012616	0.004164	0.015344	0	0	0	0	0	0	0
g__Anaerovorax	0.67	0.1369	0.6886	no	up	0.081	0.1166	0.0735	0.725242	0.252319	0.011364	0.153262	0.012026	0.496119	0.007223	0	0.203224	0	0.039914	0.057176	0.154259	0	0.178293	0.248244	0.044256	0	0.03319	0.298737	0.009118	0.042898	0.04228	0	0.262211	0	0	0	0.187587	0.018772	0.037871	0	0.14159	0.306874	0	0	0.039845	0.159085	0	0.012013	0
g__Clostridium_XlVb	-Inf	0.1369	0.6886	no	down	0.0042	0	0.0051	0	0	0	0	0	0	0	0	0	0	0	0	0	0	0	0	0	0	0	0	0	0	0	0	0	0	0	0	0	0	0	0	0	0	0	0	0	0	0	0	0
g__Actinobacillus	1.68	0.1405	0.6886	no	up	0.0046	0.0106	0.0033	0	0.037106	0.051136	0	0	0	0	0	0	0	0	0.04678	0	0	0.005572	0.044496	0	0	0	0.059747	0	0	0	0	0.015424	0	0	0	0	0.093861	0.00541	0	0	0	0	0	0	0	0	0.006006	0
g__Eggerthia	1.24	0.1407	0.6886	no	up	0.0013	0.0026	0.0011	0	0	0	0.026654	0	0	0	0	0	0	0.003629	0.015593	0.006707	0	0	0	0	0	0.026552	0	0	0	0	0	0	0	0	0.009163	0	0	0	0	0	0	0	0	0	0.02791	0	0	0
g__Actinomyces	0.42	0.1421	0.6886	no	up	2.0379	2.5735	1.9248	1.06702	2.88683	0.698864	6.23709	8.03367	0.980564	0.325027	5.82555	1.07709	3.42143	1.89412	1.52815	0.120724	0.712893	12.1239	5.27869	1.03054	0.315277	0.311981	1.76682	7.85503	0.686364	0.634205	1.75339	0.246787	1.38029	3.98391	5.15851	1.4436	5.25624	0.151482	2.35918	0.220714	0.731383	0.633658	1.78774	0.019922	9.33575	0.64121	0.168178	0.248017
g__Tannerella	0.27	0.1456	0.695	no	up	0.207	0.2407	0.1999	0.350117	0.319109	0.142045	0.359832	0.240529	0.011673	0.028891	0.023553	1.09064	1.17049	0.420915	0.28068	0.288397	0.006093	0.094718	0.196721	0.069545	0.063055	0	0.606009	0.082061	0.187678	0.04228	0	0.303342	0.116542	0.277725	0	0.195743	0.422377	0.075741	0	0.570524	0.148322	0	0.495283	0.004981	0.870779	0	0.120127	0.003263
g__Clostridiales_Incertae_Sedis_XI_unclassified	2.35	0.151	0.695	no	up	0.0105	0.0312	0.0061	0	0.022263	0	0	0.108238	0.688729	0	0	0	0	0.007257	0.010396	0.033535	0	0.011143	0.004684	0.006322	0	0	0.093889	0	0	0	0	0	0	0	0.009163	0.032624	0	0	0	0.033315	0	0	0	0	0.005582	0	0	0.00979
g__Ruminococcus	-8.64	0.1541	0.695	no	down	0.0661	0.0002	0.08	0	0	0	0.006664	0	0	0	0	0	0	0	0	0	0	0	0	0	0	0	0	0	0	0	0	0	0	0	0	0	0	0	0	0	0	0	0	0	0.02791	0	0	0.336129
g__Pseudoramibacter	0.58	0.1545	0.695	no	up	0.0039	0.0054	0.0036	0.016672	0	0	0	0	0	0.014446	0	0	0.090038	0	0	0	0	0	0	0	0.005732	0	0	0	0	0.02114	0	0	0	0.019153	0	0	0	0	0	0.012493	0.005115	0	0	0	0	0	0	0
g__Sphingobium	-Inf	0.1593	0.695	no	down	0.0071	0	0.0086	0	0	0	0	0	0	0	0	0	0	0	0	0	0	0	0	0	0	0	0	0	0	0	0	0	0	0	0	0	0	0	0	0	0	0	0	0	0	0	0	0
g__Micromonospora	-Inf	0.1593	0.695	no	down	0.0021	0	0.0025	0	0	0	0	0	0	0	0	0	0	0	0	0	0	0	0	0	0	0	0	0	0	0	0	0	0	0	0	0	0	0	0	0	0	0	0	0	0	0	0	0
g__Thermoflavimicrobium	-Inf	0.1593	0.695	no	down	0.0013	0	0.0016	0	0	0	0	0	0	0	0	0	0	0	0	0	0	0	0	0	0	0	0	0	0	0	0	0	0	0	0	0	0	0	0	0	0	0	0.018868	0	0	0	0	0
g__Sideroxydans	-Inf	0.1593	0.695	no	down	0.0011	0	0.0013	0	0	0	0	0	0	0	0	0	0	0	0	0	0	0	0	0	0	0	0	0	0	0	0	0	0	0	0	0	0	0	0	0	0	0	0	0	0	0	0	0
g__Bacillus	-3.46	0.1614	0.695	no	down	0.0121	0.0013	0.0143	0	0	0	0	0	0	0	0	0	0.015889	0	0	0	0	0	0	0	0.017197	0	0	0	0	0	0	0	0.010926	0	0	0	0	0	0	0	0	0.012425	0.004717	0	0	0	0.048051	0.045687
g__Odoribacter	1.05	0.1618	0.695	no	up	0.0099	0.0174	0.0084	0	0.037106	0.011364	0.006664	0	0	0	0	0	0	0.018143	0	0	0	0.027858	0	0	0	0.013276	0.034141	0	0	0.035234	0	0	0.003642	0	0	0.016312	0	0	0	0.366468	0.020458	0	0	0	0	0	0	0.013054
g__Romboutsia	-4.03	0.166	0.7022	no	down	0.0041	0.0003	0.0049	0	0	0	0	0	0	0	0	0	0	0	0	0	0	0.011143	0	0	0	0	0	0	0	0	0	0	0	0	0	0	0	0	0	0	0	0.086973	0	0	0	0	0	0
g__Corynebacterium	1.38	0.1672	0.7022	no	up	1.3497	2.7508	1.0538	0.141714	0.282004	0.335227	13.7536	17.8533	0.338528	0.057783	3.66648	1.47677	1.40353	10.8095	2.73923	0.033535	0.048745	0.77446	1.33255	0.120124	0.14904	0.564222	9.44862	0.072943	0.032173	0.028187	0.121169	0.066838	0.455241	5.15227	0.604728	9.63217	10.8128	0.00541	0.700183	0.324824	0.189239	0.037274	11.2877	0.004981	11.2838	0.212612	0.366388	0.094638
g__Roseburia	-6.19	0.1712	0.7111	no	down	0.1395	0.0023	0.1685	0	0	0	0	0	0	0	0	0	0	0	0.005198	0.006707	0.012186	0	0	0	0.040126	0	0	0	0	0	0	0	0	0	0	0.008156	0	0	0	0	0.005115	0	0	0	0.186994	0	0	0.659204
g__Lachnoanaerobaculum	-0.04	0.1788	0.7256	no	down	0.2523	0.2463	0.2536	0.408469	0.697588	0.102273	0.819618	0.234516	0.134244	0.072228	0.27479	0.250644	0.195964	0.81643	0.291075	0.261569	0.036559	0.596167	0.644028	0.132769	0.057323	0	0.315807	0.059266	0.155504	0.077514	0	0.457584	0.517153	0.095767	0.027488	0.106027	0.084475	0.124432	0.069387	0.154083	0.102291	0.012425	0.65566	0.004981	1.46246	0.202487	0.084089	0.104428
g__Butyricicoccus	-Inf	0.1857	0.7256	no	down	0.007	0	0.0085	0	0	0	0	0	0	0	0	0	0	0	0	0	0	0	0	0	0	0	0	0	0	0	0	0	0	0	0	0	0	0	0	0	0	0	0	0	0	0	0	0
g__Oscillibacter	-Inf	0.1857	0.7256	no	down	0.0023	0	0.0028	0	0	0	0	0	0	0	0	0	0	0	0	0	0	0	0	0	0	0	0	0	0	0	0	0	0	0	0	0	0	0	0	0	0	0	0	0	0.016746	0	0	0
g__Bacillaceae_1_unclassified	-Inf	0.1857	0.7256	no	down	0.0044	0	0.0053	0	0	0	0	0	0	0	0	0	0	0	0	0	0	0	0	0	0	0	0	0	0	0	0	0	0	0	0	0	0	0	0	0	0	0	0	0	0	0	0	0
g__Paenibacillus	-Inf	0.1857	0.7256	no	down	0.0027	0	0.0033	0	0	0	0	0	0	0	0	0	0	0	0	0	0	0	0	0	0	0	0	0	0	0	0	0	0	0	0	0	0	0	0	0	0	0	0	0	0	0.057371	0	0
g__Gemella	-0.39	0.1876	0.7256	no	down	5.0783	4.0409	5.2973	1.37546	0.423006	4.58523	3.23183	3.74023	0.315181	15.0018	2.90492	0.575803	0.132408	1.00512	1.50216	0.952381	2.41287	2.43481	17.1546	1.23285	4.0814	9.61168	0.443837	2.59403	5.69468	0.190261	9.25873	3.23393	13.009	6.4547	1.29192	1.35389	3.1819	6.44882	4.0434	5.83017	1.68781	10.0702	3.2783	9.5627	0.253977	17.257	2.61878	15.7654
g__Peptococcus	0.51	0.1922	0.7256	no	up	0.1171	0.1556	0.109	0.625208	0.474954	0.051136	0.013327	0.066146	0.210121	0.028891	0	0.535158	0.25952	0.134257	0.14034	0.214621	0	0.094718	0.12178	0.297149	0.022929	0.265516	0.49505	0.209711	0.026811	0.056374	0.007128	0.226221	0	0	0	0.350705	0.018772	0.02164	0	0.32066	0	0	0.009434	0.034864	0.184203	0	0.096102	0
g__Olsenella	0.74	0.1924	0.7256	no	up	0.0229	0.0342	0.0205	0.158386	0	0	0.073299	0	0.431915	0.043337	0	0.047419	0	0.0254	0	0	0	0.005572	0.023419	0.037934	0.005732	0	0	0.009118	0	0.04228	0	0	0.032777	0.009577	0	0.008156	0.009386	0	0	0.024986	0.173895	0	0.009434	0	0.14513	0	0.024025	0
g__Paracoccus	-0.6	0.1932	0.7256	no	down	0.0036	0.0025	0.0038	0	0	0	0	0	0	0	0	0	0	0	0	0	0	0	0	0	0	0	0	0	0	0.007047	0	0	0	0	0	0	0	0	0	0	0.076718	0	0	0.004981	0	0	0	0
g__Mycoplasma	0.59	0.1992	0.7256	no	up	0.2487	0.3437	0.2286	0.416806	0.163265	0	1.19278	0.282622	0.595342	0	0.007851	2.37773	0.10063	0.141515	0.379438	0.596915	0.012186	0.117005	1.05621	0.910413	0.011465	0.099569	0.162171	0.009118	0	0.084561	0	1.57841	0	0.019153	0.0733	0.432265	0.234654	0.037871	0.119851	0.029151	0.444967	0	0.212264	0.049806	0.256768	0	0.012013	0.218647
g__Sutterella	-0.97	0.1994	0.7256	no	down	0.0037	0.0021	0.0041	0	0	0	0	0	0	0	0	0.020322	0	0	0	0	0	0	0	0	0	0	0	0	0	0	0	0	0	0	0	0	0	0	0.037848	0.012493	0	0	0	0	0	0	0	0
g__Bulleidia	2.5	0.203	0.7256	no	up	0.0032	0.0102	0.0018	0.025008	0	0	0	0	0	0	0	0	0	0.021771	0	0	0	0	0.023419	0	0	0.132758	0	0	0	0	0	0.061697	0	0	0	0.057092	0	0	0	0.024986	0	0	0	0	0	0	0.024025	0
g__Thermomonas	-6.44	0.2034	0.7256	no	down	0.0072	0.0001	0.0087	0	0	0	0	0	0	0	0	0	0	0	0	0	0	0	0	0	0	0	0	0.004559	0	0	0	0	0	0	0	0	0	0	0	0	0	0	0	0	0	0	0	0
g__Bacteroidetes_unclassified	0.23	0.2129	0.7256	no	up	0.2129	0.242	0.2067	1.39213	0.037106	0	0.119944	0.096212	0.093387	0.086674	0	2.31676	0.095334	0.413658	0.213109	0.053655	0.006093	0.022287	0.11007	0.018967	0.005732	1.26784	0.119495	0.077502	0.037536	0.028187	0.014255	0.082262	0	0.229841	0.641378	0.350705	0.093861	0.00541	0	0.087453	0.11252	0	0	0.004981	0.078147	0	0.006006	0.006527
g__Wolinella	0.45	0.2129	0.7256	no	up	0.0138	0.0177	0.013	0	0.014842	0	0	0	0	0	0	0.128709	0	0	0.041582	0.053655	0	0	0.016393	0.006322	0	0.086293	0.051212	0.004559	0	0	0	0.03599	0	0	0	0.024468	0	0	0	0.066631	0.071604	0	0	0	0.041864	0	0	0
g__Rhizobium	-Inf	0.2169	0.7256	no	down	0.0065	0	0.0079	0	0	0	0	0	0	0	0	0	0	0	0	0	0	0	0	0	0	0	0	0	0	0	0	0	0	0	0	0	0	0	0	0	0	0	0.066038	0	0	0	0	0
g__Tyzzerella	-Inf	0.2169	0.7256	no	down	0.0042	0	0.005	0	0	0	0	0	0	0	0	0	0	0	0	0	0	0	0	0	0	0	0	0	0	0	0	0	0	0	0	0	0	0	0	0	0	0	0	0	0	0	0	0
g__Mesorhizobium	-Inf	0.2169	0.7256	no	down	0.0035	0	0.0042	0	0	0	0	0	0	0	0	0	0	0	0	0	0	0	0	0	0	0	0	0	0	0	0	0	0	0	0	0	0	0	0	0	0	0	0	0	0	0	0	0
g__Rhodoplanes	-Inf	0.2169	0.7256	no	down	0.0034	0	0.0041	0	0	0	0	0	0	0	0	0	0	0	0	0	0	0	0	0	0	0	0	0	0	0	0	0	0	0	0	0	0	0	0	0	0	0	0.009434	0	0	0	0	0
g__Ruthenibacterium	-Inf	0.2169	0.7256	no	down	0.0018	0	0.0022	0	0	0	0	0	0	0	0	0	0	0	0	0	0	0	0	0	0	0	0	0	0	0	0	0	0	0	0	0	0	0	0	0	0	0	0	0	0	0.067496	0	0
g__Brachybacterium	-Inf	0.2169	0.7256	no	down	0.0015	0	0.0018	0	0	0	0	0	0	0	0	0	0	0	0	0	0	0	0	0	0	0	0	0	0	0	0	0	0	0	0	0	0	0	0	0	0	0	0	0	0	0	0.060064	0
g__Vogesella	-Inf	0.2169	0.7256	no	down	0.0012	0	0.0015	0	0	0	0	0	0	0	0	0	0	0	0	0	0	0	0	0	0	0	0	0	0	0	0	0	0	0	0	0	0	0	0	0	0	0	0	0	0	0	0	0
g__Erysipelothrix	0.67	0.2204	0.7308	no	up	0.0065	0.0094	0.0059	0.066689	0.007421	0	0.019991	0	0	0	0	0.121935	0	0	0	0	0	0	0.004684	0.012645	0.011465	0	0	0	0	0.007047	0	0	0	0	0.054975	0.008156	0	0	0	0.004164	0	0	0	0	0	0	0	0
g__Veillonella	-0.14	0.2312	0.7566	no	down	2.4481	2.2545	2.489	3.90964	3.26531	2.20454	1.91244	2.20084	2.88333	0.678945	3.29748	3.66481	5.61411	8.91905	3.71121	1.77733	0.280283	4.24003	2.17096	1.38459	0.246489	0.497843	2.18505	4.062	1.44244	1.45867	0.755524	1.53213	0.364193	2.71021	2.95034	0.489356	0.215881	0.140662	1.22374	0.770416	3.49325	3.20557	1.74528	0.024903	2.82166	1.12718	0.630669	0.133799
g__Paludibacter	-0.02	0.234	0.7566	no	down	0.1105	0.1093	0.1107	0.366789	0.007421	0.238636	0.293197	0.054119	0	0	0.094214	0.812898	0.05826	0.381001	0.09356	0.067069	0.024372	0.072431	0.044496	0.126446	0.097449	0.092931	0.085353	0.063825	0.005362	0	0	0.066838	0	0.009577	0.119113	0.130495	0	0.081151	0	0.145754	0.081833	0	0	0	0.120011	0	0.042045	0.022844
g__Enhydrobacter	0.06	0.2381	0.7566	no	up	0.0232	0.0239	0.023	0	0	0	0	0	0.023347	0	0	0	0.291298	0	0.015593	0.073776	0	0.005572	0	0	0.034394	0	0.034141	0	0.005362	0.035234	0	0	0.145677	0	0.082463	0.032624	0	0	0	0.029151	0.005115	0.062123	0.056604	0	0.002791	0	0.060064	0.365499
g__unclassified	0.39	0.2427	0.7566	no	up	0.0111	0.0138	0.0105	0	0.014842	0	0	0	0	0.007223	0	0.115161	0	0	0.025989	0.134138	0	0	0	0	0	0	0.025606	0	0.005362	0.035234	0	0	0	0	0.082463	0.008156	0	0	0	0.008329	0.005115	0	0	0	0	0	0	0
g__Gaiella	-4.83	0.2453	0.7566	no	down	0.0047	0.0002	0.0057	0	0	0	0	0	0	0	0	0	0	0	0	0	0	0	0	0	0	0	0	0	0	0	0	0	0	0	0	0	0	0.00541	0	0	0	0	0.014151	0	0	0	0	0
g__Firmicutes_unclassified	-0.17	0.2457	0.7566	no	down	0.0631	0.0572	0.0643	0	0	0	0.006664	0.042093	0.309345	0.065005	0	0.548706	0	0.010886	0.098758	0.053655	0	0.011143	0.030445	0.063223	0	0.046465	0.059747	0	0	0.035234	0	0.056555	0.047345	0.02873	0	0.130495	0.056317	0	0.037848	0	0.204583	0	0.462264	0	0.039073	0	0	0.00979
g__Gardnerella	2.08	0.2468	0.7566	no	up	0.0072	0.0194	0.0046	0.008336	0.007421	0	0	0	0.560322	0	0	0	0	0	0	0	0	0	0	0	0	0	0	0	0	0.084561	0	0	0	0	0	0	0	0	0	0	0	0	0	0	0	0	0	0
g__Methylobacterium	-2.49	0.2476	0.7566	no	down	0.0304	0.0063	0.0355	0	0	0	0	0	0	0	0	0	0.010593	0.003629	0.062373	0.040241	0.006093	0	0	0	0.005732	0	0	0	0	0	0	0	0	0.02873	0	0.008156	0	0.01082	0.037848	0	0	0.211219	0.018868	0.024903	0.008373	0.008437	0.048051	0.163169
g__Lachnospiracea_incertae_sedis	-4.85	0.2483	0.7566	no	down	0.0095	0.0004	0.0115	0	0	0	0	0	0	0	0	0	0	0	0	0	0.012186	0	0	0	0	0	0	0	0	0	0	0	0	0	0	0	0	0	0	0	0	0	0	0	0.05861	0	0	0
g__Catonella	0.09	0.2496	0.7566	no	up	0.1678	0.1767	0.1659	0.466822	0.155844	0.085227	0.013327	0.024053	0	0.093897	0.07066	0.745156	0	0.163286	0.259889	0.214621	0	0.061288	0.252927	0.278182	0.045858	0.179223	0.145101	0.182357	0.128693	0.084561	0.014255	0.755784	0.229441	0	0.329852	0.52198	0.140792	0.048691	0.069387	0.17907	0.066489	0.037274	0.127358	0.014942	0.167457	0	0.036038	0
g__Parasutterella	-Inf	0.2542	0.7566	no	down	0.0029	0	0.0035	0	0	0	0	0	0	0	0	0	0	0	0	0	0	0	0	0	0	0	0	0	0	0	0	0	0	0	0	0	0	0	0	0	0	0	0	0	0	0	0	0
g__Pedobacter	-Inf	0.2542	0.7566	no	down	0.0024	0	0.003	0	0	0	0	0	0	0	0	0	0	0	0	0	0	0	0	0	0	0	0	0	0	0	0	0	0	0	0	0	0	0	0	0	0	0	0	0	0	0	0	0
g__Ensifer	-Inf	0.2542	0.7566	no	down	0.0016	0	0.0019	0	0	0	0	0	0	0	0	0	0	0	0	0	0	0	0	0	0	0	0	0	0	0	0	0	0	0	0	0	0	0	0	0	0	0	0	0	0	0	0	0
g__Eikenella	0.59	0.2593	0.7657	no	up	0.1405	0.1946	0.1291	0.008336	0.207792	0.153409	0.533085	0.132291	0	0.158902	0.007851	0	0.005296	0.246743	0.103956	0.147552	0.146234	0.144863	0.070258	0.183347	0.017197	0.013276	0.819392	0.113973	0.209126	0.007047	0.014255	0.143959	0.003642	0.009577	0.009163	0.016312	2.43101	0.292145	0.006308	0.249865	0.010229	0.006212	0.004717	0	0.11722	0	0.228242	0.114219
g__Brevundimonas	-1.82	0.2705	0.7909	no	down	0.0135	0.0044	0.0155	0.041681	0	0	0	0	0	0	0	0	0	0	0	0	0.018279	0	0	0	0	0	0	0.004559	0.005362	0.02114	0	0	0	0.02873	0	0	0	0	0	0	0.030687	0	0	0	0	0	0	0
g__Phascolarctobacterium	-6.07	0.272	0.7909	no	down	0.0055	0.0001	0.0067	0	0	0	0	0	0	0	0	0	0	0	0	0	0	0	0	0	0	0	0	0.004559	0	0	0	0	0	0	0	0	0	0	0	0	0	0	0	0	0	0	0	0
g__Bacteria_unclassified	-0.56	0.2774	0.8004	no	down	0.3541	0.2544	0.3752	0.066689	0.57885	0.176136	0	0.036079	0.426078	0.072228	0	0.948381	0.015889	0.214086	0.218307	0.060362	0.067024	0.200579	0.12178	0.240248	0.27515	0.238964	0.810857	0.232505	0.584482	0.211402	0.042766	1.02314	0.043703	0.067037	0.009163	0.595384	0.075089	0.173123	0	0.737101	0.086948	0	0.04717	0.019922	0.125593	0.150178	0.030032	0.058741
g__Scardovia	0.53	0.2928	0.8004	no	up	0.0104	0.0139	0.0096	0.041681	0	0.125	0	0	0.040857	0	0.117767	0	0	0	0	0	0	0	0.004684	0.012645	0	0	0	0.068384	0.010724	0	0	0	0	0	0	0	0	0	0	0.020822	0.030687	0	0	0	0	0	0.042045	0.016317
g__Rheinheimera	1.48	0.2933	0.8004	no	up	0.0019	0.0039	0.0014	0	0	0	0.106617	0	0	0	0	0	0.026482	0	0	0	0	0	0	0	0	0	0	0	0	0	0	0	0	0	0	0	0	0	0	0	0	0	0	0	0	0	0	0
g__Myxococcales_unclassified	-Inf	0.2992	0.8004	no	down	0.0093	0	0.0113	0	0	0	0	0	0	0	0	0	0	0	0	0	0	0	0	0	0	0	0	0	0	0	0	0	0	0	0	0	0	0	0	0	0	0	0	0	0	0	0	0
g__Negativibacillus	-Inf	0.2992	0.8004	no	down	0.0002	0	0.0002	0	0	0	0	0	0	0	0	0	0	0	0	0	0	0	0	0	0	0	0	0	0	0	0	0	0	0	0	0	0	0	0	0	0	0	0	0	0	0	0	0
g__Desulfovibrio	-2.04	0.3104	0.8004	no	down	0.0058	0.0016	0.0066	0	0	0	0	0	0	0	0	0.006774	0.005296	0	0	0	0	0	0.002342	0.006322	0	0	0	0	0.016087	0	0	0	0	0	0	0.016312	0	0	0	0	0	0	0	0	0.002791	0	0	0
g__Bacteroides	-1.18	0.3123	0.8004	no	down	0.2896	0.1413	0.3209	0.075025	0	0	0	0	0.8113	0.043337	0.086363	0.27774	0.127112	0.018143	0.031187	0.08719	0.018279	0.03343	0.023419	0.063223	0	1.00896	0.034141	0.018236	0	0.077514	0	0.226221	0.116542	0.296878	0.458127	0.016312	0.009386	0	0.03154	0.628826	0.184124	0.031062	0.033019	0	0.159085	0	0	0.058741
g__Brochothrix	-1.81	0.317	0.8004	no	down	0.0089	0.0029	0.0102	0	0	0	0	0	0	0	0	0	0	0	0	0	0	0	0	0	0	0	0	0	0	0	0	0.092545	0.007284	0	0	0	0	0	0	0	0	0.018637	0	0	0	0	0	0
g__Novosphingobium	-5.86	0.3203	0.8004	no	down	0.0048	0.0001	0.0058	0	0	0	0	0	0	0	0	0	0	0	0	0	0	0	0.004684	0	0	0	0	0	0	0	0	0	0	0	0	0	0	0	0	0	0	0	0.018868	0	0	0	0	0.215384
g__Desulfobulbus	-1.81	0.3256	0.8004	no	down	0.0049	0.0016	0.0056	0	0	0	0	0	0.023347	0	0	0	0	0.003629	0	0	0	0	0.025761	0	0	0	0	0	0	0	0	0	0	0	0	0	0	0	0	0	0	0	0	0	0.016746	0	0	0.062004
g__Slackia	1.16	0.3306	0.8004	no	up	0.0016	0.0029	0.0013	0.008336	0	0	0	0	0.064204	0	0	0	0	0.003629	0	0	0	0	0	0.006322	0	0	0	0	0.010724	0.007047	0	0	0	0	0	0	0	0	0	0	0	0	0	0	0	0	0	0
g__Porphyromonadaceae_unclassified	0.49	0.3359	0.8004	no	up	0.0374	0.0491	0.0349	0	0.029685	0	0	0	1.29574	0	0.039256	0	0	0.007257	0	0.006707	0	0.005572	0	0.012645	0	0	0.017071	0	0	0	0	0	0	0	0.256551	0	0	0	0	0	0	0	0	0	0	0	0	0
g__Staphylococcus	-1.24	0.3368	0.8004	no	down	0.0239	0.0113	0.0266	0	0.022263	0	0.026654	0.036079	0	0	0.007851	0	0	0	0.020791	0	0	0.005572	0.009368	0.018967	0.051591	0	0.017071	0	0.026811	0.007047	0.035638	0	0	0	0	0	0	0	0.006308	0	0.092062	0.043486	0.009434	0	0	0.008437	0.042045	0.277388
g__Kocuria	-2.52	0.3407	0.8004	no	down	0.002	0.0004	0.0023	0	0	0	0	0	0	0	0	0	0	0	0	0	0	0	0	0	0.005732	0	0	0	0	0.007047	0	0	0	0	0	0	0	0	0	0	0	0	0	0	0	0	0.042045	0.006527
g__Asteroleplasma	0.15	0.348	0.8004	no	up	0.0217	0.0236	0.0213	0	0	0	0	0.006013	0	0	0	0.52161	0	0.007257	0.025989	0	0	0	0.007026	0	0	0	0	0	0.016087	0.007047	0	0	0	0	0	0.065248	0.009386	0	0	0.004164	0.132979	0.006212	0	0	0.005582	0	0	0
g__Sphingomonas	-0.54	0.35	0.8004	no	down	0.0999	0.0726	0.1057	0	0.014842	0.005682	0	0.006013	0.163427	0.036114	0.023553	0.149031	0.47667	0	0	0	0	0	0	0.006322	0.011465	0	0	0.009118	0.010724	0.014093	0	0	0.320489	0.095767	0.962067	0	0	0	0.075695	0.004164	0.081833	0.161521	0.443396	0	0.002791	0.013499	0.336357	0.900695
g__Peptostreptococcaceae_incertae_sedis	0.38	0.3536	0.8004	no	up	0.0408	0.0504	0.0388	0	0.081633	0.034091	0.019991	0.060132	0.128407	0.028891	0	0.365804	0	0.039914	0.04678	0.046948	0	0.061288	0.025761	0.101157	0.017197	0.019914	0.085353	0.022795	0	0	0.014255	0.210797	0	0	0	0.146807	0	0.02705	0	0.024986	0.102291	0	0	0	0.002791	0	0.036038	0.016317
g__Ohtaekwangia	-Inf	0.3543	0.8004	no	down	0.0096	0	0.0117	0	0	0	0	0	0	0	0	0	0	0	0	0	0	0	0	0	0	0	0	0	0	0	0	0	0	0	0	0	0	0	0	0	0	0	0	0	0	0	0	0
g__Chloroflexus	-Inf	0.3543	0.8004	no	down	0.0045	0	0.0055	0	0	0	0	0	0	0	0	0	0	0	0	0	0	0	0	0	0	0	0	0	0	0	0	0	0	0	0	0	0	0	0	0	0	0	0	0	0	0	0	0
g__Peptoniphilus	-Inf	0.3543	0.8004	no	down	0.0003	0	0.0003	0	0	0	0	0	0	0	0	0	0	0	0	0	0	0	0	0	0	0	0	0	0	0	0	0	0	0	0	0	0	0	0	0	0	0	0	0	0	0	0	0
g__Ilumatobacter	-Inf	0.3543	0.8004	no	down	0.0024	0	0.0029	0	0	0	0	0	0	0	0	0	0	0	0	0	0	0	0	0	0	0	0	0	0	0	0	0	0	0	0	0	0	0	0	0	0	0	0	0	0	0	0	0
g__Acidobacteria_Gp4_unclassified	-Inf	0.3543	0.8004	no	down	0.0014	0	0.0017	0	0	0	0	0	0	0	0	0	0	0	0	0	0	0	0	0	0	0	0	0	0	0	0	0	0	0	0	0	0	0	0	0	0	0	0	0	0	0	0	0
g__Shinella	-Inf	0.3543	0.8004	no	down	0.0016	0	0.0019	0	0	0	0	0	0	0	0	0	0	0	0	0	0	0	0	0	0	0	0	0	0	0	0	0	0	0	0	0	0	0	0	0	0	0	0	0	0	0	0	0
g__Flavitalea	-Inf	0.3543	0.8004	no	down	0.0011	0	0.0013	0	0	0	0	0	0	0	0	0	0	0	0	0	0	0	0	0	0	0	0	0	0	0	0	0	0	0	0	0	0	0	0	0	0	0	0	0	0	0	0	0
g__Latescibacteria_genera_incertae_sedis	-Inf	0.3543	0.8004	no	down	0.0008	0	0.0009	0	0	0	0	0	0	0	0	0	0	0	0	0	0	0	0	0	0	0	0	0	0	0	0	0	0	0	0	0	0	0	0	0	0	0	0	0	0	0	0	0
g__Anaerosporobacter	-Inf	0.3543	0.8004	no	down	0.0016	0	0.0019	0	0	0	0	0	0	0	0	0	0	0	0	0	0	0	0	0	0	0	0	0	0	0	0	0	0	0	0	0	0	0	0	0	0	0	0	0	0	0	0	0
g__Serpens	-Inf	0.3543	0.8004	no	down	0.0008	0	0.0009	0	0	0	0	0	0	0	0	0	0	0	0	0	0	0	0	0	0	0	0	0	0	0	0	0	0	0	0	0	0	0	0	0	0	0	0	0	0	0	0	0
g__Colwellia	-Inf	0.3543	0.8004	no	down	0.0012	0	0.0014	0	0	0	0	0	0	0	0	0	0	0	0	0	0	0	0	0	0	0	0	0	0	0	0	0	0	0	0	0	0	0	0	0	0	0	0	0	0	0	0	0
g__Alishewanella	-Inf	0.3543	0.8004	no	down	0.0018	0	0.0022	0	0	0	0	0	0	0	0	0	0	0	0	0	0	0	0	0	0	0	0	0	0	0	0	0	0	0	0	0	0	0	0	0	0	0	0	0	0	0	0	0
g__Ochrobactrum	-3.39	0.356	0.8004	no	down	0.0035	0.0004	0.0042	0	0	0	0	0.006013	0	0	0	0	0	0	0	0	0	0	0	0	0	0	0	0	0	0	0	0	0	0	0	0.008156	0	0	0	0	0	0	0	0	0	0	0	0
g__Bacteroidales_unclassified	-0.67	0.3588	0.8004	no	down	0.0214	0.0144	0.0229	0	0.014842	0.005682	0	0.01804	0	0.028891	0	0.027097	0	0.032657	0.005198	0.053655	0	0.005572	0	0.012645	0	0.152672	0.025606	0	0.080433	0.007047	0	0	0	0	0	0	0	0	0	0.020822	0	0	0	0	0.002791	0	0	0
g__Parascardovia	2.74	0.373	0.8004	no	up	0.002	0.0067	0.001	0	0	0	0	0	0.210121	0	0	0	0	0	0	0	0	0	0	0.012645	0	0.006638	0	0	0	0	0	0	0	0	0	0	0	0	0	0	0	0	0	0	0	0	0	0
g__Clostridiales_unclassified	-0.78	0.383	0.8004	no	down	0.024	0.0151	0.0259	0	0	0	0	0	0	0	0	0.203224	0	0	0.057176	0.040241	0	0	0.009368	0.006322	0	0	0	0	0	0	0	0.164524	0	0	0	0.032624	0	0	0	0	0	0	0	0	0	0	0	0
g__Aminipila	-0.87	0.4085	0.8004	no	down	0.0049	0.0029	0.0053	0	0.059369	0	0	0	0	0	0	0	0	0	0.005198	0	0	0	0	0	0	0	0.034141	0	0	0	0	0	0	0	0	0	0	0	0	0	0	0	0	0	0.030701	0	0	0
g__Pseudoxanthomonas	2.79	0.4183	0.8004	no	up	0.0051	0.0173	0.0025	0	0	0	0	0	0	0	0	0	0	0	0	0	0	0	0	0	0	0	0	0	0	0.014093	0	0	0	0	0	0	0	0	0	0.574689	0	0	0	0	0	0	0	0
g__Sphaerochaeta	-0.54	0.4194	0.8004	no	down	0.0088	0.0064	0.0093	0	0	0	0	0.012026	0	0	0	0.027097	0	0	0	0.006707	0	0	0.016393	0	0	0.026552	0	0	0.005362	0.084561	0	0	0	0	0	0	0.037545	0	0	0	0	0	0	0	0.002791	0	0	0
g__Haemophilus	0.06	0.4203	0.8004	no	up	7.2691	7.5308	7.2138	1.32544	15.2801	10.1364	2.83867	4.74444	0.011673	22.2752	8.34576	3.79352	10.8204	1.52763	4.12184	19.0409	12.3263	17.5841	3.48009	21.028	4.98137	1.79223	7.03312	6.82927	12.8371	2.43112	16.1582	6.39075	5.7069	3.77322	1.83251	5.26058	4.92773	8.48842	2.73765	2.89427	3.29378	3.76468	12.5236	10.6883	0.507954	0.337479	1.67578	16.157
g__Anaerolineaceae_unclassified	-Inf	0.4237	0.8004	no	down	0.0109	0	0.0132	0	0	0	0	0	0	0	0	0	0	0	0	0	0	0	0	0	0	0	0	0	0	0	0	0	0	0	0	0	0	0	0	0	0	0	0	0	0	0	0	0
g__Ornatilinea	-Inf	0.4237	0.8004	no	down	0.0102	0	0.0124	0	0	0	0	0	0	0	0	0	0	0	0	0	0	0	0	0	0	0	0	0	0	0	0	0	0	0	0	0	0	0	0	0	0	0	0	0	0	0	0	0
g__Iamia	-Inf	0.4237	0.8004	no	down	0.0095	0	0.0115	0	0	0	0	0	0	0	0	0	0	0	0	0	0	0	0	0	0	0	0	0	0	0	0	0	0	0	0	0	0	0	0	0	0	0	0	0	0	0	0	0
g__Thiorhodospira	-Inf	0.4237	0.8004	no	down	0.005	0	0.0061	0	0	0	0	0	0	0	0	0	0	0	0	0	0	0	0	0	0	0	0	0	0	0	0	0	0	0	0	0	0	0	0	0	0	0	0	0	0	0	0	0
g__Hyphomicrobium	-Inf	0.4237	0.8004	no	down	0.0043	0	0.0052	0	0	0	0	0	0	0	0	0	0	0	0	0	0	0	0	0	0	0	0	0	0	0	0	0	0	0	0	0	0	0	0	0	0	0	0	0	0	0	0	0
g__Chloroflexi_unclassified	-Inf	0.4237	0.8004	no	down	0.0048	0	0.0058	0	0	0	0	0	0	0	0	0	0	0	0	0	0	0	0	0	0	0	0	0	0	0	0	0	0	0	0	0	0	0	0	0	0	0	0	0	0	0	0	0
g__Pelagibius	-Inf	0.4237	0.8004	no	down	0.0037	0	0.0045	0	0	0	0	0	0	0	0	0	0	0	0	0	0	0	0	0	0	0	0	0	0	0	0	0	0	0	0	0	0	0	0	0	0	0	0	0	0	0	0	0
g__Dongia	-Inf	0.4237	0.8004	no	down	0.0052	0	0.0063	0	0	0	0	0	0	0	0	0	0	0	0	0	0	0	0	0	0	0	0	0	0	0	0	0	0	0	0	0	0	0	0	0	0	0	0	0	0	0	0	0
g__Cellvibrio	-Inf	0.4237	0.8004	no	down	0.0023	0	0.0028	0	0	0	0	0	0	0	0	0	0	0	0	0	0	0	0	0	0	0	0	0	0	0	0	0	0	0	0	0	0	0	0	0	0	0	0	0	0	0	0	0
g__Acidobacteria_Gp1_unclassified	-Inf	0.4237	0.8004	no	down	0.007	0	0.0085	0	0	0	0	0	0	0	0	0	0	0	0	0	0	0	0	0	0	0	0	0	0	0	0	0	0	0	0	0	0	0	0	0	0	0	0	0	0	0	0	0
g__Sporobacter	-Inf	0.4237	0.8004	no	down	0.0007	0	0.0008	0	0	0	0	0	0	0	0	0	0	0	0	0	0	0	0	0	0	0	0	0	0	0	0	0	0	0	0	0	0	0	0	0	0	0	0	0	0	0	0	0
g__Paraprevotella	-Inf	0.4237	0.8004	no	down	0.0017	0	0.002	0	0	0	0	0	0	0	0	0	0	0	0	0	0	0	0	0	0	0	0	0	0	0	0	0	0	0	0	0	0	0	0	0	0	0	0	0	0	0	0	0
g__Hyphomonas	-Inf	0.4237	0.8004	no	down	0.0013	0	0.0015	0	0	0	0	0	0	0	0	0	0	0	0	0	0	0	0	0	0	0	0	0	0	0	0	0	0	0	0	0	0	0	0	0	0	0	0	0	0	0	0	0
g__Porphyrobacter	-Inf	0.4237	0.8004	no	down	0.0017	0	0.002	0	0	0	0	0	0	0	0	0	0	0	0	0	0	0	0	0	0	0	0	0	0	0	0	0	0	0	0	0	0	0	0	0	0	0	0	0.004981	0	0	0	0
g__Anaeroplasma	-Inf	0.4237	0.8004	no	down	0.0024	0	0.0029	0	0	0	0	0	0	0	0	0	0	0	0	0	0	0	0	0	0	0	0	0	0	0	0	0	0	0	0	0	0	0	0	0	0	0	0	0	0	0	0	0.058741
g__Demequina	-Inf	0.4237	0.8004	no	down	0.003	0	0.0036	0	0	0	0	0	0	0	0	0	0	0	0	0	0	0	0	0	0	0	0	0	0	0	0	0	0	0	0	0	0	0	0	0	0	0	0	0	0	0	0	0
g__Ruegeria	-Inf	0.4237	0.8004	no	down	0.0026	0	0.0032	0	0	0	0	0	0	0	0	0	0	0	0	0	0	0	0	0	0	0	0	0	0	0	0	0	0	0	0	0	0	0	0	0	0	0	0	0	0	0	0	0
g__Anaerolinea	-Inf	0.4237	0.8004	no	down	0.0013	0	0.0015	0	0	0	0	0	0	0	0	0	0	0	0	0	0	0	0	0	0	0	0	0	0	0	0	0	0	0	0	0	0	0	0	0	0	0	0	0	0	0	0	0
g__Actinotalea	-Inf	0.4237	0.8004	no	down	0.0007	0	0.0009	0	0	0	0	0	0	0	0	0	0	0	0	0	0	0	0	0	0	0	0	0	0	0	0	0	0	0	0	0	0	0	0	0	0	0	0	0	0	0	0	0
g__Defluviitoga	-Inf	0.4237	0.8004	no	down	0.0008	0	0.001	0	0	0	0	0	0	0	0	0	0	0	0	0	0	0	0	0	0	0	0	0	0	0	0	0	0	0	0	0	0	0	0	0	0	0	0.023585	0	0	0	0	0
g__Rhodanobacter	-Inf	0.4237	0.8004	no	down	0.0019	0	0.0023	0	0	0	0	0	0	0	0	0	0	0	0	0	0	0	0	0	0	0	0	0	0	0	0	0	0	0	0	0	0	0	0	0	0	0	0	0	0	0	0	0
g__Castellaniella	-Inf	0.4237	0.8004	no	down	0.0001	0	0.0002	0	0	0	0	0	0	0	0	0	0	0	0	0	0	0	0	0	0	0	0	0	0	0	0	0	0	0	0	0	0	0	0	0	0	0	0	0	0	0	0	0
g__Rhodobacter	-Inf	0.4237	0.8004	no	down	0.0007	0	0.0008	0	0	0	0	0	0	0	0	0	0	0	0	0	0	0	0	0	0	0	0	0	0	0	0	0	0	0	0	0	0	0	0	0	0	0	0	0	0	0	0	0
g__Coriobacteriaceae_unclassified	1.79	0.429	0.8004	no	up	0.0065	0.0159	0.0046	0	0	0	0	0	0.449425	0	0	0	0	0	0.010396	0	0	0	0	0	0	0	0	0	0.016087	0.014093	0	0	0	0	0	0	0	0	0	0.008329	0.040917	0	0	0	0	0	0	0
g__Bilophila	-3.64	0.4293	0.8004	no	down	0.0021	0.0002	0.0025	0	0.007421	0	0	0	0	0	0	0	0	0	0	0	0	0	0	0	0	0	0	0	0	0	0	0	0	0	0	0	0	0	0	0	0	0	0	0	0	0	0	0
g__Atopobium	0.03	0.4391	0.8004	no	up	0.102	0.1038	0.1016	0.975325	0	0.039773	0.046645	0.414913	0.262651	0.014446	0.361153	0.08129	0	0.014514	0.062373	0.053655	0	0.050145	0.018735	0.012645	0.034394	0.119482	0.025606	0.08662	0.14478	0.119794	0	0.159383	0.058271	0	0	0.065248	0	0.01082	0	0.095781	0.199468	0.099397	0.165094	0	0.181412	0	0.030032	0.058741
g__Nitrosospira	-4.17	0.4441	0.8004	no	down	0.003	0.0002	0.0036	0	0	0	0	0	0	0	0	0	0	0	0	0	0	0	0	0.006322	0	0	0	0	0	0	0	0	0	0	0	0	0	0	0	0	0	0	0.004717	0	0	0	0	0
g__Arthrobacter	-1.91	0.4517	0.8004	no	down	0.0013	0.0004	0.0015	0.008336	0	0	0	0	0	0	0	0	0	0	0	0	0	0	0	0	0.005732	0	0	0	0	0	0	0	0	0	0	0	0	0	0	0	0	0	0	0	0	0	0	0
g__Faecalibacterium	-7.57	0.4561	0.8004	no	down	0.299	0.0019	0.3617	0	0	0	0	0	0	0.021668	0	0	0	0	0.005198	0	0.006093	0	0.002342	0	0	0	0	0.004559	0.016087	0	0	0	0	0	0	0	0	0	0	0	0.010229	0.006212	0	0	0.011164	0	0	0
g__Tetragenococcus	-0.62	0.4657	0.8004	no	down	0.0059	0.0041	0.0063	0	0	0	0	0	0	0	0	0	0	0	0	0	0	0	0	0	0	0	0	0	0	0	0	0	0	0	0	0	0	0	0.138775	0	0	0	0	0	0	0	0	0
g__Seohaeicola	-1.74	0.4754	0.8004	no	down	0.0009	0.0003	0.001	0	0	0	0	0	0	0	0	0	0	0	0	0	0	0	0	0	0	0	0	0	0	0	0	0	0	0	0	0	0	0.01082	0	0	0	0	0	0	0	0	0	0
g__Escherichia	-1.47	0.4758	0.8004	no	down	0.0148	0.006	0.0166	0	0.014842	0	0	0	0.005837	0	0	0	0	0.003629	0.015593	0	0.012186	0.005572	0	0	0.005732	0.053103	0	0.018236	0.010724	0	0	0	0	0	0	0	0	0.059511	0	0	0	0.074548	0	0	0	0	0.006006	0.00979
g__Shuttleworthia	0.24	0.4792	0.8004	no	up	0.0225	0.0257	0.0218	0.100033	0	0	0.013327	0.108238	0	0	0	0.189676	0	0	0	0	0	0	0.025761	0.050578	0.040126	0	0	0.036471	0.010724	0.014093	0	0.005141	0	0.220264	0	0.008156	0	0	0	0.020822	0.030687	0	0	0	0.069774	0	0	0
g__Erysipelotrichaceae_unclassified	-4.25	0.5061	0.8004	no	down	0.0016	0.0001	0.0019	0	0	0	0	0	0	0	0	0	0	0.003629	0	0	0	0	0	0	0	0	0	0	0	0	0	0	0	0	0	0	0	0	0	0	0	0	0	0	0	0	0	0
g__Coprococcus	-4.71	0.5073	0.8004	no	down	0.0175	0.0008	0.021	0	0	0	0	0	0	0	0	0	0	0	0	0	0	0	0	0	0	0	0	0.004559	0	0	0	0	0	0	0	0	0	0.02164	0	0	0	0	0	0	0	0	0	0
g__Cytophagales_unclassified	-Inf	0.5147	0.8004	no	down	0.0074	0	0.009	0	0	0	0	0	0	0	0	0	0	0	0	0	0	0	0	0	0	0	0	0	0	0	0	0	0	0	0	0	0	0	0	0	0	0	0	0	0	0	0	0
g__Aridibacter	-Inf	0.5147	0.8004	no	down	0.0062	0	0.0075	0	0	0	0	0	0	0	0	0	0	0	0	0	0	0	0	0	0	0	0	0	0	0	0	0	0	0	0	0	0	0	0	0	0	0	0	0	0	0	0	0
g__Coprobacillus	-Inf	0.5147	0.8004	no	down	0.0001	0	0.0001	0	0	0	0	0	0	0	0	0	0	0	0	0	0	0	0	0	0	0	0	0	0	0	0	0	0	0	0	0	0	0	0	0	0	0	0	0	0	0	0	0
g__Hydrogenophaga	-Inf	0.5147	0.8004	no	down	0.0045	0	0.0055	0	0	0	0	0	0	0	0	0	0	0	0	0	0	0	0	0	0	0	0	0	0	0	0	0	0	0	0	0	0	0	0	0	0	0	0	0	0	0	0	0
g__Caldilinea	-Inf	0.5147	0.8004	no	down	0.0033	0	0.004	0	0	0	0	0	0	0	0	0	0	0	0	0	0	0	0	0	0	0	0	0	0	0	0	0	0	0	0	0	0	0	0	0	0	0	0	0	0	0	0	0
g__Deinococcus	-Inf	0.5147	0.8004	no	down	0.0033	0	0.004	0	0	0	0	0	0	0	0	0	0	0	0	0	0	0	0	0	0	0	0	0	0	0	0	0	0	0	0	0	0	0	0	0	0	0	0	0	0	0	0	0
g__Heliobacterium	-Inf	0.5147	0.8004	no	down	0.0018	0	0.0022	0	0	0	0	0	0	0	0	0	0	0	0	0	0	0	0	0	0	0	0	0	0	0	0	0	0	0	0	0	0	0	0	0	0	0	0	0	0	0	0	0
g__Asprobacter	-Inf	0.5147	0.8004	no	down	0.0022	0	0.0027	0	0	0	0	0	0	0	0	0	0	0	0	0	0	0	0	0	0	0	0	0	0	0	0	0	0	0	0	0	0	0	0	0	0	0	0	0	0	0	0	0
g__Haliangium	-Inf	0.5147	0.8004	no	down	0.0016	0	0.002	0	0	0	0	0	0	0	0	0	0	0	0	0	0	0	0	0	0	0	0	0	0	0	0	0	0	0	0	0	0	0	0	0	0	0	0	0	0	0	0	0
g__Bellilinea	-Inf	0.5147	0.8004	no	down	0.0017	0	0.0021	0	0	0	0	0	0	0	0	0	0	0	0	0	0	0	0	0	0	0	0	0	0	0	0	0	0	0	0	0	0	0	0	0	0	0	0	0	0	0	0	0
g__Algoriphagus	-Inf	0.5147	0.8004	no	down	0.0017	0	0.0021	0	0	0	0	0	0	0	0	0	0	0	0	0	0	0	0	0	0	0	0	0	0	0	0	0	0	0	0	0	0	0	0	0	0	0	0	0	0	0	0	0
g__Gp3	-Inf	0.5147	0.8004	no	down	0.0015	0	0.0018	0	0	0	0	0	0	0	0	0	0	0	0	0	0	0	0	0	0	0	0	0	0	0	0	0	0	0	0	0	0	0	0	0	0	0	0	0	0	0	0	0
g__Sinobacteraceae_unclassified	-Inf	0.5147	0.8004	no	down	0.0012	0	0.0015	0	0	0	0	0	0	0	0	0	0	0	0	0	0	0	0	0	0	0	0	0	0	0	0	0	0	0	0	0	0	0	0	0	0	0	0	0	0	0	0	0
g__Sinorhizobium	-Inf	0.5147	0.8004	no	down	0.0018	0	0.0022	0	0	0	0	0	0	0	0	0	0	0	0	0	0	0	0	0	0	0	0	0	0	0	0	0	0	0	0	0	0	0	0	0	0	0	0	0	0	0	0	0
g__Sphingobacteriales_unclassified	-Inf	0.5147	0.8004	no	down	0.0017	0	0.0021	0	0	0	0	0	0	0	0	0	0	0	0	0	0	0	0	0	0	0	0	0	0	0	0	0	0	0	0	0	0	0	0	0	0	0	0	0	0	0	0	0
g__Rhodospirillaceae_unclassified	-Inf	0.5147	0.8004	no	down	0.0012	0	0.0014	0	0	0	0	0	0	0	0	0	0	0	0	0	0	0	0	0	0	0	0	0	0	0	0	0	0	0	0	0	0	0	0	0	0	0	0	0	0	0	0	0
g__Actinomadura	-Inf	0.5147	0.8004	no	down	0.0013	0	0.0015	0	0	0	0	0	0	0	0	0	0	0	0	0	0	0	0	0	0	0	0	0	0	0	0	0	0	0	0	0	0	0	0	0	0	0	0	0	0	0	0	0
g__Clostridium_IV	-Inf	0.5147	0.8004	no	down	0.0011	0	0.0013	0	0	0	0	0	0	0	0	0	0	0	0	0	0	0	0	0	0	0	0	0	0	0	0	0	0	0	0	0	0	0	0	0	0	0	0	0	0	0	0	0
g__Gp2	-Inf	0.5147	0.8004	no	down	0.001	0	0.0012	0	0	0	0	0	0	0	0	0	0	0	0	0	0	0	0	0	0	0	0	0	0	0	0	0	0	0	0	0	0	0	0	0	0	0	0	0	0	0	0	0
g__Gp10	-Inf	0.5147	0.8004	no	down	0.0014	0	0.0016	0	0	0	0	0	0	0	0	0	0	0	0	0	0	0	0	0	0	0	0	0	0	0	0	0	0	0	0	0	0	0	0	0	0	0	0	0	0	0	0	0
g__Rickettsia	-Inf	0.5147	0.8004	no	down	0.0013	0	0.0015	0	0	0	0	0	0	0	0	0	0	0	0	0	0	0	0	0	0	0	0	0	0	0	0	0	0	0	0	0	0	0	0	0	0	0	0	0	0	0	0	0
g__Verrucomicrobium	-Inf	0.5147	0.8004	no	down	0.0013	0	0.0016	0	0	0	0	0	0	0	0	0	0	0	0	0	0	0	0	0	0	0	0	0	0	0	0	0	0	0	0	0	0	0	0	0	0	0	0	0	0	0	0	0
g__Mizugakiibacter	-Inf	0.5147	0.8004	no	down	0.0026	0	0.0031	0	0	0	0	0	0	0	0	0	0	0	0	0	0	0	0	0	0	0	0	0	0	0	0	0	0	0	0	0	0	0	0	0	0	0	0	0	0	0	0	0
g__Pseudorhodobacter	-Inf	0.5147	0.8004	no	down	0.0016	0	0.002	0	0	0	0	0	0	0	0	0	0	0	0	0	0	0	0	0	0	0	0	0	0	0	0	0	0	0	0	0	0	0	0	0	0	0	0.193396	0	0	0	0	0
g__Actinobacteria_unclassified	-Inf	0.5147	0.8004	no	down	0.0012	0	0.0015	0	0	0	0	0	0	0	0	0	0	0	0	0	0	0	0	0	0	0	0	0	0	0	0	0	0	0	0	0	0	0	0	0	0	0	0	0	0	0	0	0
g__Alcaligenes	-Inf	0.5147	0.8004	no	down	0.001	0	0.0012	0	0	0	0	0	0	0	0	0	0	0	0	0	0	0	0	0	0	0	0	0	0	0	0	0	0	0	0	0	0	0	0	0	0	0	0	0	0	0	0	0
g__Acidobacterium	-Inf	0.5147	0.8004	no	down	0.0007	0	0.0009	0	0	0	0	0	0	0	0	0	0	0	0	0	0	0	0	0	0	0	0	0	0	0	0	0	0	0	0	0	0	0	0	0	0	0	0	0	0	0	0	0
g__Brevifollis	-Inf	0.5147	0.8004	no	down	0.001	0	0.0012	0	0	0	0	0	0	0	0	0	0	0	0	0	0	0	0	0	0	0	0	0	0	0	0	0	0	0	0	0	0	0	0	0	0	0	0	0	0	0	0	0
g__Acetanaerobacterium	-Inf	0.5147	0.8004	no	down	0.0009	0	0.0011	0	0	0	0	0	0	0	0	0	0	0	0	0	0	0	0	0	0	0	0	0	0	0	0	0	0	0	0	0	0	0	0	0	0	0	0	0	0	0	0	0
g__Pedomicrobium	-Inf	0.5147	0.8004	no	down	0.0009	0	0.0011	0	0	0	0	0	0	0	0	0	0	0	0	0	0	0	0	0	0	0	0	0	0	0	0	0	0	0	0	0	0	0	0	0	0	0	0	0	0	0	0	0
g__Methylocaldum	-Inf	0.5147	0.8004	no	down	0.0007	0	0.0009	0	0	0	0	0	0	0	0	0	0	0	0	0	0	0	0	0	0	0	0	0	0	0	0	0	0	0	0	0	0	0	0	0	0	0	0	0	0	0	0	0
g__Micromonosporaceae_unclassified	-Inf	0.5147	0.8004	no	down	0.001	0	0.0013	0	0	0	0	0	0	0	0	0	0	0	0	0	0	0	0	0	0	0	0	0	0	0	0	0	0	0	0	0	0	0	0	0	0	0	0	0	0	0	0	0
g__Erythrobacter	-Inf	0.5147	0.8004	no	down	0.0006	0	0.0007	0	0	0	0	0	0	0	0	0	0	0	0	0	0	0	0	0	0	0	0	0	0	0	0	0	0	0	0	0	0	0	0	0	0	0	0	0	0	0	0	0
g__Dokdonella	-Inf	0.5147	0.8004	no	down	0.0005	0	0.0006	0	0	0	0	0	0	0	0	0	0	0	0	0	0	0	0	0	0	0	0	0	0	0	0	0	0	0	0	0	0	0	0	0	0	0	0	0	0	0	0	0
g__Dorea	-4.58	0.523	0.8004	no	down	0.006	0.0003	0.0072	0	0	0	0	0	0	0	0	0	0	0	0	0	0	0	0	0	0	0	0	0	0	0	0	0	0	0	0	0	0	0.01082	0	0	0	0	0	0	0	0	0	0
g__Phocaeicola	-0.57	0.5242	0.8004	no	down	0.0223	0.016	0.0237	0.116706	0	0.017045	0	0	0	0	0	0.067741	0	0	0	0.013414	0	0	0.028103	0	0.005732	0.073017	0	0	0.016087	0.028187	0	0	0	0.08619	0.009163	0.04078	0	0	0	0	0.040917	0.006212	0.009434	0	0	0	0	0
g__Lachnospiraceae_unclassified	-0.29	0.5292	0.8004	no	down	0.219	0.1854	0.2261	0.041681	0.415584	0.005682	0.226561	0.306675	0.426078	0.007223	0.902881	0.447094	0.21715	0.134257	0.32746	0.214621	0.012186	0.206151	0.168618	0.366694	0.080252	0.019914	0.349949	0.104855	0.080433	0.02114	0	0.143959	0	0.009577	0	0.195743	0.506852	0.162303	0.018924	0.079124	0.102291	0	0.051887	0.004981	2.6542	0.442097	0	0.868061
g__Megasphaera	0.75	0.5302	0.8004	no	up	0.0785	0.1177	0.0702	0.783595	0	0.034091	0.079963	0.072159	0.764606	0.007223	0.219832	0.331933	0.349558	0.010886	0.072769	0.026828	0	0	0.004684	0	0.011465	0	0.017071	0	0.010724	0.077514	0	0.154242	0	0.517142	0	0	0	0	0	0.241536	0.214812	0	0	0	0.273514	0.371227	0.030032	0
g__Alistipes	-0.42	0.5339	0.8004	no	down	0.0204	0.016	0.0214	0	0	0	0	0	0.536975	0	0	0	0	0	0	0	0.006093	0	0	0	0	0	0	0	0	0	0	0	0	0	0	0	0	0	0	0	0	0	0	0	0	0	0	0
g__Murdochiella	-0.16	0.5344	0.8004	no	down	0.0284	0.0258	0.0289	0	0	0	0	0.024053	0	0	0	0.677415	0	0	0	0	0	0	0	0	0	0.15931	0	0	0	0	0	0	0	0	0	0.016312	0	0	0	0	0	0	0	0	0	0	0	0
g__Geobacillus	-0.74	0.5346	0.8004	no	down	0.0032	0.0021	0.0035	0	0	0	0	0	0	0	0	0	0	0	0	0	0	0.005572	0	0	0.005732	0.03319	0	0	0	0.02114	0	0	0	0	0	0	0	0.00541	0	0	0	0	0	0	0.002791	0	0	0
g__Rikenella	0.24	0.5574	0.8004	no	up	0.0309	0.0355	0.03	0	0.029685	0	0	0	0	0.079451	0	0.08129	0	0.094343	0.062373	0.08719	0	0.016715	0.021077	0.075868	0	0.073017	0.093889	0	0.005362	0.007047	0	0.118252	0	0	0	0.065248	0.018772	0.02164	0	0	0.255728	0	0	0	0.008373	0	0.096102	0
g__Polaromonas	0.38	0.5593	0.8004	no	up	0.0011	0.0013	0.001	0	0	0	0	0	0	0	0	0	0	0	0	0	0	0	0	0	0	0	0.008535	0	0	0	0	0	0	0	0	0	0	0	0	0	0.035802	0	0	0	0	0	0	0
g__Acinetobacter	1.29	0.5885	0.8004	no	up	0.0318	0.0622	0.0254	0	0.014842	0	0.019991	0.01804	0.011673	0.036114	0.047107	0	0.540226	0.010886	0	0	0.006093	0	0.014052	0	0.011465	0	0	0	0.010724	0	0	0.005141	0.003642	1.17793	0	0	0	0	0.025232	0.008329	0.153437	0.043486	0.216981	0	0	0.064121	0.006006	0.091375
g__Propionivibrio	0.15	0.5909	0.8004	no	up	0.0019	0.002	0.0018	0	0	0	0	0.030066	0	0	0	0	0	0.021771	0.015593	0	0	0	0	0	0	0	0	0	0	0	0	0	0	0	0	0	0	0	0	0	0	0	0	0	0	0	0	0
g__Fusicatenibacter	-5.29	0.5968	0.8004	no	down	0.0065	0.0002	0.0078	0	0	0	0	0	0	0.007223	0	0	0	0	0	0	0	0	0	0	0	0	0	0	0	0	0	0	0	0	0	0	0	0	0	0	0	0	0	0	0.016746	0	0	0
g__Pasteurellaceae_unclassified	-2.81	0.5968	0.8004	no	down	0.0006	0.0001	0.0007	0	0	0	0	0	0	0	0	0	0	0	0	0	0	0	0	0	0	0	0	0.004559	0	0	0	0	0	0	0	0	0	0	0	0	0	0	0	0	0	0	0	0
g__Allisonella	-2.58	0.6032	0.8004	no	down	0.001	0.0002	0.0012	0	0	0	0	0	0.005837	0	0	0	0	0	0	0	0	0	0	0	0	0	0	0	0	0	0	0	0	0	0	0	0	0	0	0	0	0	0	0	0	0	0	0
g__Lactococcus	0.04	0.6048	0.8004	no	up	0.0154	0.0157	0.0153	0.008336	0	0	0	0	0	0	0	0.060967	0	0	0	0	0	0.011143	0.004684	0	0	0	0	0.009118	0	0	0	0	0.010926	0.363915	0	0	0	0	0.06308	0	0	0.006212	0.004717	0	0	0	0	0
g__Mucispirillum	-1.74	0.606	0.8004	no	down	0.0009	0.0003	0.001	0	0	0	0	0	0	0	0	0	0	0.003629	0.005198	0	0	0	0	0	0	0	0	0	0	0	0	0	0	0	0	0	0	0	0	0	0	0	0	0	0	0	0	0
g__Lysobacter	-4.79	0.6062	0.8004	no	down	0.0322	0.0014	0.0387	0	0	0	0	0	0	0	0	0	0	0	0.015593	0	0	0	0	0.018967	0	0	0	0.009118	0	0	0	0	0	0	0	0	0	0	0	0.004164	0	0	0	0	0	0	0	0
g__Klebsiella	-2.05	0.6133	0.8004	no	down	0.0108	0.003	0.0124	0	0	0	0	0	0.03502	0.057783	0	0	0	0	0	0	0	0	0	0	0	0	0	0	0	0	0	0	0	0.009577	0	0	0	0	0	0	0	0	0	0	0	0	0	0.186013
g__Pelospora	0.48	0.6153	0.8004	no	up	0.0049	0.0064	0.0046	0	0	0	0	0	0.169264	0	0	0	0	0	0.010396	0.020121	0	0	0	0	0	0	0.017071	0	0	0	0	0	0	0	0	0	0	0	0	0	0	0	0	0	0.008373	0	0	0
g__Micrococcus	-3.29	0.6184	0.8004	no	down	0.0074	0.0009	0.0088	0	0	0	0	0	0	0	0	0	0	0	0.015593	0	0	0	0	0	0	0	0	0	0	0	0	0.005141	0	0	0	0	0	0.00541	0	0	0.005115	0.161521	0.056604	0	0	0.16199	0.030032	0.153379
g__Johnsonella	1.42	0.6194	0.8004	no	up	0.0296	0.0612	0.0229	0	0.029685	0	0.006664	0.222489	0	0.014446	0	0.006774	0	0.007257	0.14034	0.046948	0	0.044573	0.023419	0.126446	0.034394	0	0.093889	0	0	0.014093	0.007128	0.025707	0	0	0.082463	1.13368	0.018772	0	0	0	0	0	0.009434	0	0.036282	0	0.006006	0
g__Actinomycetales_unclassified	1.41	0.626	0.8004	no	up	0.0106	0.022	0.0083	0	0	0	0	0.01804	0	0	0	0	0.042371	0	0	0	0	0	0	0.006322	0	0	0	0	0	0.676485	0	0	0.003642	0	0	0	0	0	0	0	0	0	0.113208	0	0	0.318917	0.006006	0
g__Anaerocella	-0.13	0.6291	0.8004	no	down	0.0012	0.0011	0.0012	0	0	0	0	0	0	0	0	0	0	0	0.036384	0	0	0	0	0	0	0	0	0	0	0	0	0	0	0	0	0	0	0	0	0	0	0	0	0	0	0	0	0
g__Lucibacterium	-0.9	0.6352	0.8004	no	down	0.0026	0.0015	0.0028	0	0	0	0	0	0	0	0.015702	0.013548	0	0	0	0	0	0	0.007026	0	0	0	0	0	0	0.014093	0	0	0	0	0	0	0	0	0	0	0	0	0	0	0	0	0	0
g__Chujaibacter	-3	0.6398	0.8004	no	down	0.0034	0.0005	0.004	0	0.007421	0	0.006664	0	0	0	0	0	0	0	0	0	0	0	0.002342	0	0	0	0	0	0	0	0	0	0	0	0	0	0	0	0	0	0	0	0	0	0	0	0	0
g__Lactobacillus	1.25	0.6421	0.8004	no	up	0.131	0.2511	0.1057	0	0	0	0	0.066146	1.86774	0.043337	0.792965	0.155805	0.248927	0	0.005198	0.006707	0	0.03343	0.007026	0.025289	0	0.046465	0	0.013677	0.042898	0.007047	0.014255	0	0.185738	2.13561	0	0	0.084475	0	0.346937	0.033315	2.37316	0.124247	0	0	0.019537	0.256484	0.072076	0.323075
g__Vibrio	1.22	0.6422	0.8004	no	up	0.01	0.0189	0.0081	0	0	0	0	0	0	0	0	0	0	0	0	0	0	0.03343	0	0	0	0.418188	0.136565	0	0	0	0	0	0	0	0	0	0	0	0	0.008329	0.046031	0	0	0	0	0	0	0
g__Phaselicystis	-Inf	0.6458	0.8004	no	down	0.0024	0	0.0029	0	0	0	0	0	0	0	0	0	0	0	0	0	0	0	0	0	0	0	0	0	0	0	0	0	0	0	0	0	0	0	0	0	0	0	0	0	0	0	0	0
g__Methylophilaceae_unclassified	-Inf	0.6458	0.8004	no	down	0.0022	0	0.0027	0	0	0	0	0	0	0	0	0	0	0	0	0	0	0	0	0	0	0	0	0	0	0	0	0	0	0	0	0	0	0	0	0	0	0	0	0	0	0	0	0
g__Candidatus_Solibacter	-Inf	0.6458	0.8004	no	down	0.0021	0	0.0026	0	0	0	0	0	0	0	0	0	0	0	0	0	0	0	0	0	0	0	0	0	0	0	0	0	0	0	0	0	0	0	0	0	0	0	0	0	0	0	0	0
g__Xanthomonadaceae_unclassified	-Inf	0.6458	0.8004	no	down	0.002	0	0.0024	0	0	0	0	0	0	0	0	0	0	0	0	0	0	0	0	0	0	0	0	0	0	0	0	0	0	0	0	0	0	0	0	0	0	0	0	0	0	0	0	0
g__Ezakiella	NA	0.6458	0.8004	no	no	0	0	0	0	0	0	0	0	0	0	0	0	0	0	0	0	0	0	0	0	0	0	0	0	0	0	0	0	0	0	0	0	0	0	0	0	0	0	0	0	0	0	0	0
g__Betaproteobacteria_unclassified	-Inf	0.6458	0.8004	no	down	0.0017	0	0.0021	0	0	0	0	0	0	0	0	0	0	0	0	0	0	0	0	0	0	0	0	0	0	0	0	0	0	0	0	0	0	0	0	0	0	0	0	0	0	0	0	0
g__Rhodothermaceae_unclassified	-Inf	0.6458	0.8004	no	down	0.0016	0	0.0019	0	0	0	0	0	0	0	0	0	0	0	0	0	0	0	0	0	0	0	0	0	0	0	0	0	0	0	0	0	0	0	0	0	0	0	0	0	0	0	0	0
g__Woodsholea	-Inf	0.6458	0.8004	no	down	0.0015	0	0.0018	0	0	0	0	0	0	0	0	0	0	0	0	0	0	0	0	0	0	0	0	0	0	0	0	0	0	0	0	0	0	0	0	0	0	0	0	0	0	0	0	0
g__Acidimicrobiales_unclassified	-Inf	0.6458	0.8004	no	down	0.005	0	0.0061	0	0	0	0	0	0	0	0	0	0	0	0	0	0	0	0	0	0	0	0	0	0	0	0	0	0	0	0	0	0	0	0	0	0	0	0	0	0	0	0	0
g__Iamiaceae_unclassified	-Inf	0.6458	0.8004	no	down	0.0015	0	0.0018	0	0	0	0	0	0	0	0	0	0	0	0	0	0	0	0	0	0	0	0	0	0	0	0	0	0	0	0	0	0	0	0	0	0	0	0	0	0	0	0	0
g__Saccharophagus	-Inf	0.6458	0.8004	no	down	0.0015	0	0.0018	0	0	0	0	0	0	0	0	0	0	0	0	0	0	0	0	0	0	0	0	0	0	0	0	0	0	0	0	0	0	0	0	0	0	0	0	0	0	0	0	0
g__Microbulbifer	-Inf	0.6458	0.8004	no	down	0.0014	0	0.0016	0	0	0	0	0	0	0	0	0	0	0	0	0	0	0	0	0	0	0	0	0	0	0	0	0	0	0	0	0	0	0	0	0	0	0	0	0	0	0	0	0
g__Sterolibacterium	-Inf	0.6458	0.8004	no	down	0.0013	0	0.0016	0	0	0	0	0	0	0	0	0	0	0	0	0	0	0	0	0	0	0	0	0	0	0	0	0	0	0	0	0	0	0	0	0	0	0	0	0	0	0	0	0
g__Lewinella	-Inf	0.6458	0.8004	no	down	0.0013	0	0.0016	0	0	0	0	0	0	0	0	0	0	0	0	0	0	0	0	0	0	0	0	0	0	0	0	0	0	0	0	0	0	0	0	0	0	0	0	0	0	0	0	0
g__Arenimonas	-Inf	0.6458	0.8004	no	down	0.0013	0	0.0015	0	0	0	0	0	0	0	0	0	0	0	0	0	0	0	0	0	0	0	0	0	0	0	0	0	0	0	0	0	0	0	0	0	0	0	0	0	0	0	0	0
g__Steroidobacter	-Inf	0.6458	0.8004	no	down	0.0012	0	0.0015	0	0	0	0	0	0	0	0	0	0	0	0	0	0	0	0	0	0	0	0	0	0	0	0	0	0	0	0	0	0	0	0	0	0	0	0	0	0	0	0	0
g__Desulfuromonas	-Inf	0.6458	0.8004	no	down	0.001	0	0.0012	0	0	0	0	0	0	0	0	0	0	0	0	0	0	0	0	0	0	0	0	0	0	0	0	0	0	0	0	0	0	0	0	0	0	0	0	0	0	0	0	0
g__Cupriavidus	-Inf	0.6458	0.8004	no	down	0.001	0	0.0012	0	0	0	0	0	0	0	0	0	0	0	0	0	0	0	0	0	0	0	0	0	0	0	0	0	0	0	0	0	0	0	0	0	0	0	0	0	0	0	0	0
g__Aquicella	-Inf	0.6458	0.8004	no	down	0.001	0	0.0012	0	0	0	0	0	0	0	0	0	0	0	0	0	0	0	0	0	0	0	0	0	0	0	0	0	0	0	0	0	0	0	0	0	0	0	0	0	0	0	0	0
g__Marinilabiliaceae_unclassified	-Inf	0.6458	0.8004	no	down	0.001	0	0.0012	0	0	0	0	0	0	0	0	0	0	0	0	0	0	0	0	0	0	0	0	0	0	0	0	0	0	0	0	0	0	0	0	0	0	0	0	0	0	0	0	0
g__Fulvivirga	-Inf	0.6458	0.8004	no	down	0.001	0	0.0012	0	0	0	0	0	0	0	0	0	0	0	0	0	0	0	0	0	0	0	0	0	0	0	0	0	0	0	0	0	0	0	0	0	0	0	0	0	0	0	0	0
g__Gammaproteobacteria_unclassified	-Inf	0.6458	0.8004	no	down	0.001	0	0.0012	0	0	0	0	0	0	0	0	0	0	0	0	0	0	0	0	0	0	0	0	0	0	0	0	0	0	0	0	0	0	0	0	0	0	0	0	0	0	0	0	0
g__Solirubrobacterales_unclassified	-Inf	0.6458	0.8004	no	down	0.0009	0	0.0011	0	0	0	0	0	0	0	0	0	0	0	0	0	0	0	0	0	0	0	0	0	0	0	0	0	0	0	0	0	0	0	0	0	0	0	0	0	0	0	0	0
g__Hyphomicrobiaceae_unclassified	-Inf	0.6458	0.8004	no	down	0.0009	0	0.0011	0	0	0	0	0	0	0	0	0	0	0	0	0	0	0	0	0	0	0	0	0	0	0	0	0	0	0	0	0	0	0	0	0	0	0	0	0	0	0	0	0
g__Thioalkalispiraceae_unclassified	-Inf	0.6458	0.8004	no	down	0.0009	0	0.0011	0	0	0	0	0	0	0	0	0	0	0	0	0	0	0	0	0	0	0	0	0	0	0	0	0	0	0	0	0	0	0	0	0	0	0	0	0	0	0	0	0
g__Crocinitomix	-Inf	0.6458	0.8004	no	down	0.0008	0	0.001	0	0	0	0	0	0	0	0	0	0	0	0	0	0	0	0	0	0	0	0	0	0	0	0	0	0	0	0	0	0	0	0	0	0	0	0	0	0	0	0	0
g__Saprospiraceae_unclassified	-Inf	0.6458	0.8004	no	down	0.0008	0	0.001	0	0	0	0	0	0	0	0	0	0	0	0	0	0	0	0	0	0	0	0	0	0	0	0	0	0	0	0	0	0	0	0	0	0	0	0	0	0	0	0	0
g__Deltaproteobacteria_unclassified	-Inf	0.6458	0.8004	no	down	0.0008	0	0.0009	0	0	0	0	0	0	0	0	0	0	0	0	0	0	0	0	0	0	0	0	0	0	0	0	0	0	0	0	0	0	0	0	0	0	0	0	0	0	0	0	0
g__Thermoleophilum	-Inf	0.6458	0.8004	no	down	0.0008	0	0.0009	0	0	0	0	0	0	0	0	0	0	0	0	0	0	0	0	0	0	0	0	0	0	0	0	0	0	0	0	0	0	0	0	0	0	0	0	0	0	0	0	0
g__Fontimonas	-Inf	0.6458	0.8004	no	down	0.0007	0	0.0009	0	0	0	0	0	0	0	0	0	0	0	0	0	0	0	0	0	0	0	0	0	0	0	0	0	0	0	0	0	0	0	0	0	0	0	0	0	0	0	0	0
g__Chromatiales_unclassified	-Inf	0.6458	0.8004	no	down	0.0007	0	0.0009	0	0	0	0	0	0	0	0	0	0	0	0	0	0	0	0	0	0	0	0	0	0	0	0	0	0	0	0	0	0	0	0	0	0	0	0	0	0	0	0	0
g__Tepidamorphus	-Inf	0.6458	0.8004	no	down	0.0007	0	0.0008	0	0	0	0	0	0	0	0	0	0	0	0	0	0	0	0	0	0	0	0	0	0	0	0	0	0	0	0	0	0	0	0	0	0	0	0	0	0	0	0	0
g__Acidaminococcus	-Inf	0.6458	0.8004	no	down	0.0008	0	0.0009	0	0	0	0	0	0	0	0	0	0	0	0	0	0	0	0	0	0	0	0	0	0	0	0	0	0	0	0	0	0	0	0	0	0	0	0	0	0	0	0	0
g__Litorilinea	-Inf	0.6458	0.8004	no	down	0.0007	0	0.0008	0	0	0	0	0	0	0	0	0	0	0	0	0	0	0	0	0	0	0	0	0	0	0	0	0	0	0	0	0	0	0	0	0	0	0	0	0	0	0	0	0
g__Lachnoclostridium	NA	0.6458	0.8004	no	no	0	0	0	0	0	0	0	0	0	0	0	0	0	0	0	0	0	0	0	0	0	0	0	0	0	0	0	0	0	0	0	0	0	0	0	0	0	0	0	0	0	0	0	0
g__Dehalococcoides	-Inf	0.6458	0.8004	no	down	0.001	0	0.0012	0	0	0	0	0	0	0	0	0	0	0	0	0	0	0	0	0	0	0	0	0	0	0	0	0	0	0	0	0	0	0	0	0	0	0	0	0	0	0	0	0
g__Thalassospira	-Inf	0.6458	0.8004	no	down	0.0006	0	0.0007	0	0	0	0	0	0	0	0	0	0	0	0	0	0	0	0	0	0	0	0	0	0	0	0	0	0	0	0	0	0	0	0	0	0	0	0	0	0	0	0	0
g__Aliidongia	-Inf	0.6458	0.8004	no	down	0.0006	0	0.0007	0	0	0	0	0	0	0	0	0	0	0	0	0	0	0	0	0	0	0	0	0	0	0	0	0	0	0	0	0	0	0	0	0	0	0	0	0	0	0	0	0
g__Dermacoccaceae_unclassified	-Inf	0.6458	0.8004	no	down	0.0023	0	0.0028	0	0	0	0	0	0	0	0	0	0	0	0	0	0	0	0	0	0	0	0	0	0	0	0	0	0	0	0	0	0	0	0	0	0	0	0	0	0	0	0	0
g__Labrys	-Inf	0.6458	0.8004	no	down	0.0005	0	0.0007	0	0	0	0	0	0	0	0	0	0	0	0	0	0	0	0	0	0	0	0	0	0	0	0	0	0	0	0	0	0	0	0	0	0	0	0	0	0	0	0	0
g__Methylocystis	-Inf	0.6458	0.8004	no	down	0.0005	0	0.0007	0	0	0	0	0	0	0	0	0	0	0	0	0	0	0	0	0	0	0	0	0	0	0	0	0	0	0	0	0	0	0	0	0	0	0	0	0	0	0	0	0
g__Methylopila	-Inf	0.6458	0.8004	no	down	0.0005	0	0.0007	0	0	0	0	0	0	0	0	0	0	0	0	0	0	0	0	0	0	0	0	0	0	0	0	0	0	0	0	0	0	0	0	0	0	0	0	0	0	0	0	0
g__Clostridiaceae_1_unclassified	-1.91	0.6641	0.8183	no	down	0.004	0.0012	0.0045	0	0	0	0	0	0	0	0	0	0	0	0	0	0	0	0	0	0	0	0	0	0	0	0	0	0	0.009577	0	0	0	0.032461	0	0	0	0	0	0	0	0	0	0
g__Gemmobacter	4.07	0.6728	0.8183	no	up	0.0019	0.0084	0.0005	0	0	0	0	0	0	0	0	0	0.286002	0	0	0	0	0	0	0	0	0	0	0	0	0	0	0	0	0	0	0	0	0	0	0	0	0	0	0	0	0	0.048051	0
g__Enterobacteriaceae_unclassified	2.19	0.6757	0.8183	no	up	0.0274	0.0771	0.0169	0	0.007421	0	0	0	0	0	0	0	0.720301	0.003629	0	0	0	0.005572	0	0	0	0	0	0	0.005362	0	0.02851	0	0	1.2354	0.46729	0	0	0.113612	0	0.033315	0	0	0	0	0	0.010124	0	0
g__Pyramidobacter	-0.8	0.6766	0.8183	no	down	0.0094	0.0058	0.0101	0	0	0	0	0	0	0	0	0.060967	0	0	0	0	0	0	0	0	0.011465	0.013276	0	0	0.016087	0.014093	0	0	0	0.009577	0	0	0	0	0	0.020822	0.051146	0	0	0.009961	0	0	0	0.081585
g__Veillonellaceae_unclassified	-0.15	0.6771	0.8183	no	down	0.6636	0.6072	0.6755	2.34245	0.133581	0.096591	5.29753	0.547204	1.83856	0.028891	0.007851	1.18548	0.005296	0.210458	0.883622	0.342052	0.09749	0.64074	0.117096	0.151735	0.160504	0.431464	0.093889	0.38295	0.300284	0.126841	0.591589	0.107969	0.032777	0	0	1.89218	1.81153	0.319195	0	0.129097	0.337561	0	0.278302	0.004981	0.318169	0.119805	0.150159	1.58927
g__Chloroplast_unclassified	0.08	0.6806	0.8183	no	up	0.0056	0.0059	0.0056	0	0	0	0	0	0	0	0	0	0	0	0	0.013414	0.073117	0.078003	0.004684	0	0	0	0	0.031912	0	0	0	0	0	0	0	0	0	0	0	0	0	0	0	0	0	0	0	0
g__Ralstonia	-1.24	0.6826	0.8183	no	down	0.0024	0.0011	0.0026	0	0	0	0	0	0	0	0	0	0	0	0.005198	0	0.006093	0	0.002342	0	0	0	0	0	0.005362	0	0	0	0	0	0.018325	0	0	0	0	0	0	0	0	0	0.02791	0	0	0
g__Catenibacterium	-3	0.6828	0.8183	no	down	0.002	0.0003	0.0024	0	0	0	0	0	0	0	0	0	0.010593	0	0	0	0	0	0	0	0	0	0	0	0	0	0	0	0	0	0	0	0	0	0	0	0	0	0	0	0	0	0	0
g__Sneathia	-1.17	0.6828	0.8183	no	down	0.0016	0.0008	0.0018	0	0	0	0	0	0	0	0	0	0	0	0	0	0	0	0	0	0.028662	0	0	0	0	0	0	0	0	0	0	0	0	0	0	0	0	0	0	0	0	0	0	0.01958
g__Exiguobacterium	-2.58	0.6828	0.8183	no	down	0.0015	0.0003	0.0018	0	0	0	0	0	0	0	0	0	0	0	0	0	0	0	0	0	0.011465	0	0	0	0	0	0	0	0	0	0	0	0	0	0	0	0	0	0	0	0	0	0	0
g__Kurthia	3.16	0.6924	0.8183	no	up	0.0029	0.0107	0.0012	0	0	0	0	0	0	0	0	0	0	0	0	0	0	0	0	0	0.005732	0	0	0	0	0	0	0	0	0	0.357339	0	0	0	0	0	0	0	0	0	0	0	0	0
g__Aerococcus	-1.42	0.6928	0.8183	no	down	0.0007	0.0003	0.0008	0	0	0	0	0	0	0	0	0	0	0	0	0	0	0	0	0	0	0	0.008535	0	0	0	0	0	0	0	0	0	0	0	0	0	0	0	0	0	0	0	0	0
g__Truepera	-3.53	0.6971	0.8183	no	down	0.0068	0.0007	0.0081	0	0	0	0	0	0	0	0	0	0	0	0	0	0.024372	0	0	0	0	0	0	0	0	0	0	0	0	0	0	0	0	0	0	0	0	0	0	0	0	0	0	0
g__Duganella	-3.87	0.6971	0.8183	no	down	0.0037	0.0003	0.0044	0	0	0	0	0	0	0	0	0	0	0	0	0	0	0	0	0	0	0	0	0	0	0	0	0	0	0	0	0	0	0	0	0	0.010229	0.136671	0	0	0	0	0	0
g__Clostridium_XVIII	-3.75	0.6971	0.8183	no	down	0.0023	0.0002	0.0027	0	0	0	0	0	0	0	0.007851	0	0	0	0	0	0	0	0	0	0	0	0	0	0	0	0	0	0	0	0	0	0	0	0	0	0	0	0	0	0	0	0	0
g__Candidatus_Endomicrobium	-2.43	0.6971	0.8183	no	down	0.0023	0.0005	0.0027	0	0	0	0	0	0	0	0	0	0	0	0	0	0	0	0	0	0	0	0	0	0	0	0	0	0	0	0	0.016312	0	0	0	0	0	0	0	0	0	0	0	0
g__Tepidimonas	-3.09	0.6971	0.8183	no	down	0.0014	0.0002	0.0017	0	0	0	0	0	0	0	0	0	0	0	0	0	0.006093	0	0	0	0	0	0	0	0	0	0	0	0	0	0	0	0	0	0	0	0	0	0.004717	0	0	0	0	0.055478
g__Massilia	-1.66	0.7007	0.82	no	down	0.0086	0.0031	0.0098	0	0	0	0	0	0	0.028891	0	0	0.042371	0	0	0	0.012186	0	0	0	0	0	0	0	0	0	0	0	0	0	0	0.008156	0	0	0	0	0.015344	0	0	0	0	0.001687	0	0.00979
g__Salinimicrobium	-5.36	0.7043	0.8217	no	down	0.0068	0.0002	0.0082	0	0	0	0	0	0	0	0	0	0	0	0	0	0	0	0	0.006322	0	0	0	0	0	0	0	0	0	0	0	0	0	0	0	0	0	0	0	0	0	0	0	0
g__Chryseobacterium	0.42	0.709	0.8246	no	up	0.004	0.0051	0.0038	0	0	0	0.033318	0	0	0.007223	0	0	0	0	0	0	0	0	0	0	0	0	0	0	0	0	0	0	0.003642	0	0.128276	0	0	0	0	0	0	0	0.037736	0	0	0	0	0
g__Cryptobacterium	1	0.712	0.8256	no	up	0.0015	0.0026	0.0013	0	0	0	0	0	0	0	0	0	0	0	0	0	0	0	0	0	0	0	0	0	0	0	0	0	0	0.067037	0	0	0	0	0	0	0.020458	0	0	0	0	0	0	0
g__Actinobaculum	1.14	0.7268	0.8402	no	up	0.1339	0.2445	0.1106	0.15005	0.007421	0.323864	0.379823	5.47204	0	0.007223	0	0.115161	0.047667	0.007257	0	0.020121	0.006093	0.835748	0.039813	0.031612	0.005732	0	0.401161	0.050148	0.010724	0	0	0.020566	0.105616	0.076614	0.082463	0.008156	0	0	0.088311	0.020822	0	0	1.49528	0	0.627965	0	0.042045	0.039161
g__Bergeyella	-0.27	0.7343	0.8462	no	down	0.2865	0.2452	0.2952	0	0.141002	0.454545	0.199907	0.20445	0	0.368364	0.031405	0.115161	0.026482	0.206829	0.369042	0.053655	0.688521	0.278583	0.208431	0.398306	0.097449	0.039827	0.085353	0.132209	0.498686	0.126841	0.292231	0.709512	0	0.038307	0.100788	0.212054	0.24404	0.503138	0.182931	0.828718	0.501227	0.08076	0.433962	0.08965	0.298632	0.001687	0.126134	0.110955
g__Stomatobaculum	0.15	0.7616	0.8731	no	up	0.0455	0.0496	0.0446	0.391797	0.022263	0.159091	0	0.012026	0.204284	0	0.290492	0.060967	0.079445	0.010886	0.057176	0.020121	0	0.005572	0.088993	0	0.005732	0.006638	0.017071	0.018236	0.010724	0.014093	0	0.015424	0.003642	0.038307	0	0	0.037545	0.00541	0.006308	0.074959	0.030687	0	0.014151	0	0.033491	0.104618	0.042045	0.032634
g__Rothia	0.19	0.7634	0.8731	no	up	3.3576	3.7292	3.2791	0.608536	5.83302	7.65341	2.75871	1.19663	3.20434	0.628386	14.5717	0.331933	14.9304	3.01535	2.07911	0.435949	4.65513	1.83865	1.67213	0.948347	0.596159	1.48689	1.44247	1.85092	3.63558	0.753999	3.54954	0.287918	1.62066	14.7002	2.20817	1.19892	19.0351	0.508548	3.75323	1.44921	2.3527	7.36162	5.29245	1.14055	0.318169	1.92869	1.05712	1.11608
g__Flavobacteriaceae_unclassified	-0.51	0.7686	0.8731	no	down	0.0254	0.0188	0.0268	0	0	0	0	0	0	0	0	0	0	0	0	0	0.048745	0.334299	0.037471	0.050578	0	0	0	0.009118	0.005362	0	0	0	0	0.095767	0	0	0	0.059511	0	0	0	0	0.004717	0	0	0	0	0
g__Morococcus	-0.94	0.7691	0.8731	no	down	0.0088	0.005	0.0096	0	0.007421	0	0	0.006013	0	0.007223	0	0.006774	0	0.003629	0.005198	0	0	0.005572	0.014052	0.006322	0.07452	0	0	0	0	0	0	0	0	0	0.009163	0	0	0	0	0	0.025573	0	0.014151	0	0	0	0	0
g__Clostridium_XlVa	-4.2	0.7692	0.8731	no	down	0.0276	0.0018	0.033	0	0	0	0	0	0.011673	0	0.007851	0.006774	0	0.007257	0	0.006707	0	0	0.01171	0	0	0	0	0	0.010724	0	0	0	0	0	0	0	0	0	0	0	0	0	0.018868	0	0	0	0	0
g__Selenomonas	-0.07	0.7762	0.8785	no	down	0.4946	0.4744	0.4988	1.61721	0.081633	0.335227	1.26608	0.553217	0.986401	0.173348	0.243385	1.95095	0.609078	2.89561	0.7017	0.107311	0.006093	0.312012	0.234192	0.316116	0.321009	0.039827	0.162171	0.305448	0.134055	0.366429	0.042766	0.118252	0.007284	0.354338	0.0733	0.179431	0.037545	0.119022	0.012616	0.695457	0.7723	0.012425	0.245283	0	1.58526	0.280107	0.366388	0.231701
g__Moraxella	-1.94	0.7834	0.884	no	down	0.1754	0.0526	0.2013	0	0	0	0	0	0	0	0	0	0	0	0.239098	0.442656	0.012186	0.211723	0.081967	0	0	0	0	0	0	0	0	0	0	0	0	0	0	0.800692	0	0	0	0	0	0	0	0	0	0
g__Mogibacterium	0.43	0.8003	0.9003	no	up	0.0114	0.0144	0.0107	0.091697	0.014842	0	0.066636	0	0.05253	0	0.078511	0	0	0.003629	0.010396	0.006707	0	0	0.035129	0.025289	0.011465	0	0	0	0.005362	0	0	0.056555	0	0.019153	0	0	0	0	0.006308	0.004164	0	0	0	0	0.167457	0.005062	0	0
g__Bifidobacterium	0.11	0.8039	0.9017	no	up	0.0285	0.0304	0.0281	0.033344	0	0	0	0	0.554485	0	0	0.006774	0	0	0	0	0	0	0	0	0	0	0	0.027354	0.053622	0.007047	0	0	0	0.296878	0	0	0	0	0	0.008329	0.046031	0	0	0	0	0	0.060064	0.352446
g__Abiotrophia	0.1	0.8119	0.9065	no	up	0.4362	0.4605	0.431	0	0	0.181818	0	0.084185	0.07004	0.339473	0	0.006774	2.15031	0.010886	0.415822	0	0.938338	0.367729	0.264637	0.063223	0.045858	0.013276	0	0.054707	0.648828	0	0.128297	0.205656	0	0.402222	0.668866	0.032624	0.065703	0.800692	0.649719	0.074959	6.97115	0.615021	0.113208	0	0.080938	0.03881	0.33035	0
g__Luteimonas	-4.34	0.8132	0.9065	no	down	0.0068	0.0004	0.0081	0	0	0	0	0	0	0	0	0	0	0	0	0.006707	0.006093	0	0	0	0	0	0	0	0	0	0	0	0	0	0	0	0	0	0	0	0	0	0	0	0	0	0	0
g__Microbacterium	-3.46	0.8154	0.9065	no	down	0.0018	0.0002	0.0022	0.008336	0	0	0	0	0	0	0	0	0	0	0	0	0	0	0	0	0	0	0	0	0	0	0	0	0	0	0	0	0	0	0	0	0	0	0	0	0	0	0	0
g__Flavobacterium	-1.89	0.8235	0.9076	no	down	0.0068	0.0021	0.0078	0	0	0	0	0	0	0	0	0	0	0	0	0	0	0	0	0	0	0	0	0	0	0	0	0	0	0	0	0	0	0	0	0	0.071604	0	0	0	0	0	0	0
g__Turicibacter	-3.87	0.8235	0.9076	no	down	0.0037	0.0003	0.0044	0	0	0	0	0	0.011673	0	0	0	0	0	0	0	0	0	0	0	0	0	0	0	0	0	0	0	0	0	0	0	0	0	0	0	0	0	0.132075	0	0	0	0	0
g__Pseudomonas	0.06	0.8236	0.9076	no	up	0.0798	0.0828	0.0792	0	0	0	0	0	0.157591	0.007223	0	0	0.095334	0	0.015593	0.006707	0	0.016715	0	0	0.303812	0	0	0	0.091158	0	0	0	0.531721	1.35032	0.109951	0	0	0	0.082003	0.020822	0.025573	0.615021	0	0	0.002791	0.322292	0.078083	0.352446
g__Acetivibrio	-3.85	0.8405	0.9236	no	down	0.0084	0.0007	0.0101	0	0	0	0	0	0	0	0	0	0	0	0	0	0	0	0	0	0	0.006638	0	0	0.016087	0	0	0	0	0	0	0	0	0	0	0	0	0	0	0	0	0	0	0.218647
g__Desulfomicrobium	0.31	0.8447	0.9255	no	up	0.0091	0.0109	0.0088	0	0	0	0	0	0	0	0	0	0	0	0	0.033535	0	0.016715	0	0.006322	0	0	0.110959	0	0	0.014093	0	0	0	0	0.155763	0	0	0	0	0.033315	0	0	0	0	0	0	0	0
g__Curvibacter	2.58	0.8478	0.9262	no	up	0.001	0.003	0.0005	0	0	0	0	0	0	0	0	0	0	0	0	0	0	0	0	0	0	0	0	0	0	0	0	0	0	0	0.100788	0	0	0	0	0	0	0	0	0	0	0	0	0
g__Neorhizobium	6.42	0.8594	0.9353	no	up	0.0031	0.0171	0.0002	0	0	0	0	0	0	0	0	0	0	0	0	0	0	0	0	0	0	0	0	0	0	0	0	0	0	0	0	0	0	0	0.580332	0	0	0	0	0	0	0	0	0
g__Holdemanella	-5.27	0.869	0.9353	no	down	0.0096	0.0003	0.0116	0	0	0	0	0	0	0	0	0	0	0	0	0	0	0	0	0	0	0	0	0	0	0	0	0	0	0	0	0	0	0.01082	0	0	0	0	0	0	0	0	0	0
g__Psychrobacter	0.21	0.869	0.9353	no	up	0.0027	0.003	0.0026	0	0	0	0	0	0	0	0	0	0	0	0	0	0	0	0	0	0	0	0	0	0	0	0	0	0.101974	0	0	0	0	0	0	0	0	0	0	0	0	0.298669	0	0
g__Delftia	0.58	0.8713	0.9353	no	up	0.03	0.0412	0.0276	0.066689	0	0	0	0	0.618689	0.028891	0.102065	0	0	0	0	0.026828	0	0.03343	0	0	0.057323	0	0	0	0.026811	0	0	0.015424	0.01821	0	0.320689	0	0	0	0.050464	0	0.035802	0.018637	0.113208	0	0.002791	0.035435	0.090096	0.57762
g__Streptobacillus	0.01	0.8735	0.9353	no	up	0.0389	0.0392	0.0389	0	0.007421	0	0	0.132291	0	0	0	0	0	0.007257	0.041582	0.147552	0	0.03343	0	0	0	0	0	0.009118	0	0	0	0	0	0	0	0.954245	0	0	0	0	0	0	0	0	0	0	0	0
g__Stenotrophomonas	1.01	0.8753	0.9353	no	up	0.021	0.0359	0.0178	0	0.007421	0	0	0	0.280161	0.014446	0.031405	0	0	0	0	0	0	0	0	0.018967	0.034394	0.086293	0	0	0	0	0	0	0.050987	0.02873	0.531428	0	0.018772	0	0.113543	0	0.005115	0.012425	0.056604	0.014942	0	0.079307	0.102108	0.251281
g__Sphingosinicella	-1.04	0.8787	0.9353	no	down	0.003	0.0016	0.0033	0	0	0	0	0	0	0	0	0	0	0	0	0	0	0	0	0	0	0	0	0	0.053622	0	0	0	0	0	0	0	0	0	0	0	0	0	0	0	0	0	0	0
g__Lautropia	0.29	0.883	0.9353	no	up	2.0188	2.3756	1.9434	0	7.82189	2.28409	0.48644	1.52736	0	0.223908	0.683049	0.867091	0.222446	0.370115	0.680909	0.08719	6.47088	7.24872	2.00703	0.777644	0.699341	0.073017	3.49949	0.492364	15.8293	2.46635	2.65859	2.56555	0.244009	1.79085	13.2124	0.163119	0.150178	0.048691	1.38775	0.087453	3.64157	5.7402	1.28302	0.029883	0.81775	0.251422	0.648688	0.306758
g__Burkholderia	-5.44	0.8883	0.9353	no	down	0.0072	0.0002	0.0087	0	0	0	0	0	0.005837	0	0	0	0	0	0	0	0	0	0	0	0	0	0	0	0	0	0	0	0	0	0	0	0	0	0	0	0	0	0	0	0	0	0	0
g__Cytophagaceae_unclassified	-5.7	0.8883	0.9353	no	down	0.0043	0.0001	0.0052	0	0	0	0	0	0	0	0	0	0	0	0	0	0	0	0	0	0	0	0	0	0	0	0	0	0	0	0	0	0	0	0	0.004164	0	0	0	0	0	0	0	0
g__Dolosigranulum	-2.86	0.8883	0.9353	no	down	0.0024	0.0004	0.0029	0	0	0	0	0.012026	0	0	0	0	0	0	0	0	0	0	0	0	0	0	0	0	0	0	0	0	0	0	0	0	0	0	0	0	0	0	0	0	0	0	0	0
g__Campylobacterales_unclassified	-1.42	0.8883	0.9353	no	down	0.0021	0.0009	0.0024	0	0	0	0	0	0	0	0	0	0	0	0.031187	0	0	0	0	0	0	0	0	0	0	0	0	0	0	0	0	0	0	0	0	0	0	0	0	0	0	0	0	0
g__Pseudoalteromonas	-1.81	0.8883	0.9353	no	down	0.0012	0.0004	0.0014	0	0.014842	0	0	0	0	0	0	0	0	0	0	0	0	0	0	0	0	0	0	0	0	0	0	0	0	0	0	0	0	0	0	0	0	0	0	0	0	0	0	0
g__Microbacteriaceae_unclassified	0.48	0.8947	0.9377	no	up	0.0137	0.0179	0.0128	0	0	0	0.066636	0	0.344365	0	0	0	0.132408	0	0	0	0	0	0	0	0	0	0	0	0	0	0	0	0	0.05746	0	0	0	0	0.006308	0	0	0	0	0	0	0	0	0
g__Clostridium_sensu_stricto	-1.67	0.8962	0.9377	no	down	0.0031	0.0011	0.0035	0.016672	0	0	0	0	0	0	0	0	0	0	0	0	0	0	0	0	0.005732	0	0	0	0	0	0	0	0	0	0	0	0	0.01082	0	0.004164	0	0	0	0	0	0	0	0
g__Pontibacter	-4.39	0.898	0.9377	no	down	0.0018	0.0001	0.0021	0	0	0	0	0	0	0	0	0	0	0	0	0	0	0	0.002342	0	0	0	0	0	0	0	0	0	0	0	0	0	0	0	0	0	0	0	0	0	0	0	0	0
g__Achromobacter	-1.45	0.9046	0.942	no	down	0.0027	0.0011	0.003	0	0	0	0	0	0	0	0	0	0.005296	0	0	0	0	0	0	0	0	0	0	0	0	0	0	0	0	0	0	0	0	0.00541	0	0	0.025573	0	0	0	0	0	0	0
g__Neisseriaceae_unclassified	0	0.912	0.9471	no	up	0.434	0.4351	0.4338	0	0.178108	0.090909	0.013327	0.282622	0.005837	0.180571	0	0.758705	0.042371	1.97032	1.32543	0.449363	0.09749	0.284154	0.358314	1.56161	0.607624	0	0.051212	0.788694	0.182315	0	0	0.205656	0.091048	0.287301	0.009163	0.277302	0.290971	0	0.025232	4.31016	0.066489	0.049699	0.599057	0.079689	0.008373	0.467408	0.102108	0.052214
g__Clostridia_unclassified	-0.05	0.9174	0.9487	no	down	0.1736	0.1689	0.1746	0.116706	0.029685	0.125	0.09329	0.01804	0.110897	0.151679	0.282641	0.128709	0.603782	0.058057	0.675711	0.020121	0.024372	0.055717	0.145199	0.107479	0.011465	0.066379	0.017071	0.018236	0.214489	0.04228	0.007128	1.06427	0.666472	0.019153	0.009163	0.016312	0.018772	0.286734	0.050464	0.42477	0.061375	0	0.033019	0.004981	0.111638	0.212612	0.276293	0.016317
g__Kingella	0.72	0.9186	0.9487	no	up	0.0414	0.0614	0.0372	0	0.06679	0	0.326514	0	0	0	0.102065	0	0	0.685801	0.025989	0.026828	0	0.128148	0.131148	0.012645	0	0	0.281666	0.063825	0.064347	0.028187	0	0	0	0	0	0.081559	0	0	0.006308	0.049973	0.005115	0.024849	0	0	0.022328	0	0.024025	0
g__Phenylobacterium	-2.72	0.9232	0.9509	no	down	0.0028	0.0005	0.0033	0	0	0	0	0	0	0	0	0	0	0	0	0	0	0	0	0.006322	0	0	0	0	0	0	0	0.010283	0	0	0	0	0	0	0	0	0	0	0	0	0	0	0	0
g__Acholeplasma	0.17	0.9257	0.9509	no	up	0.034	0.0374	0.0333	0	0.007421	0	0	0	0	0	0	0	0	0	0.166329	0.134138	0	0.027858	0.009368	0.132769	0	0.146034	0	0	0	0.014093	0	0	0	0	0	0	0	0	0	0	0.634206	0	0	0	0.854033	0	0	0
g__Schwartzia	0	0.9462	0.9693	no	down	0.0362	0.0361	0.0362	0.108369	0	0.096591	0.026654	0.006013	0.250978	0.014446	0	0.182902	0	0.036286	0	0.013414	0	0	0.051522	0.006322	0	0.006638	0	0	0.016087	0.028187	0	0.005141	0	0	0	0.065248	0	0	0	0.016658	0.296645	0	0	0	0.072565	0.008437	0	0
g__Sphingobacterium	-1.3	0.9522	0.9728	no	down	0.0062	0.0028	0.0069	0	0	0	0	0	0	0.007223	0	0	0	0	0	0	0	0	0	0	0	0	0	0	0	0	0	0	0	0.047884	0	0	0	0	0	0	0.040917	0	0	0	0	0	0	0
g__Clostridium	-2.98	0.9554	0.9734	no	down	0.008	0.0012	0.0095	0	0	0	0	0	0	0	0	0	0	0	0	0	0	0	0	0	0	0	0	0	0	0	0	0	0	0	0	0	0	0	0	0	0.040917	0	0	0	0	0	0	0
g__Anaerostipes	-1.6	0.96	0.9755	no	down	0.0083	0.0031	0.0094	0	0	0	0.006664	0	0	0	0	0	0	0	0	0	0	0	0	0	0	0.099569	0	0	0	0	0	0	0	0	0	0	0	0	0	0	0	0	0	0	0.022328	0	0	0
g__Altererythrobacter	0	0.9643	0.9756	no	no	0.0017	0.0017	0.0017	0	0	0	0	0	0	0	0	0	0	0	0	0	0	0	0	0	0	0	0	0	0	0	0	0	0	0	0	0	0	0	0.056772	0	0	0	0	0	0	0	0	0
g__Granulicatella	-0.11	0.9653	0.9756	no	down	1.9623	1.8401	1.9881	1.0837	0.705009	3.81818	3.27847	2.21888	0.747096	2.88191	3.99623	1.16515	1.02749	0.544287	0.925204	0.28169	3.13185	2.56853	1.33489	1.07479	1.22671	3.21938	0.324343	1.33577	2.91168	0.077514	3.30007	0.817481	0.345983	1.561	1.75921	2.99323	1.60503	6.08094	1.06604	2.40286	0.751841	2.79555	2.45283	0.044825	0.240022	1.22505	2.34248	4.37294
g__Akkermansia	-3.27	0.972	0.9798	no	down	0.0065	0.0008	0.0077	0	0	0	0	0	0	0	0	0	0	0	0	0	0	0	0.002342	0	0	0.006638	0.017071	0	0	0	0	0	0	0	0	0	0	0	0	0	0	0	0	0	0	0	0.042045	0
g__Faucicola	-0.34	0.9857	0.9909	no	down	0.0036	0.003	0.0038	0	0	0	0	0	0	0	0	0.027097	0	0	0.015593	0.053655	0	0	0	0.006322	0	0	0	0	0	0	0	0	0	0	0	0	0	0	0	0	0	0	0	0	0	0	0	0.00979
g__Howardella	1.66	0.9906	0.9932	no	up	0.0026	0.006	0.0019	0.041681	0	0	0	0	0.023347	0	0	0	0	0	0	0	0	0	0	0.006322	0	0	0	0	0	0.133888	0	0	0	0	0	0	0	0	0	0	0	0	0	0	0	0	0	0
g__Comamonadaceae_unclassified	-2.81	0.9933	0.9933	no	down	0.003	0.0005	0.0035	0	0	0	0	0	0	0	0	0	0	0.003629	0	0	0.012186	0	0	0	0	0	0	0	0	0	0	0	0	0	0	0	0	0	0	0	0	0	0	0	0	0	0	0
g__Gallicola	NA	NA	NA	NA	no	0	0	0	0	0	0	0	0	0	0	0	0	0	0	0	0	0	0	0	0	0	0	0	0	0	0	0	0	0	0	0	0	0	0	0	0	0	0	0	0	0	0	0	0
g__Peptoniphilaceae_unclassified	NA	NA	NA	NA	no	0	0	0	0	0	0	0	0	0	0	0	0	0	0	0	0	0	0	0	0	0	0	0	0	0	0	0	0	0	0	0	0	0	0	0	0	0	0	0	0	0	0	0	0
g__Butyricimonas	NA	NA	NA	NA	no	0	0	0	0	0	0	0	0	0	0	0	0	0	0	0	0	0	0	0	0	0	0	0	0	0	0	0	0	0	0	0	0	0	0	0	0	0	0	0	0	0	0	0	0
[truncated: 154 more columns]
