# Supplementary material for: Human oral microbiome dysbiosis as a novel non-invasive biomarker in detection of colorectal cancer
Source: Theranostics. 2020 Sep 18;10(25):11595–606. doi: 10.7150/thno.49515 (PMC7545992; doi:10.7150/thno.49515)
Supplement: Supplementary file 2 — Supplementary tables. [file thnov10p11595s2.zip › thno_49515i2_6.xlsx]

## Sheet: Sheet1
Phylum	log2FC	wilcox.test.p_value	q_value	significance	regulation	mean	mean_Group1	mean_Group2	ZS1	ZS8	ZS19	ZS20	ZS21	ZS23	ZS24	ZS44	ZS50	ZS51	ZS52	ZS53	ZS54	ZS55	ZS56	ZS57	ZS58	ZS62	ZS63	ZS65	ZS67	ZS68	ZS70	ZS71	ZS73	ZS79	ZS80	ZS81	ZS82	ZS83	ZS84	ZS85	ZS94	ZS95	a251	a252	a253	a254	a256	a257	a258
p__Firmicutes	0.57	0	0	yes	up	58.2169	66.1382	44.7043	88.6716	79.0915	86.5858	50.4341	76.3745	22.8415	72.4767	57.9771	52.9686	86.3196	80.1478	73.4661	59.4359	67.5473	80.0029	73.9336	39.2811	62.4156	86.2465	82.3389	60.1522	65.0579	72.1922	82.0642	62.075	65.2856	48.2736	48.37	83.4821	71.1437	64.0721	66.9275	69.9538	79.0185	41.453	35.3883	85.7808	67.8059	68.1723	68.7966	51.2903
p__Bacteroidetes	-1.12	0	0	yes	down	9.6048	6.7017	14.5571	2.587	1.15267	3.05768	9.38308	4.86719	12.0918	5.47841	33.238	16.6478	2.17414	1.59486	19.0846	12.8304	4.75303	5.48624	6.04685	2.37947	7.03885	1.1166	4.94276	6.51616	1.00349	8.56625	2.99977	12.345	11.719	6.22727	7.10837	1.58141	3.55254	1.04445	4.79788	3.2205	1.19411	23.3362	23.787	4.58946	10.4203	3.82094	3.41599	5.73999
p__Candidatus_Saccharibacteria	-1.1	0	0	yes	down	0.5565	0.3912	0.8385	0.092393	0	0.183557	0.600296	0.19087	0.552907	0.067739	0.074156	1.33659	0.014398	0.055693	0.017129	0.118071	0.079029	0.090485	0.131772	0.050868	1.41371	0.064419	0.113312	1.07203	0.047785	0.327197	1.15285	0.209173	0.580184	0.199203	0.132892	0.017971	0.293066	0.055953	1.20059	0.231155	0.141767	0.973626	1.01681	0.243884	0.197775	0.645292	0.615571	0.836937
p__Fusobacteria	-1.04	0.0001	0.0006	yes	down	3.4932	2.5129	5.1654	0.985525	1.72171	1.20761	3.0061	1.26186	12.0077	0.808637	0.137719	5.69843	0.055536	0.698699	0.13189	0.649393	2.8394	0.34289	2.59151	1.05126	3.21375	0.606614	0.734576	2.86533	0.76089	4.26538	0.666614	5.67049	3.00878	8.2193	9.24007	0.308494	1.88706	0.727386	2.14038	5.32832	0.577972	4.67094	5.54844	1.72936	5.0618	0.863777	1.0404	2.64332
p__Acidobacteria	6.17	0.0003	0.0014	yes	up	0.1095	0.1723	0.0024	0	0.029181	0	0.041559	0	0.008013	0	0.010594	0	0	0.020252	0	1.01673	0.005645	0.047624	0	0	0.004245	0.026841	0.019537	2.89991	1.95185	0.29566	0.83915	0.794858	0	0	0	0.00599	0	1.81536	0	0.003918	0.010905	0	0	0	0	0	0	0
p__Cyanobacteria	-0.19	0.0004	0.0015	yes	down	0.203	0.1932	0.2198	0.015399	0.184816	0.173896	0.06003	0.461269	0.240394	0.127011	0.002648	0.167074	0.263282	0.632879	0.08393	0.301738	0.005645	0.004762	0.034163	1.72385	0.042454	0.096629	0.05861	0.202549	0.283036	0.015769	0.054898	0.049441	0.029753	0.127028	0.086787	0.173715	2.23374	0.310849	0.089932	0.286005	0	0.098595	0.216173	0.00739	0.024722	0.589401	0	0.041847
p__Spirochaetes	-1.16	0.0007	0.0023	yes	down	1.6201	1.1126	2.4858	0.195052	0.510676	0.309149	0.036941	0.21738	0.789294	0.135478	0.015891	3.5742	0.037024	0.21771	0.005139	0.524762	0.903189	0.023812	0.424597	0.486068	0.152834	0.048314	0.855703	2.11936	0.011027	3.33504	0.003921	1.10672	2.51041	0.329118	0.574962	0.053912	0.264475	0.012434	0.535096	0.133208	0.065431	8.25733	9.7518	0.827729	3.72064	0.528428	1.31784	0.041847
p__Actinobacteria	-0.88	0.0018	0.0052	yes	down	6.9178	5.275	9.7202	3.30048	5.66607	3.68563	1.21444	1.78145	45.751	1.43946	1.03025	6.70088	1.02433	4.92633	0.589223	2.93867	5.9554	0.995333	0.727184	49.7881	6.08788	5.80309	1.12922	3.21609	3.73461	1.68329	1.19206	1.52506	1.76287	10.7772	23.2344	0.098838	2.27663	4.09077	6.06592	2.5192	2.63904	2.17525	5.30825	0.628187	1.00742	1.01621	1.48257	2.79676
p__SR1	-2.42	0.0039	0.01	yes	down	0.3378	0.1296	0.6928	0	0	0.043474	0.286295	0	0.080131	0.012701	0.013242	0.537025	0.014398	0.005063	0	0	0	0.009525	0.107369	0	0.263214	0	0.093776	0.00494	0.018379	0.342965	0.078425	0.247205	0.074383	0.011548	0.06509	0.014975	0.028592	0.006217	0.220334	0.368281	0.076336	0.764111	0.928743	0.036952	0.105068	0.05081	0.11271	0.013949
p__Gemmatimonadetes	Inf	0.0048	0.011	yes	up	0.014	0.0223	0	0	0.019454	0	0.027706	0	0.004007	0	0.002648	0	0	0	0	0.111512	0	0.014287	0	0	0	0	0	0.370517	0.224223	0.051248	0.019606	0.140717	0	0	0	0	0	0.304632	0	0	0	0	0	0	0	0	0	0
p__Synergistetes	-1.75	0.0054	0.0113	yes	down	0.1132	0.0604	0.2034	0.030798	0.004864	0.019322	0	0	0.016026	0	0	0.35205	0.012341	0.035441	0	0.00656	0.090319	0	0.00488	0.079127	0	0.016105	0.152385	0.034582	0	0.189222	0	0.022819	0.137608	0.132802	0.048818	0	0.05361	0	0.085435	0	0	0.160217	0.480384	0.022171	0.080346	0.005081	0.10404	0.027898
p__Nitrospirae	Inf	0.0109	0.0209	yes	up	0.0061	0.0096	0	0	0.014591	0	0.004618	0	0	0	0	0	0	0	0	0.032798	0	0.014287	0	0	0	0	0	0.054342	0.077192	0.039421	0.101953	0.136913	0	0	0	0	0	0.080821	0	0	0	0	0	0	0	0	0	0
p__Chloroflexi	Inf	0.0164	0.029	yes	up	0.0036	0.0057	0	0	0	0	0.004618	0	0	0	0	0.059669	0	0	0	0	0	0	0	0	0	0	0	0.153147	0	0.015769	0	0.057047	0	0	0	0	0	0	0.01349	0	0	0	0	0	0.012361	0	0	0
p__Tenericutes	-1.28	0.0194	0.0319	yes	down	0.2547	0.1667	0.4048	0.056462	0.029181	0.00483	0	0.132549	0.036059	0.029636	0	0.733934	0	0.121513	0	0.091833	0.118544	0	0.107369	0.050868	0.127361	0.010737	0.168015	0.049402	0	0.540072	0.003921	0.148323	0.107855	0.153011	0.108483	0	0.175125	0	0.080939	0.023507	0	1.12152	1.55324	0.00739	0.846724	0.025405	0.0867	0
p__Bacteria_unclassified	-0.23	0.0316	0.0485	yes	down	0.2308	0.217	0.2544	0.030798	0.510676	0.048305	0.004618	0	0.056092	0	0.002648	0.35205	0.02674	0.005063	0	0.013119	0.541914	0.028574	0.063446	0.254338	0.114625	0.016105	0.007815	0.498963	0	3.40206	0.007843	0.851905	0.185957	0.08661	0.357995	0.035941	0.057184	0	0.418184	0.043097	0.065431	0.566921	0.632506	0.051733	0.061805	0.015243	0.893012	0.181336
p__unclassified	-1.68	0.0421	0.0605	yes	down	0.0078	0.0043	0.0138	0	0	0	0	0	0	0	0	0	0	0	0	0	0	0	0	0	0	0	0	0	0	0	0	0	0	0	0	0	0	0	0	0	0	0.043135	0.080064	0.022171	0.018541	0	0	0
p__Verrucomicrobia	5.2	0.0487	0.0659	yes	up	0.0189	0.0295	0.0008	0	0	0	0	0	0	0	0	0	0	0	0.147306	0.104952	0	0	0	0.005652	0	0	0.003907	0.350756	0.301415	0.059132	0.133323	0.13311	0	0	0	0	0	0.335717	0	0.003918	0.010905	0	0	0	0	0	0	0
p__Latescibacteria	Inf	0.1195	0.1527	no	up	0.0013	0.002	0	0	0	0	0	0	0	0	0	0	0	0	0	0	0	0	0	0	0	0	0	0.014821	0.047785	0.011826	0	0	0	0	0	0	0	0.043519	0	0	0	0	0	0	0	0	0	0
p__Proteobacteria	-0.3	0.1476	0.1787	no	down	18.2789	16.8389	20.7353	4.03449	11.0646	4.68071	34.8956	14.7129	5.52506	19.4242	7.4951	10.8718	10.0582	11.5387	6.4746	21.758	17.1606	12.925	15.8272	4.84938	19.1255	5.94803	9.38147	18.6543	26.4804	4.66748	10.6815	14.4862	14.5641	25.4576	10.6721	14.2267	18.0343	27.0998	17.4243	17.8734	16.1996	16.3791	15.3082	6.05277	10.5995	24.2671	22.1346	36.3858
p__Thermotogae	Inf	0.18	0.207	no	up	0.0022	0.0035	0	0	0	0	0	0	0	0	0	0	0	0	0	0	0	0.014287	0	0	0	0	0	0.158087	0	0	0	0	0.033472	0	0	0	0	0	0	0	0	0	0	0	0	0	0	0
p__Elusimicrobia	1.49	0.6065	0.6424	no	up	0.0011	0.0014	0.0005	0	0	0	0	0	0	0	0	0	0	0	0	0	0	0	0	0	0	0	0	0	0	0	0	0	0	0.005774	0	0	0	0	0	0	0	0	0	0	0.037083	0	0	0
p__Deferribacteres	0.42	0.6145	0.6424	no	up	0.0003	0.0004	0.0003	0	0	0	0	0	0	0	0	0	0	0	0	0	0	0	0	0	0	0	0	0	0	0	0	0	0	0	0	0	0	0	0	0.011754	0	0	0	0	0	0	0	0
p__Deinococcus-Thermus	4.06	0.8747	0.8747	no	up	0.0076	0.0117	0.0007	0	0	0	0	0	0	0	0	0	0	0	0	0.065595	0	0	0	0	0	0	0	0.612588	0	0	0	0	0	0	0	0	0	0	0	0	0	0	0	0	0	0	0	0
[truncated: 51 more columns]
