# Supplementary material for: Human oral microbiome dysbiosis as a novel non-invasive biomarker in detection of colorectal cancer
Source: Theranostics. 2020 Sep 18;10(25):11595–606. doi: 10.7150/thno.49515 (PMC7545992; doi:10.7150/thno.49515)
Supplement: Supplementary file 2 — Supplementary tables. [file thnov10p11595s2.zip › thno_49515i2_7.xlsx]

## Sheet: Sheet1
Genus	log2FC	wilcox.test.p_value	q_value	significance	regulation	mean	mean_Group1	mean_Group2	ZS1	ZS8	ZS19	ZS20	ZS21	ZS23	ZS24	ZS44	ZS50	ZS51	ZS52	ZS53	ZS54	ZS55	ZS56	ZS57	ZS58	ZS62	ZS63	ZS65	ZS67	ZS68	ZS70	ZS71	ZS73	ZS79	ZS80	ZS81	ZS82	ZS83	ZS84	ZS85	ZS94	ZS95	a251	a252	a253	a254	a256	a257	a258
g__Streptococcus	0.67	0	0	yes	up	42.4737	49.2221	30.9616	64.4698	70.7213	79.9585	31.377	63.9415	8.14135	41.7951	20.9042	39.0059	22.1445	62.0829	23.0722	48.3962	44.7022	56.8816	65.9736	31.1762	48.1978	68.2789	73.3404	41.078	57.2652	60.2436	56.7799	43.5993	54.515	37.7331	35.7426	72.6908	49.95	56.1455	40.8157	57.8554	66.2214	25.7025	18.0785	77.7326	47.707	50.8257	51.0838	41.4772
g__Prevotella	-1.21	0	0	yes	down	5.2165	3.5106	8.1266	1.67847	0.355041	2.00947	6.39084	0.721065	4.29905	3.25148	32.552	9.07572	1.35344	0.764518	0.246651	10.3641	2.78295	4.01467	2.56223	1.36777	4.2751	0.450934	2.69214	2.94931	0.521963	5.01833	0.411732	8.41257	7.33413	2.08442	3.48774	1.12016	1.93352	0.547094	1.87059	1.37909	0.370774	13.298	14.0352	1.02727	5.24722	0.691022	1.27449	3.91268
g__Veillonella	-1.18	0	0	yes	down	1.4586	0.9921	2.2545	0.420901	0.048636	0.468554	1.44071	0.646837	2.65636	0.639289	0.103289	2.67319	0.069934	0.126576	0.027406	2.93867	1.08383	0.009525	0.156174	0.95518	0.169815	0.080524	0.339937	0.350756	0.124977	1.3285	0.345071	7.32867	0.167361	0.704429	1.69234	0.026956	0.47534	0.111906	5.297	0.736562	0.207197	1.63914	4.08327	0.251275	0.698393	0.127026	0.13872	2.43409
g__Fusobacterium	-1.21	0	0	yes	down	1.9868	1.3385	3.0929	0.410635	0.486358	0.420249	1.76395	0.827104	3.99455	0.533446	0.092696	4.06349	0.006171	0.435421	0.061663	0.531322	1.72171	0.257167	2.09858	0.367377	2.29675	0.187889	0.464971	1.37338	0.268333	2.08933	0.552898	4.31277	1.6922	1.43773	0.946518	0.212651	0.957827	0.292198	1.62777	3.91005	0.44711	3.34607	4.47558	0.864681	2.46601	0.482699	0.901682	0.906682
g__Porphyromonas	-1.35	0	0	yes	down	1.9794	1.2565	3.2126	0.549225	0.364768	0.458893	1.75933	0.869519	1.54654	1.07113	0.116532	4.69002	0.057593	0.33416	0.488164	1.23975	1.26446	1.03343	1.06393	0.418245	0.89153	0.354305	1.6567	2.18852	0.238927	1.7306	1.16854	0.813874	1.73311	1.77262	1.60555	0.116808	0.550393	0.211377	1.3265	0.697383	0.136314	4.30121	3.31465	2.71229	4.09765	1.33123	1.43055	0.383596
g__Actinomyces	-1.78	0	0	yes	down	1.423	0.7486	2.5735	0.461965	0.637129	0.627959	0.595678	0.259795	4.78385	0.249788	0.047672	3.26988	0.028797	0.56706	0.032544	0.41325	1.3322	0.200019	0.195217	0.310857	0.691997	0.429461	0.132849	0.701512	0.510935	0.275949	0.305858	0.939378	0.539274	1.04798	2.15882	0.017971	0.300214	0.559528	1.84361	0.18414	0.916031	0.868869	2.48199	0.133028	0.173053	0.228647	0.14739	0.425443
g__Capnocytophaga	-1.13	0	0	yes	down	0.6797	0.4726	1.0331	0.035931	0.06809	0.202879	0.697266	0.058321	1.25005	0.135478	0.045024	0.42962	0.1193	0.273404	0.051386	0.131191	0.41208	0.157158	0.351391	0	0.764169	0.134207	0.050795	0.414979	0.007352	0.220759	0.184299	0.502016	0.617376	1.37133	1.45639	0.203666	0.525375	0	0.634021	0.521078	0.239913	0.684003	1.14492	0.229104	0.247219	0.370916	0.424831	0.92063
g__Saccharibacteria_genera_incertae_sedis	-1.1	0	0	yes	down	0.5565	0.3912	0.8385	0.092393	0	0.183557	0.600296	0.19087	0.552907	0.067739	0.074156	1.33659	0.014398	0.055693	0.017129	0.118071	0.079029	0.090485	0.131772	0.050868	1.41371	0.064419	0.113312	1.07203	0.047785	0.327197	1.15285	0.209173	0.580184	0.199203	0.132892	0.017971	0.293066	0.055953	1.20059	0.231155	0.141767	0.973626	1.01681	0.243884	0.197775	0.645292	0.615571	0.836937
g__Campylobacter	-1.07	0	0	yes	down	0.5991	0.4256	0.8951	0.030798	0.233452	0.164235	0.498707	0.24389	1.81097	0.224386	0.031781	1.07405	0.160438	0.16708	0.01199	0.406691	0.191928	0.019049	0.283065	0.768666	0.658034	0.03221	0.105498	0.103745	0.018379	0.544014	0.188221	0.741614	1.34261	0.513886	0.287481	0.053912	0.607577	0.006217	0.46315	0.144962	0.054526	2.28001	1.35308	0.406474	0.766378	0.284538	0.667591	0.188311
g__Diaphorobacter	-Inf	0	0	yes	down	0.0136	0	0.0367	0	0	0	0	0	0	0	0	0	0	0	0	0	0	0	0	0	0	0	0	0	0	0	0	0	0	0	0	0	0	0	0	0	0	0	0	0	0	0	0	0
g__Cyanobacteria_unclassified	Inf	0.0001	0.0027	yes	up	0.0101	0.0161	0	0	0	0.096609	0.041559	0	0.008013	0	0.002648	0.065636	0	0.015189	0	0.026238	0.005645	0	0	0.124343	0.029718	0.075156	0.054702	0.024701	0.11395	0.007884	0.027449	0.045638	0	0	0.01356	0	0.003574	0.149207	0	0	0	0	0	0	0	0	0	0
g__Peptostreptococcus	-2.06	0.0003	0.0075	yes	down	0.1182	0.0544	0.227	0.025665	0	0.014491	0.101588	0.021208	0.076125	0.025402	0.002648	0.065636	0	0	0	0.078714	0.039515	0.019049	0.053685	0.186514	0.05519	0.005368	0.085961	0.414979	0	0.090669	0	0.224386	0.290092	0.014435	0.027121	0.002995	0.003574	0	0.044966	0.023507	0.016358	0.228001	0.144115	0.073904	0.037083	0	0.00867	0.013949
g__Gemella	0.95	0.0004	0.0093	yes	up	6.421	7.8163	4.0409	21.62	6.06002	3.76775	4.24824	8.31875	1.24204	28.4801	6.44632	0.930843	6.23239	16.2473	2.95982	3.39128	14.4905	17.4874	2.74768	3.41943	8.51199	15.3157	3.16102	13.9462	4.89248	2.84622	10.2619	2.9018	3.30631	5.0638	5.0038	5.10962	16.258	5.04197	10.5131	2.96975	9.01854	3.10574	1.0008	3.56958	6.89122	11.3612	14.0281	1.42977
g__Dialister	-1.45	0.0005	0.0105	yes	down	0.168	0.1026	0.2795	0.061595	0	0.062796	0	0.02651	0.336552	0.004234	0.932253	0.256579	0.002057	0.020252	0.017129	0.360774	0	0	0.019522	0	0.144343	0	0.035166	0.064223	0.055137	0.114322	0	0.114094	0.635971	0.075062	0.043393	0	0	0.049736	0.053959	0.019589	0.010905	0.326596	0.60048	0.066514	0.123609	0.020324	0	0.041847
g__Streptophyta	-0.28	0.0006	0.0105	yes	down	0.1902	0.1763	0.2139	0.015399	0.184816	0.077287	0.018471	0.461269	0.232381	0.127011	0	0.101438	0.263282	0.61769	0.08393	0.2755	0	0.004762	0.034163	1.5995	0.012736	0.021473	0.003907	0.177848	0.169087	0.007884	0.027449	0.003803	0.029753	0.127028	0.073226	0.173715	2.23016	0.161641	0.089932	0.286005	0	0.098595	0.216173	0.00739	0.024722	0.589401	0	0.041847
g__Propionibacteriaceae_unclassified	-3.03	0.0006	0.0105	yes	down	0.0423	0.0116	0.0947	0	0	0.009661	0	0	0	0	0	0	0	0	0	0	0	0	0	0	0.004245	0	0	0.064223	0	0	0	0	0	0.005774	0.008136	0	0	0	0.053959	0.027425	0.010905	0.080108	0.032026	0	0	0.020324	0	0.034872
g__Solobacterium	-1.76	0.0006	0.0105	yes	down	0.0275	0.0146	0.0494	0.010266	0	0	0.004618	0	0.060099	0	0	0	0	0	0	0	0	0	0	0	0	0	0	0	0	0	0	0	0.048349	0.002887	0.021697	0	0	0	0.004497	0	0	0.160217	0.240192	0	0.00618	0	0	0.006974
g__Treponema	-1.14	0.0007	0.0105	yes	down	1.6042	1.1081	2.4505	0.195052	0.510676	0.309149	0.036941	0.21738	0.789294	0.135478	0.015891	3.5742	0.037024	0.21771	0.005139	0.524762	0.903189	0.023812	0.424597	0.486068	0.152834	0.048314	0.855703	2.08477	0.011027	3.33504	0.003921	1.10672	2.43975	0.329118	0.569538	0.047921	0.264475	0.012434	0.535096	0.133208	0.065431	8.25733	9.70376	0.827729	3.72064	0.528428	1.31784	0.041847
g__Alloprevotella	-1.46	0.0007	0.0105	yes	down	0.6058	0.3672	1.0127	0.102659	0.053499	0.173896	0.263207	0.153756	0.825354	0.182049	0.042375	0.954711	0	0.025315	0.003426	0.885536	0.112899	0.076198	0.693021	0.158255	0.356612	0.085892	0.37901	0.335935	0.003676	0.74112	0.015685	2.04229	0.758703	0.326231	0.214255	0.035941	0.29664	0.006217	0.202347	0.07444	0.032715	2.42174	2.09768	0.051733	0.210136	0.025405	0.06936	0.216209
g__Eubacterium	-1.56	0.0007	0.0105	yes	down	0.1815	0.1057	0.3107	0.107792	0.029181	0.120761	0.032324	0.021208	0.240394	0.029636	0.005297	0.638463	0.065821	0.096198	0.518996	0.163988	0.062094	0.028574	0.063446	0.022608	0.114625	0.048314	0.210995	0.079044	0	0.141917	0.003921	0.201567	0.21571	0.187655	0.105771	0.01198	0.096497	0.006217	0.314762	0.105783	0.010905	0.271136	0.160128	0.17737	0.309023	0.025405	0.03468	0.034872
g__Parvimonas	-1.72	0.001	0.0143	yes	down	0.1742	0.0941	0.3108	0.061595	0.06809	0.1111	0.023088	0	0.068112	0.038103	0.005297	0.877141	0.002057	0.106324	0	0.091833	0.005645	0	0.097609	0.118691	0.080662	0.021473	0.125034	0	0	0.291718	0	0.114094	0.189676	0.095271	0.103059	0.002995	0.05361	0	0.103422	0.262498	0.02181	0.456002	0.592474	0	0.086527	0.005081	0.03468	0.041847
g__Gp4	5.61	0.0012	0.0164	yes	up	0.0748	0.1172	0.0024	0	0.029181	0	0.023088	0	0.008013	0	0.010594	0	0	0.010126	0	0.734667	0.005645	0.042861	0	0	0	0.026841	0.011722	1.73402	1.34902	0.224701	0.643087	0.559063	0	0	0	0.00599	0	1.26826	0	0	0.005453	0	0	0	0	0	0	0
g__Leptotrichia	-0.85	0.0015	0.0188	yes	down	1.4623	1.128	2.0325	0.57489	1.23535	0.787364	1.24215	0.43476	8.01314	0.275191	0.045024	1.44997	0.03291	0.263278	0.070227	0.118071	1.1177	0.085722	0.449	0.683886	0.912757	0.418725	0.269605	1.49195	0.492557	2.17606	0.113717	1.23983	1.31657	6.78157	8.29356	0.083862	0.929235	0.435188	0.512613	1.3595	0.130862	1.32487	1.07286	0.864681	0.698393	0.381078	0.13872	1.71572
g__Anaeroglobus	-3.08	0.0015	0.0188	yes	down	0.0694	0.0185	0.1562	0	0	0.082118	0	0.053019	0.14023	0	0	0	0	0.010126	0	0	0	0	0	0	0.059435	0	0	0	0	0.007884	0	0	0.018596	0.020209	0.016273	0	0.082202	0	0.02698	0	0	0.018487	0.11209	0	0.037083	0	0.02601	0
g__Aggregatibacter	-1.12	0.0025	0.0301	yes	down	0.4267	0.2976	0.647	0.118058	0.06809	0.028983	0	0.482477	0.56092	0.055038	0.015891	0.471389	0.074048	0.141765	0.025693	0.091833	0.609653	0.071435	0.57101	0.045216	0.123116	0.042946	0.593912	0.113625	0.011027	0.449403	0.011764	5.22933	0.914906	0.845892	0.216967	0.128789	0.178699	0.012434	0.472144	0.352609	0.218103	0.659354	0.376301	0.036952	0.339926	0.055891	0.13872	0.181336
g__Gp6	Inf	0.0032	0.037	yes	up	0.0117	0.0186	0	0	0	0	0.009235	0	0	0	0	0	0	0.010126	0	0.111512	0	0	0	0	0.004245	0	0.007815	0.335935	0.128653	0.011826	0.121559	0.136913	0	0	0	0	0	0.161641	0	0	0	0	0	0	0	0	0	0
g__SR1_genera_incertae_sedis	-2.42	0.0039	0.0435	yes	down	0.3378	0.1296	0.6928	0	0	0.043474	0.286295	0	0.080131	0.012701	0.013242	0.537025	0.014398	0.005063	0	0	0	0.009525	0.107369	0	0.263214	0	0.093776	0.00494	0.018379	0.342965	0.078425	0.247205	0.074383	0.011548	0.06509	0.014975	0.028592	0.006217	0.220334	0.368281	0.076336	0.764111	0.928743	0.036952	0.105068	0.05081	0.11271	0.013949
g__Butyrivibrio	-1.46	0.0042	0.0451	yes	down	0.1716	0.1042	0.2864	0	0.092408	0.043474	0.009235	0	0.124204	0.025402	0.002648	0.441554	0.002057	0.060756	0.003426	0.059036	0.039515	0	0.073206	0.05652	0.004245	0	0.250068	0.093864	0	0.299602	0	0.083669	0.018596	0.138576	0.067802	0	0.05361	0	0.080939	0.003918	0.010905	0.825733	0.82466	0.029562	0.13597	0.045729	0.242761	0.013949
g__Gemmatimonas	Inf	0.0048	0.0492	yes	up	0.014	0.0223	0	0	0.019454	0	0.027706	0	0.004007	0	0.002648	0	0	0	0	0.111512	0	0.014287	0	0	0	0	0	0.370517	0.224223	0.051248	0.019606	0.140717	0	0	0	0	0	0.304632	0	0	0	0	0	0	0	0	0	0
g__Aestuariicoccus	-5.25	0.0049	0.0492	yes	down	0.0015	0.0001	0.0038	0	0	0	0	0	0	0	0.005297	0	0	0	0	0	0	0	0	0	0	0	0	0	0	0	0	0	0	0	0	0	0	0	0	0	0	0	0	0	0	0	0	0
g__Lachnoanaerobaculum	-0.84	0.0051	0.0495	yes	down	0.1778	0.1376	0.2463	0.051329	0.072954	0.130422	0.498707	0.010604	1.00966	0.131245	0.026484	0.13724	0	0.020252	0.005139	0.059036	0.321761	0.009525	0.102489	0.016956	0.254723	0.021473	0.062517	0.103745	0.062489	0.078843	0.003921	0.695976	0.275216	0.054853	0.295617	0.017971	0.121515	0.043519	0.094429	0.454474	0.027263	0.191028	0.280224	0.022171	0.012361	0.015243	0	0.139489
g__Fretibacterium	-1.91	0.0053	0.0499	yes	down	0.1062	0.0527	0.1976	0.030798	0.004864	0.019322	0	0	0.016026	0	0	0.35205	0.012341	0.035441	0	0.00656	0.090319	0	0.00488	0.050868	0	0.016105	0.152385	0.034582	0	0.165569	0	0.022819	0.137608	0.129915	0.048818	0	0.05361	0	0.085435	0	0	0.160217	0.352282	0.022171	0.080346	0.005081	0.10404	0.027898
g__Asteroleplasma	-1.84	0.006	0.0547	yes	down	0.0129	0.0066	0.0236	0	0	0	0	0	0	0	0	0	0	0	0	0	0	0	0	0	0	0	0	0	0	0	0	0	0	0	0	0	0	0	0	0	0	0.030811	0.176141	0	0	0	0	0
g__Gemmiger	Inf	0.0073	0.0578	yes	up	0.0576	0.0914	0	0	0	0	0	0	0	0	0.235712	0	2.90022	0.005063	2.01089	0	0	0	0	0	0	0	0	0	0.011027	0	0.003921	0	0	0	0.016273	0	0	0.006217	0	0	0	0	0	0	0	0	0	0
g__Spartobacteria_genera_incertae_sedis	Inf	0.0073	0.0578	yes	up	0.0157	0.0249	0	0	0	0	0	0	0	0	0	0	0	0	0	0.104952	0	0	0	0.005652	0	0	0.003907	0.350756	0.301415	0.059132	0.133323	0.13311	0	0	0	0	0	0.335717	0	0.003918	0.010905	0	0	0	0	0	0	0
g__Phyllobacterium	-6.07	0.0073	0.0578	yes	down	0.0153	0.0006	0.0403	0	0	0.014491	0	0	0	0	0	0	0	0	0	0.00656	0	0	0	0	0	0	0	0.014821	0	0	0	0	0	0	0	0	0	0	0	0	0	0	0	0	0	0	0	0
g__Bradyrhizobium	Inf	0.0073	0.0578	yes	up	0.0035	0.0056	0	0	0	0	0	0	0	0	0	0	0	0	0.003426	0.00656	0	0	0.00488	0	0.008491	0.005368	0.019537	0.00494	0.106598	0	0	0.015213	0	0	0	0	0	0.118122	0	0	0	0	0	0	0	0	0	0
g__Brachybacterium	Inf	0.0073	0.0578	yes	up	0.0029	0.0045	0	0	0.014591	0	0	0	0	0	0	0	0	0.010126	0	0	0	0	0	0	0	0	0	0.014821	0	0	0	0	0	0	0	0	0	0	0	0	0	0	0.008006	0	0.012361	0.015243	0.01734	0.006974
g__Lysobacter	-Inf	0.0079	0.061	yes	down	0.0005	0	0.0014	0	0	0	0	0	0	0	0	0	0	0	0	0	0	0	0	0	0	0	0	0	0	0	0	0	0	0	0	0	0	0	0	0	0	0	0	0	0	0	0	0
g__Intrasporangiaceae_unclassified	5.87	0.0102	0.0768	yes	up	0.0186	0.0292	0.0005	0	0	0	0	0.005302	0	0	0.021188	0	0.014398	0	0	0.00656	0.02258	0	0	0	0	0	0.003907	0.054342	0.536666	0	0.015685	0	0	0.002887	0.016273	0.020966	0.282345	0.596829	0	0	0	0	0	0	0	0	0.0867	0
g__Nitrospira	Inf	0.0109	0.08	yes	up	0.0061	0.0096	0	0	0.014591	0	0.004618	0	0	0	0	0	0	0	0	0.032798	0	0.014287	0	0	0	0	0	0.054342	0.077192	0.039421	0.101953	0.136913	0	0	0	0	0	0.080821	0	0	0	0	0	0	0	0	0	0
g__Gp7	Inf	0.0164	0.1175	yes	up	0.0044	0.007	0	0	0	0	0.004618	0	0	0	0	0	0	0	0	0.052476	0	0.004762	0	0	0	0	0	0.064223	0.102922	0.027595	0.023528	0.034228	0	0	0	0	0	0.093255	0	0	0	0	0	0	0	0	0	0
g__Comamonas	-3.78	0.0172	0.1204	yes	down	0.0023	0.0004	0.0055	0	0	0	0	0	0	0	0	0	0	0	0	0	0	0	0	0	0	0	0	0	0	0	0	0	0	0	0	0	0	0	0	0	0	0	0	0	0	0	0	0
g__Tannerella	-0.35	0.0181	0.1238	yes	down	0.2079	0.1887	0.2407	0.010266	0.014591	0.048305	0.041559	0.021208	3.85032	0	0	0.704099	0	0.005063	0.005139	0.019679	0.02258	0.004762	0.00488	0.152603	0.301422	0.021473	0.023444	0.128446	0.011027	0.169512	0.011764	0.121701	0.167361	0.300248	0.105771	0.002995	0.046462	0.006217	0.103422	0.027425	0.010905	0.44984	0.592474	0.147809	0.203956	0.086378	0	0.006974
g__Paludibacter	-0.99	0.02	0.1338	yes	down	0.075	0.0549	0.1093	0.020532	0	0	0.013853	0.068925	0.116191	0	0	0.250612	0	0	0.001713	0	0	0	0.00488	0	0.216515	0	0.011722	0.064223	0	0	0.007843	0	0.316126	0.020209	0	0	0.03574	0	0.103422	0.015672	0.005453	0.14173	0.432346	0.022171	0.080346	0.030486	0.00867	0
g__Chujaibacter	-Inf	0.0222	0.1411	yes	down	0.0002	0	0.0005	0	0	0	0	0	0	0	0	0	0	0	0	0	0	0	0	0	0	0	0	0	0	0	0	0	0	0	0	0	0	0	0	0	0	0	0	0	0	0	0	0
g__Xanthomonas	-Inf	0.0222	0.1411	yes	down	0.0003	0	0.0007	0	0	0	0	0	0	0	0	0	0	0	0	0	0	0	0	0	0	0	0	0	0	0	0	0	0	0	0	0	0	0	0	0	0	0	0	0	0	0	0	0
g__Bacillus	6.44	0.0225	0.1411	yes	up	0.0716	0.1128	0.0013	0	0	0	0.004618	0	0	0	0	0	0	0	0	0.00656	4.09258	0.019049	0	0	0	0.085892	0.007815	0	0.110274	0	0.003921	0	0	0.008661	0.027121	1.5844	0	0.068387	0	0	0	0.030811	0	0	0	0	0	0
g__Gp1	Inf	0.0244	0.1443	yes	up	0.0086	0.0137	0	0	0	0	0.004618	0	0	0	0	0	0	0	0	0.032798	0	0	0	0	0	0	0	0.508843	0.080867	0.031537	0.03137	0.049441	0	0	0	0	0	0.055953	0	0	0	0	0	0	0	0	0	0
g__Thermoflavimicrobium	Inf	0.0244	0.1443	yes	up	0.0021	0.0033	0	0	0.029181	0	0	0	0	0	0	0	0	0	0	0	0	0.004762	0	0	0	0	0	0.00494	0.040434	0.015769	0.043134	0.022819	0	0	0	0	0	0.031085	0	0	0	0	0	0	0	0	0	0
g__Propionibacterium	-2.67	0.0249	0.1443	yes	down	0.0161	0.0054	0.0344	0	0.038909	0	0	0	0	0.008467	0	0.005967	0	0	0.001713	0	0	0	0	0	0	0	0	0	0	0	0	0	0	0	0	0	0	0	0.02698	0.007836	0	0.006162	0.008006	0.014781	0	0	0.03468	0.013949
g__Firmicutes_unclassified	-0.7	0.0251	0.1443	yes	down	0.0433	0.0352	0.0572	0	0	0	0	0	0.016026	0	0	0.107405	0	0.005063	0	0	0.016935	0	0.00488	0.022608	0	0	0.007815	0	0.154383	0.070958	0	0.003803	0.137608	0.011548	0.029833	0	0	0.180292	0.01349	0	0	0.203352	0.424339	0	0.00618	0	0	0
g__Filifactor	-0.98	0.0254	0.1443	yes	down	0.2323	0.171	0.337	0.046196	0.072954	0.033813	0	0.079529	0.224368	0.105843	0	0.745868	0	0.065819	0	0.00656	0.067739	0	0.234261	0.322161	0.042454	0.005368	0.296956	0.765735	0	0.693815	0.011764	0.574276	0.104136	0.34644	0.13018	0.01198	0.060758	0	0.202347	0.05485	0.027263	0.739463	0.352282	0.16998	0.828183	0.020324	0.19941	0.020923
g__Mycoplasma	-1.16	0.0266	0.1483	yes	down	0.2238	0.1535	0.3437	0.015399	0.029181	0.00483	0	0.132549	0.036059	0.029636	0	0.733934	0	0.121513	0	0.091833	0.118544	0	0.102489	0.050868	0.127361	0.010737	0.168015	0	0	0.449403	0.003921	0.121701	0.107855	0.153011	0.070514	0	0.175125	0	0.080939	0.023507	0	1.05373	1.3771	0.00739	0.822002	0.025405	0.0867	0
g__Micrococcus	4.47	0.0285	0.156	yes	up	0.013	0.02	0.0009	0.010266	0	0.038644	0	0	0.024039	0	0	0	0	0.015189	0.003426	0.045917	0.225797	0	0.014641	0.146951	0	0.03221	0	0	0.187466	0	0.054898	0	0	0	0	0	0	0.223811	0	0	0	0	0	0	0	0	0.07803	0.020923
g__Bacteria_unclassified	-0.23	0.0316	0.1699	yes	down	0.2308	0.217	0.2544	0.030798	0.510676	0.048305	0.004618	0	0.056092	0	0.002648	0.35205	0.02674	0.005063	0	0.013119	0.541914	0.028574	0.063446	0.254338	0.114625	0.016105	0.007815	0.498963	0	3.40206	0.007843	0.851905	0.185957	0.08661	0.357995	0.035941	0.057184	0	0.418184	0.043097	0.065431	0.566921	0.632506	0.051733	0.061805	0.015243	0.893012	0.181336
g__Atopobium	-1.09	0.033	0.1719	yes	down	0.0691	0.0488	0.1038	0.030798	0	0	0.129294	0	0.076125	0.071973	0.010594	0.298347	0.002057	0.005063	0.005139	0.570679	0	0	0.00488	0	0.106135	0	0.023444	0.034582	0.062489	0.11038	0	0.041835	0.178518	0.051966	0.089499	0	0.05361	0.037302	0.01349	0.043097	0	0.067784	0.232186	0	0.018541	0	0	0.013949
g__Anaerovorax	-1.2	0.0333	0.1719	yes	down	0.0752	0.0509	0.1166	0.020532	0.179952	0	0.027706	0	0.004007	0	0.015891	0.519124	0	0	0	0	0.112899	0	0.063446	0.016956	0.046699	0	0.015629	0.143266	0	0.102495	0.003921	0.030425	0.055787	0.072175	0.032545	0	0	0	0.008993	0	0.010905	0.351245	0.232186	0	0.290482	0.020324	0.01734	0
g__Sphingomonas	0.25	0.0337	0.1719	yes	up	0.0811	0.0862	0.0726	0.025665	0.009727	0.289827	0.041559	0.360532	0.032053	0.016935	0.010594	0.21481	0.008228	0.182269	0.001713	0.085274	0.304826	0.038099	0.00488	0.344769	0.025472	0.161048	0.10159	0.933702	0.25363	0.043363	0.203906	0.159732	0	0.008661	0.005424	0.020966	0.117941	0.323283	0.004497	0	0.010905	0	0.080064	0	0.018541	0.005081	0.06936	0.006974
g__Oribacterium	-0.77	0.0351	0.1734	yes	down	0.149	0.1181	0.2018	0.076994	0.004864	0.038644	0.203177	0.084831	0.857406	0.029636	0.015891	0.167074	0.004114	0.126576	0.005139	0.085274	0.095964	0.023812	0.039043	0.197818	0.059435	0	0.035166	0.054342	0.136004	0.11038	0.039213	0.019016	0.226867	0.034644	0.06509	0.01198	0.064332	0.149207	0.148388	0.113619	0.016358	0.301947	0.472378	0.147809	0.018541	0.010162	0.234091	0.041847
g__Neisseria	-0.54	0.0362	0.1734	yes	down	6.0816	5.2045	7.5778	2.15584	2.28102	2.70022	15.1736	3.2713	1.95921	2.01524	1.10175	3.70547	3.58722	1.71637	1.39255	5.85766	6.75699	0.776264	6.59834	0.734754	7.42093	0.960919	3.98937	1.85752	5.25271	2.10115	0.396047	3.66624	3.70797	18.754	6.1944	5.31628	7.56255	5.55176	8.93925	10.0259	4.60741	5.49667	2.32186	2.43884	1.76143	5.03531	5.47078	3.61278
g__Aeromonas	Inf	0.0363	0.1734	yes	up	0.0099	0.0156	0	0	0	0	0	0.005302	0	0	0.005297	0	0	0	0	0	0	0	0	0	0	0	0	0	0.485205	0.003942	0	0	0	0.002887	0.018985	0	0	0.385452	0	0	0	0	0	0	0	0	0	0
g__Edaphobacter	Inf	0.0363	0.1734	yes	up	0.0029	0.0046	0	0	0	0	0	0	0	0	0	0	0	0	0	0	0	0	0	0	0	0	0	0.019761	0.11395	0	0.019606	0.015213	0	0	0	0	0	0.087038	0	0.003918	0.005453	0	0	0	0	0	0	0
g__Megamonas	10.58	0.0393	0.1819	yes	up	0.4843	0.768	0.0005	0	0	0	0	0	0	0	16.1741	0.011934	27.5439	0.005063	0.642321	0.013119	0	0	0	0	0	0	0.003907	0.014821	0.003676	0	0	0	0	0	0	0	0	0.006217	0.004497	0.003918	0	0	0	0	0	0	0	0
g__Peptococcus	-1.16	0.0396	0.1819	yes	down	0.1013	0.0695	0.1556	0.005133	0.014591	0.009661	0.106206	0	0.116191	0	0.002648	0.286413	0.002057	0.015189	0	0.00656	0.005645	0.019049	0.048804	0.129995	0.072172	0	0.089868	0.108685	0.003676	0.193164	0.011764	0.315661	0.260339	0.046192	0.010848	0.00599	0.021444	0	0.071946	0.070522	0	0.369731	0.280224	0.022171	0.074166	0.005081	0.06069	0
g__Anoxybacillus	-0.92	0.041	0.1819	yes	down	0.0039	0.0029	0.0055	0	0	0	0	0	0	0	0	0	0	0.035441	0	0.00656	0.118544	0	0	0	0	0	0	0	0	0	0	0.003803	0.003719	0	0	0	0	0	0	0	0	0	0	0	0	0	0	0
g__Ruminococcus	6.39	0.0415	0.1819	yes	up	0.0106	0.0168	0.0002	0	0	0	0	0	0	0	0.002648	0	0.524508	0.005063	0.315166	0	0	0	0	0	0	0	0	0.014821	0	0	0	0	0	0.020209	0	0	0.021444	0	0	0	0.005453	0	0	0	0	0	0	0
g__Stomatobaculum	-0.65	0.0416	0.1819	yes	down	0.0383	0.0317	0.0496	0.005133	0.126453	0.067626	0.323236	0	0.516848	0	0.010594	0.005967	0	0.025315	0	0.039357	0.016935	0	0.009761	0.011304	0.008491	0	0.003907	0	0	0.059132	0	0.030425	0	0	0.010848	0	0.010722	0	0.049463	0.031343	0	0.006162	0.104083	0.059123	0	0.005081	0	0
g__unclassified	-1.68	0.0421	0.1819	yes	down	0.0078	0.0043	0.0138	0	0	0	0	0	0	0	0	0	0	0	0	0	0	0	0	0	0	0	0	0	0	0	0	0	0	0	0	0	0	0	0	0	0	0.043135	0.080064	0.022171	0.018541	0	0	0
g__Cardiobacterium	-0.68	0.0424	0.1819	yes	down	0.1146	0.0939	0.15	0	0.072954	0.21737	0.004618	0.005302	0.264434	0.021169	0	0	0	0.065819	0	0.013119	0.050804	0	0.034163	0.016956	0.182551	0.182521	0.003907	0.365577	0.003676	0.003942	0.015685	0	0.037191	0.467694	0.661749	0	0.039314	0	0.008993	0	0.005453	0.110919	0.11209	0.00739	0.037083	0	0	0.251081
g__Brochothrix	1.31	0.0429	0.1819	yes	up	0.0056	0.0072	0.0029	0.010266	0	0.014491	0	0	0	0	0	0	0	0	0	0	0	0	0	0	0	0.005368	0	0.024701	0.025731	0.007884	0	0.019016	0	0	0	0	0	0	0	0.003918	0	0	0	0	0.024722	0.010162	0.20808	0.055796
g__Corynebacterium	-1.05	0.0448	0.1847	yes	down	1.8548	1.3296	2.7508	0.215584	0.189679	0.31881	0.064647	0.132549	34.148	0.025402	0.129774	0.059669	0.09256	0.916409	0.030831	0.078714	0.146768	0.185732	0.024402	0.129995	2.40289	1.95405	0.246161	0.988045	0.599155	0.378444	0.039213	0.030425	0.078102	2.64738	8.04133	0.008985	0.650465	0.553311	0.989253	0.105783	0.043621	0.616219	0.968775	0.192151	0.074166	0.198161	0.10404	0.118566
g__Catonella	-0.61	0.0448	0.1847	yes	down	0.1385	0.1161	0.1767	0.005133	0.029181	0.067626	0.069265	0.021208	0.040066	0.008467	0.023836	0.411719	0.004114	0.070882	0	0.314857	0.265312	0	0.102489	0.169559	0.097644	0.005368	0.019537	0.202549	0.014703	0.335081	0.011764	0.41074	0.208271	0.005774	0.086787	0.041931	0.025018	0.024868	0.071946	0.105783	0	0.671679	0.960769	0.066514	0.148331	0.010162	0.11271	0.020923
g__Eggerthia	-2.12	0.048	0.1927	yes	down	0.0013	0.0006	0.0026	0	0	0	0	0	0	0	0	0	0	0	0	0	0	0	0	0	0	0	0	0	0	0	0	0	0	0	0	0	0	0	0	0	0	0	0.024019	0	0.00618	0	0	0
g__Eikenella	-1.6	0.0483	0.1927	yes	down	0.1123	0.064	0.1946	0.005133	0.087544	0.014491	0.069265	0	0.064105	0.004234	0	0.065636	0.010284	0.030378	0.005139	0.150869	0.141123	0.009525	0.097609	0	0.008491	0.042946	0.019537	0.103745	0.055137	0.011826	0.019606	0.06085	0.029753	0.340666	0.574962	0.002995	0.246605	0.074604	0.022483	0.082276	0.005453	0.043135	0.104083	0	0.067985	0.030486	0.00867	0.118566
g__Peptostreptococcaceae_incertae_sedis	-1.06	0.0487	0.1927	yes	down	0.0338	0.0241	0.0504	0	0	0.00483	0	0.042416	0.020033	0	0	0	0	0.005063	0.005139	0.059036	0	0	0.014641	0	0	0	0.003907	0.093864	0.003676	0.035479	0.039213	0	0.014877	0	0.021697	0.002995	0.007148	0	0.02698	0.019589	0.010905	0.209514	0.168135	0.00739	0.024722	0	0.11271	0.027898
g__Bacteroides	1.25	0.0493	0.1927	yes	up	0.2644	0.3367	0.1413	0.066728	0	0.00483	0.004618	0	0.008013	0	0.301923	0.083537	0.514223	0.060756	16.3698	0.026238	0.005645	0	0.029283	0.096083	0.012736	0	0.015629	0.118565	0.080867	0	0	0.007606	0.074383	0.112593	0.01356	0.017971	0	0.068387	0	0	0.005453	0.221839	0.432346	0.00739	0.074166	0	0.01734	0
g__Blautia	6.23	0.0529	0.1955	no	up	0.0429	0.0676	0.0009	0	0	0	0	0	0.01202	0	0.32311	0	2.04044	0	1.18016	0	0	0	0.009761	0.005652	0.004245	0	0	0	0.099246	0	0	0	0	0	0	0	0	0.049736	0	0	0	0	0.096077	0	0	0	0	0.048821
g__Chitinophagaceae_unclassified	Inf	0.0539	0.1955	no	up	0.0035	0.0056	0	0	0	0	0	0	0	0	0.015891	0	0	0	0	0	0	0.014287	0	0	0	0	0	0.143266	0.055137	0.003942	0	0	0	0	0	0	0	0.093255	0	0	0	0	0	0	0	0	0	0
g__Butyricicoccus	Inf	0.0539	0.1955	no	up	0.008	0.0127	0	0.005133	0	0	0	0	0.004007	0	0.074156	0	0.407265	0	0.241513	0	0	0	0	0	0	0	0	0	0	0	0	0	0	0	0	0	0	0	0	0	0	0	0	0	0	0	0	0
g__Parasutterella	Inf	0.0539	0.1955	no	up	0.0088	0.014	0	0	0	0	0	0	0	0	0.002648	0	0.012341	0	0.736528	0	0	0	0	0	0	0	0	0	0	0	0	0	0.011157	0.043305	0	0	0	0	0	0	0	0	0	0	0	0	0	0
g__Collinsella	Inf	0.0539	0.1955	no	up	0.0055	0.0088	0	0	0	0	0	0	0	0	0.074156	0	0.21186	0	0.121613	0	0.039515	0	0	0	0.012736	0	0	0	0	0	0	0	0	0	0	0	0	0	0	0	0	0	0	0	0	0	0	0
g__Flexilinea	Inf	0.0539	0.1955	no	up	0.0012	0.002	0	0	0	0	0	0	0	0	0	0.059669	0	0	0	0	0	0	0	0	0	0	0	0	0	0.015769	0	0	0	0	0	0	0	0	0.01349	0	0	0	0	0	0.012361	0	0	0
g__Paracoccus	1.29	0.0588	0.2107	no	up	0.0048	0.0061	0.0025	0	0.034045	0.019322	0	0	0	0	0	0.053702	0	0	0	0	0.016935	0.009525	0	0	0	0	0	0.088924	0.025731	0.007884	0	0.053244	0	0	0	0	0.01787	0.024868	0	0	0	0	0	0	0	0	0	0
g__Luteimonas	-Inf	0.0633	0.2215	no	down	0.0001	0	0.0004	0	0	0	0	0	0	0	0	0	0	0	0	0	0	0	0	0	0	0	0	0	0	0	0	0	0	0	0	0	0	0	0	0	0	0	0	0	0	0	0	0
g__Rheinheimera	-Inf	0.0633	0.2215	no	down	0.0014	0	0.0039	0	0	0	0	0	0	0	0	0	0	0	0	0	0	0	0	0	0	0	0	0	0	0	0	0	0	0	0	0	0	0	0	0	0	0	0	0	0	0	0	0
g__Ruminococcaceae_unclassified	6.18	0.0667	0.2308	no	up	0.0323	0.0509	0.0007	0	0	0	0	0	0	0	0.018539	0	0	0.010126	2.70803	0	0	0	0	0	0	0	0	0	0	0	0	0	0.007438	0.011548	0	0.002995	0	0	0	0	0	0	0	0	0	0	0	0
g__Brachymonas	-1.2	0.0678	0.2319	no	down	0.0386	0.0261	0.0601	0	0	0.053135	0.120059	0	0.004007	0	0	0.005967	0.004114	0	0	0	0.090319	0	0.00488	0	0.033963	0.026841	0	0	0	0	0.003921	0	0.293811	0.02887	0.027121	0	0.092924	0	0	0.003918	0	0.061622	0.024019	0.00739	0.00618	0	0	0.06277
g__Lactobacillus	-3.59	0.0721	0.2438	no	down	0.1059	0.0208	0.2511	0.010266	0	0.014491	0	0	0.008013	0	0	0	0.002057	0.005063	0.003426	0.026238	0.067739	0	0	0	0	0	0	0	0.022055	0	0	0.049441	0.007438	0.069288	0.005424	0.053912	0.03574	0.037302	0.044966	0.050932	0.027263	0.012324	0.31225	0.014781	0.00618	0	0	0.020923
g__Bacteroidales_unclassified	-1.56	0.076	0.2542	no	down	0.0084	0.0049	0.0144	0.005133	0	0.00483	0	0	0.004007	0	0	0	0	0	0	0	0	0	0.00488	0.02826	0	0	0.003907	0.039522	0	0.007884	0	0	0.029753	0	0.010848	0	0	0	0	0	0.010905	0.024649	0.024019	0	0	0	0	0
g__Geobacter	Inf	0.0801	0.2621	no	up	0.0027	0.0042	0	0	0	0	0	0	0	0	0	0	0	0	0	0	0	0	0	0	0	0	0	0.123506	0.033082	0	0.007843	0.030425	0	0	0	0	0	0.049736	0	0	0	0	0	0	0	0	0	0
g__Sideroxydans	Inf	0.0801	0.2621	no	up	0.0026	0.0041	0	0	0	0	0	0	0	0	0	0	0	0	0	0.072155	0	0	0	0	0	0	0	0.108685	0.029406	0	0	0.007606	0	0	0	0	0	0.018651	0	0	0	0	0	0	0	0	0	0
g__Barnesiella	-0.02	0.0829	0.2671	no	down	0.006	0.0059	0.006	0	0	0	0	0	0	0	0	0	0	0	0	0	0	0	0	0	0	0	0	0	0	0	0	0	0.011157	0.002887	0.002712	0	0	0	0	0	0	0	0.11209	0	0	0	0	0
g__Selenomonas	-0.39	0.0834	0.2671	no	down	0.4029	0.3609	0.4744	0.020532	0.004864	0.169066	0.009235	0.100737	3.56585	0.004234	0.002648	0.733934	0	0.096198	0.005139	0.83962	0.180638	0.009525	0.009761	0.011304	0.759924	0.075156	0.3204	0.350756	0.220548	0.969764	0.03137	0.216779	1.08227	0.147237	0.987199	0.020966	0.407434	0.192726	0.044966	0.101865	0.005453	0.78876	1.4972	0.133028	0.191595	0.111783	0.01734	0.188311
g__Gaiella	3.39	0.0872	0.2763	no	up	0.0014	0.0021	0.0002	0	0	0	0	0	0	0	0	0	0	0	0	0.019679	0	0.014287	0	0	0	0.005368	0	0.014821	0.018379	0.003942	0.039213	0	0	0	0	0	0	0.006217	0	0	0	0	0	0	0	0	0	0
g__Acholeplasma	-2.96	0.0967	0.3032	no	down	0.0169	0.0048	0.0374	0	0	0	0	0	0	0	0	0	0	0	0	0	0	0	0.00488	0	0	0	0	0.049402	0	0.090669	0	0.026622	0	0	0.037969	0	0	0	0	0	0	0.036973	0	0	0.024722	0	0	0
g__Methylobacterium	3.17	0.0987	0.3056	no	up	0.0381	0.0567	0.0063	0.005133	0	0.082118	0	0.005302	0.004007	0.008467	0.005297	0	0	0	0	0	0	0.014287	0.009761	0.011304	0.004245	0	0.003907	2.69242	0.047785	0.011826	0.050976	0.076063	0	0	0	0	0	0.024868	0	0.015672	0	0	0	0	0.00618	0.010162	0	0.048821
g__Desulfobulbus	1.73	0.0995	0.3056	no	up	0.0039	0.0053	0.0016	0	0	0	0	0	0.004007	0	0	0.089504	0	0	0	0	0	0.019049	0	0	0.004245	0	0.046888	0	0	0.015769	0	0	0	0.005774	0.010848	0	0	0	0	0	0	0.012324	0	0.014781	0	0.030486	0	0
g__Sphingobacterium	-4.81	0.1017	0.3092	no	down	0.0011	0.0001	0.0028	0	0	0	0	0	0	0	0	0	0	0	0	0	0	0	0	0	0	0	0	0	0	0	0	0	0	0	0	0	0	0	0	0	0.005453	0	0	0	0	0	0	0
g__Odoribacter	-1.1	0.1036	0.3118	no	down	0.0116	0.0081	0.0174	0	0	0	0	0	0	0	0	0	0	0	0.121613	0	0	0	0.00488	0	0.004245	0	0	0	0	0.05519	0	0	0	0	0	0	0	0	0.017986	0	0	0.006162	0	0	0	0.040648	0	0
g__Bacteroidetes_unclassified	-1	0.1059	0.3143	no	down	0.1658	0.1211	0.242	0.010266	0.004864	0.140083	0	0	0.092151	0.03387	0	0.13724	0	0.070882	0	0	0.03387	0.004762	0.039043	0.062171	0.029718	0	0.054702	0.098804	0	0.37056	0.007843	0.053244	0.122731	0.054853	0.032545	0	0.01787	0	0.134898	0.019589	0.010905	1.14617	1.20096	0.33996	0.185414	0.223566	0.00867	0
g__Parascardovia	-6.07	0.1065	0.3143	no	down	0.0026	0.0001	0.0067	0	0	0	0	0	0	0	0	0	0	0	0	0	0	0	0	0	0	0	0	0	0	0	0	0	0	0	0	0	0	0	0	0	0	0	0.008006	0	0	0	0	0
g__Howardella	-4.91	0.1124	0.3268	no	down	0.0024	0.0002	0.006	0	0	0	0	0	0	0	0	0	0	0	0	0.00656	0	0	0	0	0	0	0	0	0	0	0	0	0	0	0	0	0	0	0	0	0	0	0	0.00739	0	0	0	0
g__Chloroplast_unclassified	-2.71	0.114	0.3268	no	down	0.0027	0.0009	0.0059	0	0	0	0	0	0	0	0	0	0	0	0	0	0	0	0	0	0	0	0	0	0	0	0	0	0	0	0	0	0	0	0	0	0	0	0	0	0	0	0	0
g__Bulleidia	-2.58	0.115	0.3268	no	down	0.0049	0.0017	0.0102	0	0	0	0	0.005302	0	0.004234	0	0	0	0	0	0	0	0	0	0	0	0	0	0	0	0	0	0	0.055787	0	0	0	0	0	0	0	0	0.018487	0	0	0	0	0	0
g__Megasphaera	-0.1	0.1151	0.3268	no	down	0.1129	0.11	0.1177	0.035931	0	0.009661	0.055412	0.100737	0.092151	0.029636	4.264	0.065636	0.002057	0	0	0.104952	0.03387	0	0	0	0.004245	0	0.011722	0	0	0.015769	0	0.015213	0.029753	0	0.016273	0.002995	0	0	0.040469	0.007836	0	0.110919	0.560448	0	0	0.005081	0	0.132515
g__Ruminococcus2	Inf	0.1195	0.3331	no	up	0.0312	0.0495	0	0	0	0	0	0	0	0	0.497908	0	0.380525	0	1.96978	0	0	0	0	0	0	0	0	0.024701	0	0	0	0	0	0	0	0	0	0	0	0	0	0	0	0	0	0	0	0
g__Latescibacteria_genera_incertae_sedis	Inf	0.1195	0.3331	no	up	0.0013	0.002	0	0	0	0	0	0	0	0	0	0	0	0	0	0	0	0	0	0	0	0	0	0.014821	0.047785	0.011826	0	0	0	0	0	0	0	0.043519	0	0	0	0	0	0	0	0	0	0
g__Pasteurellaceae_unclassified	4.64	0.1217	0.3361	no	up	0.0016	0.0025	0.0001	0	0.009727	0	0	0	0	0	0	0	0	0	0	0	0	0	0	0	0	0	0.007815	0	0	0	0	0.034228	0	0	0	0	0	0	0	0	0.005453	0	0	0	0	0	0.03468	0
g__Romboutsia	4.87	0.1299	0.3555	no	up	0.0057	0.0088	0.0003	0	0.111862	0	0	0	0.004007	0	0.039727	0	0.203632	0	0	0	0	0	0	0	0	0	0	0	0	0	0	0	0.003719	0.020209	0	0	0	0	0	0	0	0	0	0	0	0	0	0
g__Lachnospiracea_incertae_sedis	6.43	0.1385	0.3736	no	up	0.0219	0.0345	0.0004	0	0	0	0	0	0.004007	0	0.082102	0	0.565646	0.005063	1.33431	0	0	0	0	0	0	0	0	0	0	0	0	0	0	0	0	0.002995	0	0	0	0	0	0	0	0	0	0	0	0
g__Scardovia	-1.42	0.139	0.3736	no	down	0.0084	0.0052	0.0139	0.005133	0	0	0	0	0	0	0	0.023868	0.002057	0.005063	0	0.085274	0	0	0	0	0	0	0	0	0	0.023653	0	0	0.04463	0.066401	0.037969	0	0	0	0	0	0	0.006162	0	0	0	0	0	0
g__Sphaerochaeta	-1.36	0.1481	0.3945	no	down	0.004	0.0025	0.0064	0	0	0	0	0	0	0	0	0	0	0	0	0	0	0	0	0	0	0	0	0	0	0	0	0	0	0	0	0	0	0	0	0	0	0	0.048038	0	0	0	0	0
g__Nevskia	-3.83	0.1628	0.4117	no	down	0.0058	0.001	0.0142	0	0	0	0.004618	0	0	0	0	0	0	0	0	0	0	0	0	0	0	0	0	0	0	0	0	0	0	0	0	0	0	0	0	0	0	0	0	0	0.018541	0	0	0
g__Anaerostipes	3.66	0.1682	0.4117	no	up	0.0259	0.0393	0.0031	0.005133	0	0	0	0	0	0	0.007945	0	0.94	0	0.40766	0	0	0	0	0	0	0	0	0	0	0	0	0	0.04091	0.002887	0	0	0	0	0	0.007836	0	0	0.064051	0	0	0	0	0
g__Devosia	Inf	0.18	0.4117	no	up	0.0006	0.001	0	0	0	0	0	0	0	0	0	0	0	0	0	0	0	0	0	0	0	0	0	0.029641	0	0	0.007843	0	0	0	0	0	0	0	0	0	0	0	0	0	0	0	0	0
g__Rhizobium	Inf	0.18	0.4117	no	up	0.0005	0.0008	0	0	0	0	0	0	0	0	0	0	0	0	0	0.013119	0	0	0	0	0	0	0	0	0.029406	0	0	0	0	0	0	0	0	0.006217	0	0	0	0	0	0	0	0	0	0
g__Rhodoplanes	Inf	0.18	0.4117	no	up	0.0037	0.0059	0	0	0	0	0	0	0	0	0	0	0	0	0	0	0	0	0	0	0	0	0.046888	0	0.158059	0	0	0	0	0	0	0	0	0.136773	0	0	0	0	0	0	0	0	0	0
g__Sporobacter	Inf	0.18	0.4117	no	up	0.0022	0.0034	0	0	0	0	0	0	0	0	0	0	0	0	0.193553	0	0	0	0	0	0	0	0	0	0	0	0	0	0	0.002887	0	0	0	0	0	0	0	0	0	0	0	0	0	0
g__Acidobacteria_Gp4_unclassified	Inf	0.18	0.4117	no	up	0.0023	0.0036	0	0	0	0	0	0	0	0	0	0	0	0	0	0.00656	0	0	0	0	0	0	0	0	0.11395	0	0	0	0	0	0	0	0	0.087038	0	0	0	0	0	0	0	0	0	0
g__Gp2	Inf	0.18	0.4117	no	up	0.0028	0.0044	0	0	0	0	0	0	0	0	0	0	0	0	0	0	0	0	0	0	0	0	0	0.148207	0.051461	0	0	0	0	0	0	0	0	0.055953	0	0	0	0	0	0	0	0	0	0
g__Defluviitoga	Inf	0.18	0.4117	no	up	0.0022	0.0035	0	0	0	0	0	0	0	0	0	0	0	0	0	0	0	0.014287	0	0	0	0	0	0.158087	0	0	0	0	0.033472	0	0	0	0	0	0	0	0	0	0	0	0	0	0	0
g__Castellaniella	Inf	0.18	0.4117	no	up	0.0028	0.0045	0	0	0	0	0	0	0	0	0	0	0	0	0	0	0	0	0	0	0	0	0	0	0.084543	0	0	0	0	0	0	0	0.032166	0.14299	0	0	0	0	0	0	0	0	0	0
g__Vogesella	Inf	0.18	0.4117	no	up	0.0006	0.0009	0	0	0	0	0	0	0	0	0	0	0	0	0	0	0	0	0	0	0	0	0	0.034582	0.014703	0	0.003921	0	0	0	0	0	0	0	0	0	0	0	0	0	0	0	0	0
g__Acidobacterium	Inf	0.18	0.4117	no	up	0.0019	0.003	0	0	0	0	0	0	0	0	0	0	0	0	0	0.078714	0	0	0	0	0	0	0	0.088924	0.003676	0	0	0	0	0	0	0	0	0	0	0	0	0	0	0	0	0	0	0
g__Nitrosospira	5.38	0.1811	0.4117	no	up	0.0053	0.0083	0.0002	0	0	0	0	0	0	0	0	0	0	0	0	0	0	0.028574	0	0	0	0	0	0.167968	0.084543	0	0.054898	0.038031	0	0	0	0	0	0.105689	0	0	0	0	0	0	0	0	0	0
g__Rothia	-0.36	0.1846	0.4117	no	down	3.2063	2.8997	3.7292	2.51514	4.78576	2.60844	0.415589	1.28307	4.267	1.07113	0.683299	3.00137	0.633523	2.92137	0.135316	1.66612	4.06435	0.595295	0.478282	49.1663	2.73827	3.05454	0.629078	1.06709	1.6247	0.808137	0.705827	0.479197	0.870277	5.9097	12.2315	0.044926	0.982845	1.85266	2.80588	2.1039	1.66303	0.431353	1.21697	0.288227	0.648949	0.553834	1.00572	2.08537
g__Thermomonas	-Inf	0.1915	0.4117	no	down	0	0	0.0001	0	0	0	0	0	0	0	0	0	0	0	0	0	0	0	0	0	0	0	0	0	0	0	0	0	0	0	0	0	0	0	0	0	0	0	0	0	0	0	0	0
g__Salinimicrobium	-Inf	0.1915	0.4117	no	down	0.0001	0	0.0002	0	0	0	0	0	0	0	0	0	0	0	0	0	0	0	0	0	0	0	0	0	0	0	0	0	0	0	0	0	0	0	0	0	0	0	0	0	0	0	0	0
g__Sphingosinicella	-Inf	0.1915	0.4117	no	down	0.0006	0	0.0016	0	0	0	0	0	0	0	0	0	0	0	0	0	0	0	0	0	0	0	0	0	0	0	0	0	0	0	0	0	0	0	0	0	0	0	0	0	0	0	0	0
g__Cytophagaceae_unclassified	-Inf	0.1915	0.4117	no	down	0	0	0.0001	0	0	0	0	0	0	0	0	0	0	0	0	0	0	0	0	0	0	0	0	0	0	0	0	0	0	0	0	0	0	0	0	0	0	0	0	0	0	0	0	0
g__Tetragenococcus	-Inf	0.1915	0.4117	no	down	0.0015	0	0.0041	0	0	0	0	0	0	0	0	0	0	0	0	0	0	0	0	0	0	0	0	0	0	0	0	0	0	0	0	0	0	0	0	0	0	0	0	0	0	0	0	0
g__Dolosigranulum	-Inf	0.1915	0.4117	no	down	0.0001	0	0.0004	0	0	0	0	0	0	0	0	0	0	0	0	0	0	0	0	0	0	0	0	0	0	0	0	0	0	0	0	0	0	0	0	0	0	0	0	0	0	0	0	0
g__Neorhizobium	-Inf	0.1915	0.4117	no	down	0.0063	0	0.0171	0	0	0	0	0	0	0	0	0	0	0	0	0	0	0	0	0	0	0	0	0	0	0	0	0	0	0	0	0	0	0	0	0	0	0	0	0	0	0	0	0
g__Sneathia	-Inf	0.1915	0.4117	no	down	0.0003	0	0.0008	0	0	0	0	0	0	0	0	0	0	0	0	0	0	0	0	0	0	0	0	0	0	0	0	0	0	0	0	0	0	0	0	0	0	0	0	0	0	0	0	0
g__Campylobacterales_unclassified	-Inf	0.1915	0.4117	no	down	0.0003	0	0.0009	0	0	0	0	0	0	0	0	0	0	0	0	0	0	0	0	0	0	0	0	0	0	0	0	0	0	0	0	0	0	0	0	0	0	0	0	0	0	0	0	0
g__Pontibacter	-Inf	0.1915	0.4117	no	down	0	0	0.0001	0	0	0	0	0	0	0	0	0	0	0	0	0	0	0	0	0	0	0	0	0	0	0	0	0	0	0	0	0	0	0	0	0	0	0	0	0	0	0	0	0
g__Gemmobacter	-Inf	0.1915	0.4117	no	down	0.0031	0	0.0084	0	0	0	0	0	0	0	0	0	0	0	0	0	0	0	0	0	0	0	0	0	0	0	0	0	0	0	0	0	0	0	0	0	0	0	0	0	0	0	0	0
g__Conexibacter	-Inf	0.1915	0.4117	no	down	0.0071	0	0.0191	0	0	0	0	0	0	0	0	0	0	0	0	0	0	0	0	0	0	0	0	0	0	0	0	0	0	0	0	0	0	0	0	0	0	0	0	0	0	0	0	0
g__Seohaeicola	-Inf	0.1915	0.4117	no	down	0.0001	0	0.0003	0	0	0	0	0	0	0	0	0	0	0	0	0	0	0	0	0	0	0	0	0	0	0	0	0	0	0	0	0	0	0	0	0	0	0	0	0	0	0	0	0
g__Pseudoramibacter	-1.67	0.1942	0.4146	no	down	0.0031	0.0017	0.0054	0	0	0	0	0	0	0	0	0.011934	0	0	0	0	0	0	0	0	0	0	0	0	0	0	0	0	0	0.008661	0	0	0	0	0	0.015672	0	0.012324	0.016013	0	0	0	0	0
g__Proteobacteria_unclassified	-1.75	0.1985	0.4189	no	down	0.0116	0.0062	0.0208	0	0	0	0	0	0	0	0	0	0.008228	0	0	0	0	0	0	0.011304	0	0	0	0.128446	0	0.082785	0.011764	0	0	0.011548	0	0	0	0	0	0	0	0.098595	0	0	0	0	0.00867	0
g__Dorea	6.01	0.199	0.4189	no	up	0.0123	0.0194	0.0003	0	0	0	0	0	0	0	0.113883	0	0.680832	0	0.313453	0.00656	0	0	0	0	0	0	0	0	0	0	0	0	0	0	0	0.00599	0	0	0	0.003918	0	0	0	0	0	0	0	0
g__Actinobaculum	-1.2	0.2016	0.4214	no	down	0.1575	0.1064	0.2445	0.010266	0	0.053135	0	0.090133	2.1355	0	0.002648	0	0.028797	0.445547	0	0.013119	0.107254	0	0	0.005652	0.004245	0.252308	0	0.113625	0	0.043363	0.023528	0.022819	0.029753	1.022	0.588522	0	0	0	0.319259	0	0	0.036973	0.056045	0	0	0	0	0
g__Pseudomonas	0.83	0.2038	0.4231	no	up	0.1237	0.1477	0.0828	0.046196	0.009727	0.057965	0.046177	1.02858	0	0	0.007945	0.053702	0.010284	0.005063	0.010277	0.150869	0.01129	0.004762	0	0.067823	0.046699	0.037578	0.054702	6.05177	0.11395	0.063074	0.09411	0.06085	0	0	0.002712	0	0	0.130556	0.008993	0	0	0	0.072058	0.014781	0	0	0	0.020923
g__Stenotrophomonas	-0.66	0.2061	0.4249	no	down	0.0276	0.0227	0.0359	0.015399	0.092408	0.00483	0	0.047718	0.008013	0	0	0.017901	0.002057	0.015189	0.001713	0.026238	0.124189	0.014287	0.019522	0.067823	0	0.010737	0.007815	0.083984	0.04411	0.015769	0.035291	0.045638	0	0	0.005424	0	0	0.068387	0	0	0.016358	0	0.08807	0	0.030902	0.005081	0.320791	0
g__Slackia	-2.05	0.2117	0.4335	no	down	0.0015	0.0007	0.0029	0.005133	0	0	0	0	0	0	0	0	0	0	0	0	0	0	0	0	0	0	0	0	0	0	0	0	0.011157	0	0	0	0.007148	0	0.008993	0	0	0	0	0	0	0	0	0
g__Corynebacteriaceae_unclassified	-1.09	0.2143	0.4358	no	down	0.0012	0.0008	0.0017	0	0	0	0	0	0.008013	0	0	0	0	0	0	0	0	0	0	0	0.012736	0.010737	0	0	0	0.011826	0	0	0	0	0	0	0	0	0	0	0	0	0	0	0	0	0	0
g__Rikenella	-0.87	0.2238	0.4481	no	down	0.0253	0.0194	0.0355	0	0.004864	0	0	0	0	0	0	0.07757	0	0.020252	0	0	0	0	0.014641	0.016956	0.016982	0.03221	0.011722	0	0	0.023653	0	0.022819	0.037191	0.014435	0.029833	0	0.01787	0	0.01349	0	0	0.110919	0.096077	0.00739	0.049444	0	0	0
g__Morococcus	1.4	0.2243	0.4481	no	up	0.0102	0.0132	0.005	0	0	0.00483	0.004618	0	0	0.004234	0	0	0	0	0	0.045917	0.01129	0	0.024402	0	0	0.005368	0.003907	0.00494	0.040434	0.003942	0	0.003803	0	0.040418	0.002712	0.017971	0	0.018651	0.058456	0.031343	0.016358	0.018487	0	0	0.00618	0	0	0
g__Alphaproteobacteria_unclassified	-2.21	0.2262	0.4481	no	down	0.0051	0.0022	0.0102	0	0.014591	0	0	0	0	0	0	0	0	0	0	0	0	0	0	0.02826	0	0	0	0	0.003676	0.007884	0	0.019016	0	0	0	0	0	0	0	0	0	0.049298	0	0	0	0	0	0
g__Faecalibacterium	7.49	0.2263	0.4481	no	up	0.2165	0.3422	0.0019	0.015399	0	0.00483	0	0	0.008013	0	0.68065	0	3.63864	0.035441	15.1245	0.00656	0	0	0	0	0	0	0	0.00494	0	0	0	0.015213	0	0	0	0	0	0	0	0	0.016358	0	0.11209	0.014781	0	0	0	0
g__Kocuria	2.17	0.2311	0.4546	no	up	0.0013	0.0018	0.0004	0.005133	0	0	0	0	0	0	0	0	0	0.005063	0	0	0.016935	0	0	0.005652	0.008491	0.026841	0	0	0	0	0.007843	0	0	0	0	0	0	0	0	0	0	0	0	0	0	0	0	0
g__Roseburia	7.08	0.2429	0.461	no	up	0.1972	0.3114	0.0023	0.005133	0	0	0	0	0	0	1.2739	0	7.91081	0.040504	8.70988	0	0	0	0	0	0	0	0	0	0	0	0	0.003803	0	0.002887	0	0.00599	0	0	0	0.007836	0.005453	0	0.016013	0	0	0	0.00867	0.027898
g__Propionivibrio	-2.74	0.2489	0.461	no	down	0.0009	0.0003	0.002	0	0	0	0	0	0	0	0	0	0	0	0	0	0	0	0	0	0.008491	0	0	0	0	0	0	0	0	0	0	0	0	0	0	0	0	0	0	0	0	0	0	0
g__Delftia	-0.19	0.2523	0.461	no	down	0.0381	0.0362	0.0412	0.005133	0.097272	0	0	0	0	0	0.007945	0.13724	0.010284	0	0	0.013119	0.135478	0.052386	0	0.175211	0.008491	0.03221	0.066424	0.21737	0.268333	0.031537	0.019606	0.053244	0	0	0	0	0.010722	0.298415	0.035973	0.039179	0.005453	0	0.184147	0.014781	0.012361	0.045729	0.01734	0.006974
g__Phascolarctobacterium	6.23	0.2689	0.461	no	up	0.0048	0.0075	0.0001	0	0	0	0	0	0	0	0.010594	0	0	0.005063	0.397383	0	0.016935	0	0	0.005652	0	0	0	0	0	0	0	0	0	0	0	0	0	0	0	0	0	0	0	0	0	0	0	0
g__Pseudoxanthomonas	-7.43	0.2695	0.461	no	down	0.0064	0.0001	0.0173	0	0	0	0	0	0	0	0	0	0	0	0	0	0	0	0	0	0	0	0	0	0	0	0	0	0	0	0	0	0	0	0	0	0	0	0	0	0	0	0	0
g__Clostridiaceae_1_unclassified	-3.58	0.2695	0.461	no	down	0.0005	0.0001	0.0012	0	0	0	0	0	0	0	0	0	0	0	0	0	0	0	0	0	0.004245	0	0	0	0	0	0	0	0	0	0	0	0	0	0	0	0	0	0	0	0	0	0	0
g__Clostridium_XlVb	Inf	0.2763	0.461	no	up	0.0066	0.0104	0	0	0	0	0	0	0	0	0.301923	0	0	0	0.303176	0	0	0	0	0	0	0	0	0	0	0	0	0	0	0	0	0	0	0	0	0	0	0	0	0	0	0	0	0
g__Coprobacillus	Inf	0.2763	0.461	no	up	0.0106	0.0168	0	0	0	0	0	0	0	0	0	0	0.898863	0	0.073653	0	0	0	0	0	0	0	0	0	0	0	0	0	0	0	0	0	0	0	0	0	0	0	0	0	0	0	0	0
g__Oscillibacter	Inf	0.2763	0.461	no	up	0.0041	0.0065	0	0	0	0	0	0	0	0	0.002648	0	0	0	0.373403	0	0	0	0	0	0	0	0	0	0	0	0	0	0	0	0	0	0	0	0	0	0	0	0	0	0	0	0	0
g__Pelagibius	Inf	0.2763	0.461	no	up	0.0001	0.0001	0	0	0	0	0	0	0	0.004234	0	0	0	0	0	0	0	0	0	0	0	0	0	0	0	0	0	0	0	0	0	0.002995	0	0	0	0	0	0	0	0	0	0	0	0
g__Flavonifractor	Inf	0.2763	0.461	no	up	0.0035	0.0056	0	0	0	0	0	0	0	0	0	0	0.02674	0	0.298037	0	0	0	0	0	0	0	0	0	0	0	0	0	0	0	0	0	0	0	0	0	0	0	0	0	0	0	0	0
g__Mesorhizobium	Inf	0.2763	0.461	no	up	0.0005	0.0008	0	0	0	0.038644	0	0	0	0.008467	0	0	0	0	0	0	0	0	0	0	0	0	0	0	0	0	0	0	0	0	0	0	0	0	0	0	0	0	0	0	0	0	0	0
g__Weissella	Inf	0.2763	0.461	no	up	0.0007	0.001	0	0	0	0	0	0	0	0	0	0	0	0	0	0	0	0	0	0	0	0	0	0	0	0	0	0.041835	0	0	0	0	0	0	0	0	0	0	0	0	0	0	0	0
g__Haliangium	Inf	0.2763	0.461	no	up	0.0002	0.0002	0	0	0	0	0	0	0	0	0	0	0	0	0	0	0	0	0	0	0	0	0	0.00988	0	0	0.003921	0	0	0	0	0	0	0	0	0	0	0	0	0	0	0	0	0
g__Paraprevotella	Inf	0.2763	0.461	no	up	0.0003	0.0005	0	0	0	0	0	0	0	0	0	0	0.024683	0	0	0.00656	0	0	0	0	0	0	0	0	0	0	0	0	0	0	0	0	0	0	0	0	0	0	0	0	0	0	0	0
g__Ruthenibacterium	Inf	0.2763	0.461	no	up	0.0007	0.0011	0	0	0	0	0	0	0	0	0	0	0	0.005063	0.05995	0	0	0	0	0	0	0	0	0	0	0	0	0	0	0	0	0	0	0	0	0	0	0	0	0	0	0	0	0
g__Gp3	Inf	0.2763	0.461	no	up	0.0001	0.0002	0	0	0	0	0	0	0	0	0	0	0	0	0	0	0	0	0	0	0	0	0	0	0.007352	0	0	0	0	0	0	0	0	0.006217	0	0	0	0	0	0	0	0	0	0
g__Shinella	Inf	0.2763	0.461	no	up	0.0008	0.0013	0	0	0	0	0	0	0	0	0	0	0	0	0	0	0	0	0	0	0	0	0	0.074103	0	0	0	0	0	0	0	0	0	0	0	0	0	0	0	0	0	0	0	0
g__Streptomyces	Inf	0.2763	0.461	no	up	0.0001	0.0002	0	0	0	0	0	0	0	0.004234	0	0	0	0	0	0	0	0	0	0	0	0	0	0	0	0	0	0	0	0	0	0	0	0	0	0	0.005453	0	0	0	0	0	0	0
g__Anaeroplasma	Inf	0.2763	0.461	no	up	0.0011	0.0017	0	0.041064	0	0	0	0	0	0	0	0	0	0	0	0	0	0	0	0	0	0	0	0	0	0	0	0	0	0	0	0	0	0	0	0	0	0	0	0	0	0	0	0
g__Ensifer	Inf	0.2763	0.461	no	up	0.0003	0.0005	0	0	0	0.024152	0	0	0	0	0	0	0	0	0	0	0	0	0	0	0	0	0	0	0	0	0	0.003803	0	0	0	0	0	0	0	0	0	0	0	0	0	0	0	0
g__Pseudorhodobacter	Inf	0.2763	0.461	no	up	0.0003	0.0004	0	0	0	0.00483	0	0	0	0	0	0	0	0	0	0	0	0	0	0	0	0	0	0	0	0	0	0	0	0	0	0	0	0	0	0	0	0	0	0	0	0	0	0
g__Anaerosporobacter	Inf	0.2763	0.461	no	up	0.0003	0.0005	0	0	0	0	0	0	0	0	0.010594	0	0	0	0.020554	0	0	0	0	0	0	0	0	0	0	0	0	0	0	0	0	0	0	0	0	0	0	0	0	0	0	0	0	0
g__Lachnoclostridium	Inf	0.2763	0.461	no	up	0.0012	0.0019	0	0	0	0	0	0	0	0	0	0	0.049365	0	0.061663	0	0	0	0	0	0	0	0	0	0	0	0	0	0	0	0	0	0	0	0	0	0	0	0	0	0	0	0	0
g__Dehalococcoides	Inf	0.2763	0.461	no	up	0.0017	0.0027	0	0	0	0	0.004618	0	0	0	0	0	0	0	0	0	0	0	0	0	0	0	0	0.153147	0	0	0	0	0	0	0	0	0	0	0	0	0	0	0	0	0	0	0	0
g__Negativibacillus	Inf	0.2763	0.461	no	up	0.001	0.0015	0	0	0	0	0	0	0	0	0	0	0	0	0.082217	0	0	0	0	0	0	0	0	0	0	0	0	0	0	0.005774	0	0	0	0	0	0	0	0	0	0	0	0	0	0
g__Micromonosporaceae_unclassified	Inf	0.2763	0.461	no	up	0.0001	0.0002	0	0	0	0	0	0	0	0	0	0	0	0	0	0	0	0	0	0.005652	0.004245	0	0	0	0	0	0	0	0	0	0	0	0	0	0	0	0	0	0	0	0	0	0	0
g__Tepidimonas	1.58	0.2772	0.461	no	up	0.0005	0.0006	0.0002	0	0	0	0	0	0	0	0	0	0	0	0	0.00656	0	0	0	0	0	0	0	0	0.014703	0	0	0	0	0	0	0.002995	0.007148	0.006217	0	0	0	0	0	0	0	0	0	0
g__Polaromonas	-0.7	0.293	0.4839	no	down	0.001	0.0008	0.0013	0	0	0	0	0	0	0	0	0	0	0	0	0	0	0	0	0	0	0	0	0	0	0	0	0	0	0	0	0	0	0	0	0	0	0	0	0	0	0	0	0
g__Bilophila	3.46	0.2942	0.4839	no	up	0.0014	0.0022	0.0002	0	0	0	0	0	0	0	0.002648	0	0.002057	0	0.090781	0	0	0	0	0	0	0	0	0	0	0	0	0	0.026034	0	0	0	0	0	0	0	0	0	0	0	0	0	0	0
g__Aminipila	0.05	0.2976	0.4868	no	up	0.003	0.003	0.0029	0	0	0	0	0	0	0	0	0	0	0	0	0	0	0	0.024402	0	0	0	0	0	0	0.047306	0	0	0	0.008661	0	0.002995	0	0	0	0	0	0.006162	0.016013	0	0.037083	0	0	0
g__Clostridiales_Incertae_Sedis_XI_unclassified	-2.61	0.3084	0.5018	no	down	0.0148	0.0051	0.0312	0	0	0	0	0	0	0	0	0.011934	0	0.005063	0	0	0.016935	0	0	0	0	0.005368	0	0	0	0.027595	0	0.026622	0.007438	0.025983	0.002712	0.002995	0	0	0	0	0	0.018487	0.008006	0.059123	0.012361	0	0	0
g__Psychrobacter	-0.15	0.312	0.5025	no	down	0.0028	0.0027	0.003	0	0	0	0	0.084831	0	0	0	0	0	0	0	0	0	0	0	0	0	0	0	0	0.014703	0	0.003921	0	0	0	0	0	0	0.006217	0	0	0	0	0	0	0	0	0	0
g__Massilia	-1.05	0.3122	0.5025	no	down	0.0021	0.0015	0.0031	0	0	0	0	0.068925	0	0	0	0	0	0.005063	0	0	0	0	0	0	0	0	0.003907	0	0	0	0	0	0.003719	0	0	0	0	0	0	0	0	0	0	0	0	0	0	0
g__Rhodopseudomonas	0.54	0.3177	0.5087	no	up	0.0425	0.048	0.0331	0	0	0.028983	0.004618	0.593818	0	0.008467	0.052969	0.113372	0	0	0.001713	0.032798	0.005645	0	0	0	0.004245	0	0.054702	0.607647	0.536666	0.003942	0.109795	0.045638	0	0	0.027121	0	0	0.503575	0.008993	0.003918	0	0	0	0	0	0	0	0.006974
g__Actinobacillus	-2.08	0.3274	0.5214	no	down	0.0055	0.0025	0.0106	0	0	0	0	0	0.032053	0.004234	0	0	0	0	0	0	0	0	0	0	0.008491	0.016105	0	0	0	0.003942	0	0	0	0.005774	0	0	0	0	0	0	0	0	0	0	0.018541	0	0	0.020923
g__Parabacteroides	4.75	0.3298	0.5225	no	up	0.0207	0.0322	0.0012	0.035931	0.048636	0	0	0	0	0	0.063563	0	0.028797	0	1.49875	0	0	0	0	0	0	0	0	0	0	0	0	0	0.007438	0.005774	0	0	0	0	0	0	0	0	0	0	0	0	0	0
g__Johnsonella	-1.54	0.335	0.5279	no	down	0.0359	0.0211	0.0612	0.005133	0.131317	0.00483	0	0	0	0	0	0.250612	0	0	0	0	0	0	0.019522	0	0.008491	0	0.003907	0.069163	0	0.003942	0	0.064654	0.003719	0	0.010848	0	0	0	0	0.007836	0	0.024649	0.056045	0.00739	0.086527	0.040648	0.03468	0
g__Porphyromonadaceae_unclassified	-2.03	0.3378	0.5296	no	down	0.0257	0.012	0.0491	0	0	0	0	0	0	0	0	0	0	0	0	0	0	0.004762	0	0	0	0.005368	0	0	0	0	0	0	0.178518	0.060627	0	0	0	0	0	0.007836	0.005453	0	0.144115	0	0	0	0	0
g__Schwartzia	-0.55	0.3456	0.539	no	down	0.0289	0.0247	0.0361	0	0	0.00483	0	0	0.01202	0	0	0.035802	0	0.015189	0	0.013119	0.02258	0	0	0	0.072172	0.016105	0.042981	0	0	0.106437	0	0.030425	0.014877	0.008661	0.059666	0	0	0	0.004497	0.003918	0	0.123244	0.288231	0.00739	0	0	0	0
g__Granulicatella	0.62	0.3607	0.5596	no	up	2.4643	2.8302	1.8401	0.903398	0.40854	1.26558	10.6853	2.65627	0.376618	0.969517	0.233063	2.50612	0.775449	0.496177	0.77935	1.43654	1.38865	5.19573	2.55735	2.21556	2.79346	2.0131	2.46943	1.14119	1.06598	2.9566	14.2655	3.82977	0.896311	2.376	2.44088	2.83335	2.7055	1.05689	6.39417	4.91302	3.03708	2.71753	0.760608	0.968147	5.92707	4.84732	0.771632	2.72004
g__Lachnospiraceae_unclassified	0.16	0.3801	0.5847	no	up	0.199	0.2071	0.1854	0.010266	0.019454	0.019322	0.743443	0.005302	0.580953	0	0.58001	0.220777	1.21357	0.045567	2.65835	0	0.062094	0.009525	0.097609	0.073475	0.22076	0.021473	0.046888	0.237131	0.036758	0.204991	0.003921	0.186354	0.818209	0.424389	0.103059	0.041931	0.07148	0.012434	0.01349	0.266416	0.02181	0.191028	0.336269	0.044343	0.105068	0.020324	0.0867	0.048821
g__Spirochaeta	-3.85	0.3894	0.5847	no	down	0.012	0.002	0.0289	0	0	0	0	0	0	0	0	0	0	0	0	0	0	0	0	0	0	0	0	0.034582	0	0	0	0	0.070663	0	0.005424	0.00599	0	0	0	0	0	0	0	0	0	0	0	0
g__Murdochiella	-0.59	0.3925	0.5847	no	down	0.0203	0.0171	0.0258	0	0	0	0	0	0	0	0	0	0	0.005063	0	0	0	0	0.019522	0	0	0	0	0	0	0.031537	0	0	0.200833	0	0.035257	0	0	0	0	0	0	0.191028	0.216173	0.00739	0	0	0	0
g__Erysipelothrix	-1.65	0.3951	0.5847	no	down	0.0054	0.003	0.0094	0	0	0	0	0	0	0	0	0	0	0.020252	0	0	0	0	0	0	0.004245	0	0	0	0.011027	0	0	0	0.029753	0.002887	0.005424	0	0	0.006217	0.022483	0.007836	0	0.006162	0.016013	0	0	0	0	0
g__Pyramidobacter	0.41	0.3962	0.5847	no	up	0.007	0.0077	0.0058	0	0	0	0	0	0	0	0	0	0	0	0	0	0	0	0	0.02826	0	0	0	0	0	0.023653	0	0	0	0.002887	0	0	0	0	0	0	0	0	0.128102	0	0	0	0	0
g__Faucicola	-0.38	0.4079	0.5847	no	down	0.0026	0.0023	0.003	0	0	0	0	0	0	0	0	0	0	0	0	0	0	0	0	0	0.004245	0	0	0	0	0	0	0	0	0	0	0	0	0	0	0	0	0	0.11209	0	0	0	0	0
g__Fusicatenibacter	6.81	0.4102	0.5847	no	up	0.0143	0.0225	0.0002	0	0	0	0	0	0	0	0.166852	0	0.48337	0	0.649173	0	0	0	0	0	0	0	0	0	0	0	0	0	0	0	0	0	0	0	0	0	0	0	0	0	0	0	0	0
g__Holdemanella	7.51	0.422	0.5847	no	up	0.0345	0.0546	0.0003	0	0	0	0	0	0	0	0.352243	0	2.80149	0.005063	0	0	0	0	0	0	0	0	0	0	0	0	0	0	0	0	0	0	0	0	0	0	0.005453	0	0	0	0	0	0	0
g__Turicibacter	2.87	0.422	0.5847	no	up	0.0015	0.0022	0.0003	0	0	0	0	0	0	0	0	0	0	0	0	0	0	0	0	0	0.012736	0	0	0	0	0	0	0	0	0.005774	0	0	0	0	0	0	0	0	0	0	0	0	0	0
g__Coprococcus	4.58	0.4269	0.5847	no	up	0.0124	0.0192	0.0008	0	0	0	0	0	0	0	0.076805	0	0.218031	0.005063	0.67144	0	0	0	0	0	0	0	0	0	0	0	0	0.129307	0	0	0	0	0	0	0	0	0	0	0	0	0	0	0	0
g__Haemophilus	-0.15	0.4279	0.5847	no	down	7.0733	6.8051	7.5308	1.28837	7.64554	0.260844	17.9119	6.60622	0.524861	15.8806	4.56062	3.92028	4.92832	7.41228	0.685143	13.5061	2.55151	11.4392	3.8165	0.497372	4.28784	3.57526	3.45407	2.28732	10.2114	0.737178	8.06996	2.80672	7.11842	0.623593	1.61369	8.55098	6.0579	10.6497	6.54256	2.07648	9.66739	5.24402	3.94716	1.14552	6.77998	14.7096	5.03728	31.1201
g__Catenibacterium	5.8	0.434	0.5847	no	up	0.0107	0.0167	0.0003	0	0	0	0	0	0	0	0	0	0.002057	0.005063	0.9592	0	0	0	0.00488	0	0	0	0	0	0	0	0	0	0	0	0	0	0	0	0	0	0	0	0	0	0	0	0	0
g__Myxococcales_unclassified	Inf	0.4439	0.5847	no	up	0	0.0001	0	0	0	0	0	0	0	0	0	0	0	0	0	0	0	0	0	0	0	0	0.003907	0	0	0	0	0	0	0	0	0	0	0	0	0	0	0	0	0	0	0	0	0
g__Tyzzerella	Inf	0.4439	0.5847	no	up	0.0044	0.007	0	0	0	0	0	0	0	0	0	0	0.405208	0	0	0	0	0	0	0	0	0	0	0	0	0	0	0	0	0	0	0	0	0	0	0	0	0	0	0	0	0	0	0
g__Thiorhodospira	Inf	0.4439	0.5847	no	up	0.0001	0.0001	0	0	0	0	0	0	0	0	0	0	0	0	0	0	0.005645	0	0	0	0	0	0	0	0	0	0	0	0	0	0	0	0	0	0	0	0	0	0	0	0	0	0	0
g__Hyphomicrobium	Inf	0.4439	0.5847	no	up	0.0001	0.0001	0	0	0	0	0	0	0	0	0	0	0	0	0	0	0	0	0	0	0	0	0	0	0	0	0	0	0	0	0	0	0	0	0	0	0	0	0	0	0	0	0	0
g__Chloroflexus	Inf	0.4439	0.5847	no	up	0.0006	0.001	0	0	0	0	0	0	0	0	0	0	0	0	0	0	0	0	0	0	0	0	0	0	0	0	0	0.057047	0	0	0	0	0	0	0	0	0	0	0	0	0	0	0	0
g__Peptoniphilus	Inf	0.4439	0.5847	no	up	0.0062	0.0099	0	0	0	0	0	0	0	0	0	0	0	0	0.572094	0	0	0	0	0	0	0	0	0	0	0	0	0	0	0	0	0	0	0	0	0	0	0	0	0	0	0	0	0
g__Bacillaceae_1_unclassified	Inf	0.4439	0.5847	no	up	0.0001	0.0001	0	0	0	0	0	0	0	0	0	0	0	0	0	0	0	0	0	0	0	0.005368	0	0	0	0	0	0	0	0	0	0	0	0	0	0	0	0	0	0	0	0	0	0
g__Ilumatobacter	Inf	0.4439	0.5847	no	up	0.0001	0.0002	0	0	0	0	0.009235	0	0	0	0	0	0	0	0	0	0	0	0	0	0	0	0	0	0	0	0	0	0	0	0	0	0	0	0	0	0	0	0	0	0	0	0	0
g__Deinococcus	Inf	0.4439	0.5847	no	up	0.0062	0.0099	0	0	0	0	0	0	0	0	0	0	0	0	0	0	0	0	0	0	0	0	0	0.573066	0	0	0	0	0	0	0	0	0	0	0	0	0	0	0	0	0	0	0	0
g__Ezakiella	Inf	0.4439	0.5847	no	up	0.0034	0.0054	0	0	0	0	0	0	0	0	0	0	0	0	0.31174	0	0	0	0	0	0	0	0	0	0	0	0	0	0	0	0	0	0	0	0	0	0	0	0	0	0	0	0	0
g__Paenibacillus	Inf	0.4439	0.5847	no	up	0.0009	0.0014	0	0	0	0	0	0	0	0	0	0	0	0	0	0	0	0	0	0	0	0	0	0	0	0	0	0	0	0	0	0	0	0	0	0	0	0	0	0	0	0	0	0.083694
g__Sinobacteraceae_unclassified	Inf	0.4439	0.5847	no	up	0.0001	0.0002	0	0	0	0	0	0	0	0	0	0	0	0	0	0	0	0.009525	0	0	0	0	0	0	0	0	0	0	0	0	0	0	0	0	0	0	0	0	0	0	0	0	0	0
g__Micromonospora	Inf	0.4439	0.5847	no	up	0.0001	0.0001	0	0	0	0	0	0	0	0.008467	0	0	0	0	0	0	0	0	0	0	0	0	0	0	0	0	0	0	0	0	0	0	0	0	0	0	0	0	0	0	0	0	0	0
g__Gallicola	Inf	0.4439	0.5847	no	up	0.002	0.0032	0	0	0	0	0	0	0	0	0	0	0	0	0.188414	0	0	0	0	0	0	0	0	0	0	0	0	0	0	0	0	0	0	0	0	0	0	0	0	0	0	0	0	0
g__Rhodospirillaceae_unclassified	Inf	0.4439	0.5847	no	up	0	0.0001	0	0	0	0	0	0	0	0	0	0	0	0	0	0	0	0	0	0	0	0	0	0	0	0	0	0	0	0	0	0	0	0	0	0	0	0	0	0	0	0	0	0
g__Demequina	Inf	0.4439	0.5847	no	up	0.0001	0.0001	0	0	0	0	0	0	0	0	0	0	0.006171	0	0	0	0	0	0	0	0	0	0	0	0	0	0	0	0	0	0	0	0	0	0	0	0	0	0	0	0	0	0	0
g__Clostridium_IV	Inf	0.4439	0.5847	no	up	0.0002	0.0003	0	0	0	0	0	0	0	0	0	0	0	0	0.018841	0	0	0	0	0	0	0	0	0	0	0	0	0	0	0	0	0	0	0	0	0	0	0	0	0	0	0	0	0
g__Ruegeria	Inf	0.4439	0.5847	no	up	0.0005	0.0008	0	0	0	0	0	0	0	0	0	0	0	0	0	0	0	0	0	0	0	0	0	0	0	0	0	0	0	0	0	0	0	0	0	0	0	0	0	0	0	0	0	0
g__Peptoniphilaceae_unclassified	Inf	0.4439	0.5847	no	up	0.0014	0.0022	0	0	0	0	0	0	0	0	0	0	0	0	0.126751	0	0	0	0	0	0	0	0	0	0	0	0	0	0	0	0	0	0	0	0	0	0	0	0	0	0	0	0	0
g__Pedomicrobium	NA	0.4439	0.5847	no	no	0	0	0	0	0	0	0	0	0	0	0	0	0	0	0.001713	0	0	0	0	0	0	0	0	0	0	0	0	0	0	0	0	0	0	0	0	0	0	0	0	0	0	0	0	0
g__Butyricimonas	Inf	0.4439	0.5847	no	up	0.001	0.0017	0	0	0	0	0	0	0	0	0	0	0	0	0.09592	0	0	0	0	0	0	0	0	0	0	0	0	0	0	0	0	0	0	0	0	0	0	0	0	0	0	0	0	0
g__Dokdonella	Inf	0.4439	0.5847	no	up	0.0001	0.0001	0	0	0	0	0	0	0	0	0	0	0	0	0	0.00656	0	0	0	0	0	0	0	0	0	0	0	0	0	0	0	0	0	0	0	0	0	0	0	0	0	0	0	0
g__Ochrobactrum	2.52	0.4465	0.5847	no	up	0.0016	0.0023	0.0004	0	0	0	0	0	0	0	0	0	0	0	0	0	0	0	0	0	0	0	0	0	0	0	0	0	0	0	0	0	0	0	0.004497	0	0	0	0.040032	0	0.00618	0	0	0
g__Neisseriaceae_unclassified	0.03	0.4468	0.5847	no	up	0.4412	0.4448	0.4351	0.118058	0.063226	0.415419	0.965091	0.159058	0.12821	0.038103	0.047672	0.143207	0.183064	1.14931	0.058237	1.02329	2.44426	0.119059	3.88482	0.033912	0.169815	0.016105	0.109405	0.019761	0.136004	0.106437	0.007843	0.505819	0.435138	0.560079	0.295617	0.035941	0.028592	0.186509	0.350735	2.56229	0.02181	0.289623	0.440352	0.066514	0.197775	0.396321	0.02601	0.313851
g__Bergeyella	0.15	0.4691	0.6113	no	up	0.2618	0.2714	0.2452	0.066728	0.238315	0.014491	0.203177	2.97439	0.064105	0.791702	0.029133	0.190942	0.074048	0.040504	0.049673	0.13775	0.095964	0.176207	1.25915	0.062171	0.148588	0.026841	0.035166	0.034582	0.055137	0.169512	1.18422	0.33848	0.278935	0.095271	0.067802	0.074877	0.114367	0.068387	0.391205	0.215483	0.21265	0.419029	0.08807	0.044343	0.024722	1.02129	0.18207	0.292928
g__Veillonellaceae_unclassified	-0.48	0.4815	0.6247	no	down	0.4997	0.4367	0.6072	0.195052	0.184816	0.024152	0.041559	0.074227	1.35422	0.046571	0	0.972612	0.02674	0.091135	0.01199	0.288619	0.095964	0.142871	1.14202	0.067823	0.241987	0.150311	1.21518	0.247011	0.036758	0.48094	0.050976	0.441165	0.327284	0.034644	0.919397	0.973404	0.150107	0.043519	0.292279	0.99906	0.076336	0.603895	0.91273	1.855	3.81335	0	0.05202	1.46464
g__Mogibacterium	-1.06	0.4941	0.6375	no	down	0.0097	0.0069	0.0144	0	0	0	0.009235	0	0.020033	0.046571	0	0.005967	0.002057	0	0	0.045917	0.005645	0	0.00488	0.016956	0.021227	0	0	0	0	0.011826	0	0.007606	0.026034	0.005774	0.021697	0	0.025018	0	0.004497	0.011754	0	0.012324	0.032026	0	0	0	0	0
g__Enterobacteriaceae_unclassified	-4.68	0.4956	0.6375	no	down	0.0304	0.003	0.0771	0	0	0	0	0.005302	0	0	0.005297	0	0.006171	0.05063	0	0	0	0.014287	0	0	0.016982	0	0.011722	0.00494	0	0	0	0.019016	0	0	0	0.00599	0	0	0.004497	0	0	0	0	0	0	0	0	0
g__Lautropia	0.11	0.5071	0.6495	no	up	2.4895	2.5563	2.3756	0.164254	0.316132	0.149744	0.013853	1.54287	0.076125	1.07959	0.492611	0.668298	0.582101	0.491114	0.1199	0.124631	3.39261	0.252405	0.175695	1.8934	1.57504	0.697874	0.605634	1.58581	7.93604	0.208933	1.34107	0.574276	0.431419	2.22877	0.490887	0.071882	2.92709	7.84582	0.449661	2.51136	1.55943	1.76239	5.8767	1.75153	0.327565	3.52624	10.1613	0.306877
g__Akkermansia	2.52	0.5516	0.7007	no	up	0.0032	0.0046	0.0008	0	0	0	0	0	0	0	0	0	0	0	0.147306	0	0	0	0	0	0	0	0	0	0	0	0	0	0	0	0	0	0	0	0	0	0	0	0	0	0	0	0	0
g__Formosa	-5.86	0.5517	0.7007	no	down	0.0022	0.0001	0.0058	0	0	0	0	0	0	0	0	0	0.002057	0	0	0	0	0	0	0	0	0	0	0	0	0	0	0	0	0	0	0	0	0	0	0	0	0	0	0	0	0	0	0
g__Phocaeicola	-0.69	0.5592	0.7072	no	down	0.0122	0.0099	0.016	0	0	0	0	0	0.004007	0.012701	0	0.053702	0	0	0	0.013119	0	0	0	0.016956	0.016982	0	0.007815	0	0	0.051248	0	0	0.033472	0.005774	0.002712	0.00599	0	0	0	0.007836	0	0.098595	0.072058	0	0	0	0	0
g__Clostridia_unclassified	0.09	0.5656	0.7088	no	up	0.176	0.1802	0.1689	0.015399	0.500948	0.019322	0.318618	0	0.737209	0.063506	0.005297	0.42962	0	0.020252	0	0	0.101609	0.076198	0.039043	0.005652	0.11038	0.021473	0.042981	0.256892	0.036758	0.102495	0.109795	0.034228	0.583904	0.11548	0.06509	0.002995	0.010722	0.080821	0.719457	0.176305	0.049073	0.228001	0.296237	0.221713	0.018541	0.431889	0.442171	0.076719
g__Acetivibrio	-1.81	0.5671	0.7088	no	down	0.0004	0.0002	0.0007	0	0	0	0	0	0	0	0	0	0	0	0	0	0	0	0	0	0	0	0	0	0	0	0	0	0	0.002887	0	0	0	0	0	0	0	0	0.008006	0	0	0	0	0
g__Lactococcus	-1.71	0.5675	0.7088	no	down	0.0088	0.0048	0.0157	0	0	0	0	0	0	0	0.002648	0	0	0	0	0.072155	0	0	0	0	0	0	0	0	0	0.003942	0	0	0	0	0	0.00599	0	0.031085	0	0	0.005453	0.030811	0.032026	0	0	0.045729	0	0
g__Abiotrophia	-1.01	0.5762	0.7167	no	down	0.3146	0.2291	0.4605	0.410635	0.179952	0.048305	0.101588	0.095435	0.148243	0	0.03443	0.21481	0.018512	0.015189	0.051386	0.28206	0.01129	0.061911	0.185456	0.039564	0.229251	0.064419	0.082054	0.123506	0.499908	0.023653	0.011764	0.140717	0.029753	0.303135	0.11662	0	0.253753	0.484924	1.33549	0.521078	0.147219	0.320434	0.008006	0.044343	0.111248	0.14735	0.234091	0.655601
g__Succiniclasticum	-0.36	0.5827	0.7218	no	down	0.0008	0.0007	0.0009	0	0	0	0	0	0	0	0	0	0	0	0	0	0	0	0	0	0	0	0	0	0	0	0	0	0.037191	0.002887	0	0	0	0	0	0	0	0	0	0	0	0	0	0
g__Olsenella	-0.66	0.5901	0.7256	no	down	0.0263	0.0217	0.0342	0.010266	0	0.028983	0	0	0.200329	0	0	0.017901	0	0.020252	0	0.039357	0	0	0.009761	0	0.097644	0	0	0.049402	0.143356	0.011826	0	0	0.011157	0.020209	0.059666	0	0	0.167858	0.004497	0.027425	0	0.049298	0.096077	0	0.024722	0	0	0
g__Erysipelotrichaceae_unclassified	7.62	0.5906	0.7256	no	up	0.0125	0.0197	0.0001	0	0	0	0	0	0	0	0.037078	0	1.00582	0	0.099346	0	0	0	0	0	0	0	0	0	0	0	0	0	0	0	0	0	0	0	0	0	0	0	0	0	0	0	0	0
g__Gardnerella	-1.69	0.5937	0.7264	no	down	0.011	0.006	0.0194	0	0	0	0	0	0.01202	0	0	0	0	0	0	0	0	0	0	0	0	0	0	0	0	0	0	0	0	0	0	0	0	0	0	0	0	0.006162	0.064051	0	0	0	0	0.006974
g__Anaerococcus	0.84	0.5985	0.7293	no	up	0.0059	0.007	0.0039	0	0	0	0	0	0	0	0	0	0	0	0.364838	0	0	0	0	0	0	0	0	0	0	0	0	0	0	0	0	0	0.042888	0	0	0	0	0	0	0	0	0	0	0
g__Candidatus_Endomicrobium	1.49	0.6065	0.7361	no	up	0.0011	0.0014	0.0005	0	0	0	0	0	0	0	0	0	0	0	0	0	0	0	0	0	0	0	0	0	0	0	0	0	0	0.005774	0	0	0	0	0	0	0	0	0	0	0.037083	0	0	0
g__Mucispirillum	0.42	0.6145	0.7428	no	up	0.0003	0.0004	0.0003	0	0	0	0	0	0	0	0	0	0	0	0	0	0	0	0	0	0	0	0	0	0	0	0	0	0	0	0	0	0	0	0	0.011754	0	0	0	0	0	0	0	0
g__Clostridium	1.5	0.6226	0.7437	no	up	0.0026	0.0034	0.0012	0	0	0	0	0	0	0	0.007945	0	0	0	0.181563	0	0	0	0	0	0	0	0	0	0	0	0	0	0	0.008661	0	0	0	0	0	0	0	0	0	0	0	0	0	0
g__Flavobacterium	0.07	0.6226	0.7437	no	up	0.0022	0.0022	0.0021	0	0	0	0	0	0	0	0.047672	0	0	0	0	0	0	0	0	0	0	0	0	0	0	0	0	0	0	0	0.07865	0	0	0	0	0	0	0	0	0	0	0	0	0
g__Microbacterium	0.58	0.6226	0.7437	no	up	0.0003	0.0003	0.0002	0	0	0	0	0	0	0	0	0	0	0	0	0	0	0	0	0	0	0	0	0	0	0	0	0	0	0	0	0	0	0	0	0	0	0	0	0	0.00618	0	0	0
g__Wolinella	-0.16	0.6307	0.7504	no	down	0.0165	0.0158	0.0177	0	0.004864	0	0	0	0.004007	0	0	0.065636	0.002057	0	0	0	0.03387	0	0.034163	0	0	0	0	0.113625	0	0.082785	0	0.026622	0.193395	0.008661	0.002712	0	0	0	0	0	0	0.073946	0.048038	0	0.043263	0	0.07803	0
g__Kurthia	0.55	0.6347	0.7521	no	up	0.0139	0.0157	0.0107	0	0	0	0	0	0	0	0	0.095471	0	0	0.001713	0	0	0	0	0	0	0	0	0	0	0	0	0	0	0	0	0	0	0	0	0	0	0	0	0	0	0	0.606901	0
g__Escherichia	3.81	0.6376	0.7526	no	up	0.0552	0.084	0.006	0	0	0.019322	0	0.074227	0	0	0.990519	0	0.322932	0.025315	3.27327	0.019679	0	0.009525	0	0	0	0	0	0.00988	0.007352	0.015769	0	0	0	0.002887	0	0	0	0.018651	0	0	0	0	0	0.00739	0	0	0.00867	0.006974
g__Cloacibacterium	0.08	0.6491	0.7632	no	up	0.0019	0.0019	0.0018	0	0	0	0	0	0	0	0	0	0	0	0	0	0.02258	0	0	0	0	0	0	0	0.029406	0	0	0	0	0	0	0	0	0.043519	0	0	0	0	0	0	0	0	0	0
g__Arthrobacter	1.91	0.66	0.773	no	up	0.0011	0.0015	0.0004	0	0	0	0	0.005302	0	0	0	0	0	0	0	0	0	0	0	0	0	0	0	0.069163	0.003676	0.003942	0	0	0	0	0	0	0	0.006217	0	0	0	0	0	0	0	0	0	0
g__Moraxella	1.34	0.6639	0.7746	no	up	0.1033	0.133	0.0526	0	0	0	0	0	0.004007	0	0	0	0.030853	0	0	0	0	0	0.244021	0	4.52558	0	0.019537	0	0	0	0	0.003803	0	0	0	0	0.028592	0	0	0.003918	0	0.129406	0	0	0	0.116864	0	0
g__Novosphingobium	0	0.689	0.7976	no	no	0.0001	0.0001	0.0001	0	0	0	0	0	0	0	0	0	0	0	0	0	0	0	0	0	0	0	0	0	0	0	0	0	0	0	0	0	0	0	0	0	0	0	0	0	0	0	0	0
g__Altererythrobacter	-1.09	0.689	0.7976	no	down	0.0011	0.0008	0.0017	0	0	0	0	0	0	0	0	0	0	0	0	0	0	0	0	0	0	0	0	0	0	0	0	0	0	0	0	0	0	0	0	0	0	0	0	0	0	0	0	0
g__Desulfovibrio	0.46	0.7086	0.8126	no	up	0.002	0.0022	0.0016	0	0	0	0	0	0	0.016935	0	0	0.004114	0	0	0	0	0	0.00488	0	0	0	0	0.00494	0	0.027595	0	0	0.007438	0.011548	0	0	0.003574	0	0	0	0	0.012324	0.016013	0	0.00618	0	0	0
g__Burkholderia	-1	0.7127	0.8126	no	down	0.0001	0.0001	0.0002	0	0	0	0	0	0	0	0	0	0	0	0	0	0	0	0	0	0	0	0	0	0	0	0	0.007606	0	0	0	0	0	0	0	0	0	0	0	0	0	0	0	0
g__Allisonella	5.27	0.7127	0.8126	no	up	0.0049	0.0077	0.0002	0	0	0	0	0	0	0	0.447587	0	0	0	0	0	0	0	0	0	0	0	0	0	0	0	0	0	0	0	0	0	0	0	0	0	0	0	0	0	0	0	0	0
g__Aerococcus	2	0.7127	0.8126	no	up	0.0008	0.0012	0.0003	0	0	0	0	0	0	0	0	0	0	0	0	0	0	0	0	0	0	0	0	0	0	0	0	0	0	0	0	0	0	0	0	0	0	0	0	0	0	0	0	0
g__Clostridiales_unclassified	1.15	0.747	0.8465	no	up	0.0268	0.0336	0.0151	0	0	0	0	0	0	0	0	0	0	0	1.18187	0	0	0	0.014641	0	0	0	0	0	0	0.047306	0	0	0	0	0	0	0.039314	0	0	0	0	0.19719	0.264211	0	0.012361	0	0	0
g__Desulfomicrobium	-1.41	0.7481	0.8465	no	down	0.0066	0.0041	0.0109	0	0.009727	0	0	0	0	0	0	0	0	0	0	0	0	0	0.00488	0	0	0	0	0	0	0	0	0.034228	0	0	0.010848	0	0.039314	0	0.049463	0	0	0	0	0.014781	0.043263	0	0	0
g__Geobacillus	-0.58	0.7558	0.8516	no	down	0.0017	0.0014	0.0021	0	0	0	0	0	0	0	0	0	0.008228	0	0	0.013119	0	0	0	0	0	0	0	0	0	0	0	0	0	0	0.01356	0	0	0.012434	0.008993	0.007836	0	0	0	0	0	0	0	0
g__Enhydrobacter	-0.54	0.7599	0.8516	no	down	0.0192	0.0164	0.0239	0	0	0.038644	0	0.005302	0.004007	0.004234	0.015891	0.011934	0.012341	0.045567	0.001713	0.039357	0.039515	0	0	0.033912	0	0	0.011722	0.024701	0.242602	0.015769	0	0.007606	0	0.008661	0.018985	0.002995	0	0.211377	0	0	0	0	0.048038	0.00739	0.024722	0	0.01734	0
g__Clostridium_sensu_stricto	3.1	0.7611	0.8516	no	up	0.0064	0.0094	0.0011	0	0	0	0	0	0	0	0.455533	0	0.006171	0	0.001713	0.00656	0	0	0	0	0	0	0	0	0.003676	0	0	0	0	0	0	0	0.028592	0	0	0	0	0	0	0	0	0	0	0
g__Microbacteriaceae_unclassified	-2.2	0.7791	0.8686	no	down	0.009	0.0039	0.0179	0	0	0	0	0	0	0	0	0	0	0	0	0	0	0	0	0	0	0	0.027351	0.044462	0	0	0	0	0	0	0	0	0	0	0	0	0	0	0.056045	0	0.00618	0	0.00867	0.06277
g__Pelospora	-1.54	0.7876	0.8716	no	down	0.0038	0.0022	0.0064	0	0	0	0	0	0	0	0	0	0	0	0	0	0	0	0	0	0	0	0.003907	0	0	0.015769	0	0.064654	0	0.017322	0	0	0	0	0	0	0	0	0	0	0.018541	0	0	0
g__Chryseobacterium	-2.5	0.7876	0.8716	no	down	0.0024	0.0009	0.0051	0.005133	0	0	0	0	0	0	0	0	0	0	0	0	0	0	0	0	0	0	0	0	0	0	0.007843	0	0.018596	0	0	0	0	0	0	0	0	0	0	0	0	0	0	0.006974
g__Ralstonia	0.54	0.8089	0.8919	no	up	0.0014	0.0016	0.0011	0	0	0	0	0.037114	0	0	0	0	0	0	0	0	0	0	0	0.011304	0	0	0	0.014821	0	0	0.003921	0	0	0	0	0.01198	0.007148	0.006217	0	0	0	0	0	0	0	0	0	0
g__Comamonadaceae_unclassified	0.26	0.8353	0.9176	no	up	0.0005	0.0006	0.0005	0	0	0	0	0	0	0	0	0	0	0.005063	0.005139	0	0	0	0	0	0	0	0	0	0	0	0	0	0	0	0	0	0	0	0	0.015672	0	0	0	0	0	0	0	0
g__Flavobacteriaceae_unclassified	-0.48	0.8422	0.9196	no	down	0.0154	0.0135	0.0188	0	0	0	0.009235	0	0.032053	0	0.013242	0	0	0	0.005139	0	0	0	0.014641	0	0.004245	0.005368	0	0	0	0	0	0.030425	0	0	0	0.002995	0.014296	0	0	0.254662	0.147219	0.012324	0	0	0	0	0	0
g__Shuttleworthia	-0.04	0.8451	0.9196	no	down	0.0252	0.025	0.0257	0.030798	0	0	0	0	0.004007	0	0	0.101438	0.006171	0.055693	0.003426	0.209905	0	0	0	0	0.008491	0	0.003907	0.014821	0	0.059132	0	0	0.30125	0.017322	0.002712	0	0.021444	0	0.004497	0.003918	0	0.030811	0.304243	0	0	0	0	0.020923
g__Bifidobacterium	-1.53	0.8463	0.9196	no	down	0.0179	0.0105	0.0304	0.010266	0	0	0	0.005302	0	0	0.060914	0	0.004114	0.015189	0.217533	0	0	0	0	0	0.004245	0	0.035166	0	0.040434	0	0	0	0	0	0	0	0	0.074604	0	0.015672	0	0	0.064051	0	0.00618	0	0	0
g__Phenylobacterium	2.63	0.8501	0.9204	no	up	0.0021	0.0031	0.0005	0	0	0	0	0	0	0.004234	0	0	0	0.005063	0	0	0	0	0	0	0	0	0	0.148207	0	0	0	0	0	0	0	0	0	0	0	0	0	0	0	0	0	0	0	0
g__Pantoea	-4.67	0.863	0.9277	no	down	0.0111	0.0011	0.0281	0	0	0	0.009235	0.031812	0	0	0	0	0	0	0	0	0	0	0	0	0	0.005368	0.011722	0	0	0	0	0	0	0	0	0	0	0	0	0	0	0	0	0	0	0	0	0
g__Brevundimonas	-0.65	0.8638	0.9277	no	down	0.0034	0.0028	0.0044	0	0	0	0	0	0.004007	0	0.002648	0	0	0	0.001713	0.032798	0	0.023812	0	0	0	0	0	0	0.025731	0	0	0	0	0	0	0	0	0.012434	0	0	0	0	0.016013	0.00739	0.00618	0	0.01734	0
g__Cryptobacterium	-1.38	0.8692	0.9277	no	down	0.0016	0.001	0.0026	0.020532	0	0	0	0	0	0	0	0.023868	0	0	0	0	0	0	0	0	0	0	0	0	0	0	0	0	0	0	0	0	0	0	0	0	0	0	0.016013	0	0	0	0	0
g__Truepera	1.36	0.8747	0.9277	no	up	0.0014	0.0018	0.0007	0	0	0	0	0	0	0	0	0	0	0	0	0.065595	0	0	0	0	0	0	0	0.039522	0	0	0	0	0	0	0	0	0	0	0	0	0	0	0	0	0	0	0	0
g__Duganella	4.37	0.8747	0.9277	no	up	0.004	0.0062	0.0003	0	0	0	0	0.015906	0	0	0	0	0	0	0	0	0	0	0	0	0	0	0	0.345816	0	0	0	0	0	0	0	0	0	0	0	0	0	0	0	0	0	0	0	0
g__Klebsiella	-1.21	0.8753	0.9277	no	down	0.0019	0.0013	0.003	0	0.014591	0	0	0	0	0	0	0	0.002057	0	0	0	0	0	0	0	0	0	0	0	0	0	0	0	0	0	0	0	0	0	0	0	0	0	0.008006	0	0.024722	0	0	0
g__Alistipes	-2.51	0.8854	0.9351	no	down	0.0077	0.0028	0.016	0	0	0	0	0	0	0	0.010594	0	0	0	0.147306	0.00656	0	0	0	0	0	0	0	0	0	0	0	0	0	0	0	0	0	0	0	0	0	0	0	0	0	0	0	0
g__Clostridium_XVIII	1	0.8954	0.9358	no	up	0.0004	0.0004	0.0002	0	0	0	0	0	0	0	0	0	0	0	0.018841	0	0	0	0	0	0	0	0	0	0	0	0	0	0	0	0	0	0	0	0	0	0	0	0	0	0	0	0	0
g__Pseudoalteromonas	3.58	0.8954	0.9358	no	up	0.0032	0.0048	0.0004	0	0	0	0	0	0	0	0	0	0	0	0	0	0	0	0	0	0	0	0	0	0	0	0	0	0	0	0	0	0	0	0	0	0	0	0	0	0	0.005081	0	0
g__Exiguobacterium	1.22	0.8954	0.9358	no	up	0.0006	0.0007	0.0003	0	0	0	0	0.031812	0	0	0	0	0	0	0	0	0	0	0	0	0	0	0	0	0	0.007884	0	0	0	0	0	0	0	0	0	0	0	0	0	0	0	0	0	0
g__Actinomycetales_unclassified	-2.5	0.9043	0.9413	no	down	0.0106	0.0039	0.022	0	0	0	0	0	0.096158	0	0	0	0	0	0.030831	0	0	0	0	0	0	0.037578	0.027351	0	0.007352	0	0	0	0	0	0	0.00599	0	0.012434	0	0	0	0	0	0	0	0	0	0.006974
g__Clostridium_XlVa	5.96	0.9152	0.9413	no	up	0.0713	0.1119	0.0018	0.005133	0	0	0	0	0.004007	0	2.96096	0	2.07335	0.005063	1.16646	0	0	0	0	0	0	0	0	0	0.102922	0	0	0	0.003719	0.005774	0	0	0	0.149207	0	0.003918	0	0	0	0	0	0	0	0
g__Coriobacteriaceae_unclassified	-2.92	0.9163	0.9413	no	down	0.0072	0.0021	0.0159	0	0	0	0	0	0	0	0	0	0	0	0.010277	0	0	0	0	0.016956	0	0	0.003907	0	0	0.011826	0	0.011409	0	0.002887	0.002712	0	0	0	0	0.003918	0	0.006162	0	0	0.037083	0	0	0
g__Curvibacter	-0.82	0.9163	0.9413	no	down	0.0021	0.0017	0.003	0	0	0	0	0	0	0	0	0	0.09256	0	0	0	0	0	0	0	0	0	0	0	0	0	0	0	0.003719	0	0	0	0	0	0	0	0	0	0	0	0	0	0	0
g__Anaerocella	-3.46	0.9163	0.9413	no	down	0.0005	0.0001	0.0011	0	0	0	0	0	0	0	0	0	0	0	0	0	0	0	0	0	0	0	0	0	0	0.003942	0	0	0	0	0	0	0	0	0	0	0	0	0	0	0	0	0	0
g__Acinetobacter	-1.56	0.9314	0.9515	no	down	0.0363	0.0211	0.0622	0.035931	0	0.024152	0.027706	0.037114	0.004007	0	0	0.059669	0	0	0	0.00656	0.084674	0	0	0.107387	0	0.085892	0.023444	0.049402	0.187466	0.035479	0.015685	0.152126	0	0	0.021697	0	0	0.149207	0	0	0	0	0	0.022171	0	0	0.00867	0.020923
g__Kingella	-0.43	0.9325	0.9515	no	down	0.0513	0.0455	0.0614	0.020532	0	0.024152	0	0	0.032053	0.025402	0	0	0	0.025315	0	0.019679	0.158058	0	0.009761	0	0	0.010737	0	0.123506	0.003676	0.031537	0	0	0.007438	0.94405	0.18171	0	0.028592	0	0	0.003918	0.005453	0.012324	0.024019	0.088685	0.037083	0	0.03468	0.076719
g__Streptobacillus	0.24	0.9397	0.9556	no	up	0.0437	0.0464	0.0392	0	0	0	0	0	0	0	0	0.184975	0.016455	0	0	0	0	0	0.043924	0	0.004245	0	0	0	0	0	0	0.117898	0	0	0	0.01198	0	0	0	0.058768	0	0	0	0	1.8974	0	0	0.020923
g__Staphylococcus	0.32	0.9466	0.9593	no	up	0.013	0.0141	0.0113	0	0	0.00483	0	0.037114	0.016026	0	0.002648	0.029835	0.028797	0.020252	0.003426	0	0.005645	0.004762	0	0.016956	0	0	0	0.123506	0.018379	0.007884	0.027449	0.083669	0.08554	0	0.01356	0	0.046462	0.049736	0.049463	0	0.005453	0	0.024019	0	0	0.015243	0	0
g__Vibrio	0.17	0.9639	0.9735	no	up	0.0203	0.0212	0.0189	0	0	0	0	0	0	0	0.026484	0	0	0	0	0	0	0	0	0	0	0	0	0	0	0	0	0	0	0	0	0	0	0	0	0	0	0	0	0	0	0.010162	0	0.013949
g__Achromobacter	1.06	0.967	0.9735	no	up	0.0019	0.0023	0.0011	0	0	0	0	0	0	0	0	0	0	0	0	0	0	0	0	0	0	0	0	0	0	0	0	0.003803	0	0	0	0	0	0	0	0	0	0	0	0	0.012361	0	0.00867	0
g__Lucibacterium	4.05	0.9771	0.9804	no	up	0.0163	0.0249	0.0015	0	0	0	0	0	0	0	0.002648	0	0.002057	0	0	0	0	0	0	0	0	0	0	0	0	0	0	0	0	0	0	0	0	0	0	0	0	0	0	0	0	0	0	0
g__Sutterella	0.65	0.9934	0.9934	no	up	0.0029	0.0033	0.0021	0	0	0	0	0	0	0	0.100641	0	0	0	0.046247	0	0	0	0	0	0	0	0	0	0	0	0	0	0	0	0	0	0	0.006217	0	0	0	0.024649	0.016013	0	0	0	0	0
g__Anaerolineaceae_unclassified	NA	NA	NA	NA	no	0	0	0	0	0	0	0	0	0	0	0	0	0	0	0	0	0	0	0	0	0	0	0	0	0	0	0	0	0	0	0	0	0	0	0	0	0	0	0	0	0	0	0	0
g__Ornatilinea	NA	NA	NA	NA	no	0	0	0	0	0	0	0	0	0	0	0	0	0	0	0	0	0	0	0	0	0	0	0	0	0	0	0	0	0	0	0	0	0	0	0	0	0	0	0	0	0	0	0	0
g__Ohtaekwangia	NA	NA	NA	NA	no	0	0	0	0	0	0	0	0	0	0	0	0	0	0	0	0	0	0	0	0	0	0	0	0	0	0	0	0	0	0	0	0	0	0	0	0	0	0	0	0	0	0	0	0
g__Iamia	NA	NA	NA	NA	no	0	0	0	0	0	0	0	0	0	0	0	0	0	0	0	0	0	0	0	0	0	0	0	0	0	0	0	0	0	0	0	0	0	0	0	0	0	0	0	0	0	0	0	0
g__Cytophagales_unclassified	NA	NA	NA	NA	no	0	0	0	0	0	0	0	0	0	0	0	0	0	0	0	0	0	0	0	0	0	0	0	0	0	0	0	0	0	0	0	0	0	0	0	0	0	0	0	0	0	0	0	0
g__Aridibacter	NA	NA	NA	NA	no	0	0	0	0	0	0	0	0	0	0	0	0	0	0	0	0	0	0	0	0	0	0	0	0	0	0	0	0	0	0	0	0	0	0	0	0	0	0	0	0	0	0	0	0
g__Hydrogenophaga	NA	NA	NA	NA	no	0	0	0	0	0	0	0	0	0	0	0	0	0	0	0	0	0	0	0	0	0	0	0	0	0	0	0	0	0	0	0	0	0	0	0	0	0	0	0	0	0	0	0	0
g__Chloroflexi_unclassified	NA	NA	NA	NA	no	0	0	0	0	0	0	0	0	0	0	0	0	0	0	0	0	0	0	0	0	0	0	0	0	0	0	0	0	0	0	0	0	0	0	0	0	0	0	0	0	0	0	0	0
g__Sphingobium	NA	NA	NA	NA	no	0	0	0	0	0	0	0	0	0	0	0	0	0	0	0	0	0	0	0	0	0	0	0	0	0	0	0	0	0	0	0	0	0	0	0	0	0	0	0	0	0	0	0	0
g__Dongia	NA	NA	NA	NA	no	0	0	0	0	0	0	0	0	0	0	0	0	0	0	0	0	0	0	0	0	0	0	0	0	0	0	0	0	0	0	0	0	0	0	0	0	0	0	0	0	0	0	0	0
g__Caldilinea	NA	NA	NA	NA	no	0	0	0	0	0	0	0	0	0	0	0	0	0	0	0	0	0	0	0	0	0	0	0	0	0	0	0	0	0	0	0	0	0	0	0	0	0	0	0	0	0	0	0	0
g__Phaselicystis	NA	NA	NA	NA	no	0	0	0	0	0	0	0	0	0	0	0	0	0	0	0	0	0	0	0	0	0	0	0	0	0	0	0	0	0	0	0	0	0	0	0	0	0	0	0	0	0	0	0	0
g__Methylophilaceae_unclassified	NA	NA	NA	NA	no	0	0	0	0	0	0	0	0	0	0	0	0	0	0	0	0	0	0	0	0	0	0	0	0	0	0	0	0	0	0	0	0	0	0	0	0	0	0	0	0	0	0	0	0
g__Candidatus_Solibacter	NA	NA	NA	NA	no	0	0	0	0	0	0	0	0	0	0	0	0	0	0	0	0	0	0	0	0	0	0	0	0	0	0	0	0	0	0	0	0	0	0	0	0	0	0	0	0	0	0	0	0
g__Cellvibrio	NA	NA	NA	NA	no	0	0	0	0	0	0	0	0	0	0	0	0	0	0	0	0	0	0	0	0	0	0	0	0	0	0	0	0	0	0	0	0	0	0	0	0	0	0	0	0	0	0	0	0
g__Acidobacteria_Gp1_unclassified	NA	NA	NA	NA	no	0	0	0	0	0	0	0	0	0	0	0	0	0	0	0	0	0	0	0	0	0	0	0	0	0	0	0	0	0	0	0	0	0	0	0	0	0	0	0	0	0	0	0	0
g__Xanthomonadaceae_unclassified	NA	NA	NA	NA	no	0	0	0	0	0	0	0	0	0	0	0	0	0	0	0	0	0	0	0	0	0	0	0	0	0	0	0	0	0	0	0	0	0	0	0	0	0	0	0	0	0	0	0	0
g__Heliobacterium	NA	NA	NA	NA	no	0	0	0	0	0	0	0	0	0	0	0	0	0	0	0	0	0	0	0	0	0	0	0	0	0	0	0	0	0	0	0	0	0	0	0	0	0	0	0	0	0	0	0	0
g__Betaproteobacteria_unclassified	NA	NA	NA	NA	no	0	0	0	0	0	0	0	0	0	0	0	0	0	0	0	0	0	0	0	0	0	0	0	0	0	0	0	0	0	0	0	0	0	0	0	0	0	0	0	0	0	0	0	0
g__Rhodothermaceae_unclassified	NA	NA	NA	NA	no	0	0	0	0	0	0	0	0	0	0	0	0	0	0	0	0	0	0	0	0	0	0	0	0	0	0	0	0	0	0	0	0	0	0	0	0	0	0	0	0	0	0	0	0
g__Asprobacter	NA	NA	NA	NA	no	0	0	0	0	0	0	0	0	0	0	0	0	0	0	0	0	0	0	0	0	0	0	0	0	0	0	0	0	0	0	0	0	0	0	0	0	0	0	0	0	0	0	0	0
g__Woodsholea	NA	NA	NA	NA	no	0	0	0	0	0	0	0	0	0	0	0	0	0	0	0	0	0	0	0	0	0	0	0	0	0	0	0	0	0	0	0	0	0	0	0	0	0	0	0	0	0	0	0	0
g__Acidimicrobiales_unclassified	NA	NA	NA	NA	no	0	0	0	0	0	0	0	0	0	0	0	0	0	0	0	0	0	0	0	0	0	0	0	0	0	0	0	0	0	0	0	0	0	0	0	0	0	0	0	0	0	0	0	0
g__Iamiaceae_unclassified	NA	NA	NA	NA	no	0	0	0	0	0	0	0	0	0	0	0	0	0	0	0	0	0	0	0	0	0	0	0	0	0	0	0	0	0	0	0	0	0	0	0	0	0	0	0	0	0	0	0	0
g__Saccharophagus	NA	NA	NA	NA	no	0	0	0	0	0	0	0	0	0	0	0	0	0	0	0	0	0	0	0	0	0	0	0	0	0	0	0	0	0	0	0	0	0	0	0	0	0	0	0	0	0	0	0	0
g__Pedobacter	NA	NA	NA	NA	no	0	0	0	0	0	0	0	0	0	0	0	0	0	0	0	0	0	0	0	0	0	0	0	0	0	0	0	0	0	0	0	0	0	0	0	0	0	0	0	0	0	0	0	0
g__Bellilinea	NA	NA	NA	NA	no	0	0	0	0	0	0	0	0	0	0	0	0	0	0	0	0	0	0	0	0	0	0	0	0	0	0	0	0	0	0	0	0	0	0	0	0	0	0	0	0	0	0	0	0
g__Algoriphagus	NA	NA	NA	NA	no	0	0	0	0	0	0	0	0	0	0	0	0	0	0	0	0	0	0	0	0	0	0	0	0	0	0	0	0	0	0	0	0	0	0	0	0	0	0	0	0	0	0	0	0
g__Microbulbifer	NA	NA	NA	NA	no	0	0	0	0	0	0	0	0	0	0	0	0	0	0	0	0	0	0	0	0	0	0	0	0	0	0	0	0	0	0	0	0	0	0	0	0	0	0	0	0	0	0	0	0
g__Sterolibacterium	NA	NA	NA	NA	no	0	0	0	0	0	0	0	0	0	0	0	0	0	0	0	0	0	0	0	0	0	0	0	0	0	0	0	0	0	0	0	0	0	0	0	0	0	0	0	0	0	0	0	0
g__Lewinella	NA	NA	NA	NA	no	0	0	0	0	0	0	0	0	0	0	0	0	0	0	0	0	0	0	0	0	0	0	0	0	0	0	0	0	0	0	0	0	0	0	0	0	0	0	0	0	0	0	0	0
g__Arenimonas	NA	NA	NA	NA	no	0	0	0	0	0	0	0	0	0	0	0	0	0	0	0	0	0	0	0	0	0	0	0	0	0	0	0	0	0	0	0	0	0	0	0	0	0	0	0	0	0	0	0	0
g__Hyphomonas	NA	NA	NA	NA	no	0	0	0	0	0	0	0	0	0	0	0	0	0	0	0	0	0	0	0	0	0	0	0	0	0	0	0	0	0	0	0	0	0	0	0	0	0	0	0	0	0	0	0	0
g__Sinorhizobium	NA	NA	NA	NA	no	0	0	0	0	0	0	0	0	0	0	0	0	0	0	0	0	0	0	0	0	0	0	0	0	0	0	0	0	0	0	0	0	0	0	0	0	0	0	0	0	0	0	0	0
g__Steroidobacter	NA	NA	NA	NA	no	0	0	0	0	0	0	0	0	0	0	0	0	0	0	0	0	0	0	0	0	0	0	0	0	0	0	0	0	0	0	0	0	0	0	0	0	0	0	0	0	0	0	0	0
g__Porphyrobacter	NA	NA	NA	NA	no	0	0	0	0	0	0	0	0	0	0	0	0	0	0	0	0	0	0	0	0	0	0	0	0	0	0	0	0	0	0	0	0	0	0	0	0	0	0	0	0	0	0	0	0
g__Sphingobacteriales_unclassified	NA	NA	NA	NA	no	0	0	0	0	0	0	0	0	0	0	0	0	0	0	0	0	0	0	0	0	0	0	0	0	0	0	0	0	0	0	0	0	0	0	0	0	0	0	0	0	0	0	0	0
g__Actinomadura	NA	NA	NA	NA	no	0	0	0	0	0	0	0	0	0	0	0	0	0	0	0	0	0	0	0	0	0	0	0	0	0	0	0	0	0	0	0	0	0	0	0	0	0	0	0	0	0	0	0	0
g__Desulfuromonas	NA	NA	NA	NA	no	0	0	0	0	0	0	0	0	0	0	0	0	0	0	0	0	0	0	0	0	0	0	0	0	0	0	0	0	0	0	0	0	0	0	0	0	0	0	0	0	0	0	0	0
g__Cupriavidus	NA	NA	NA	NA	no	0	0	0	0	0	0	0	0	0	0	0	0	0	0	0	0	0	0	0	0	0	0	0	0	0	0	0	0	0	0	0	0	0	0	0	0	0	0	0	0	0	0	0	0
g__Aquicella	NA	NA	NA	NA	no	0	0	0	0	0	0	0	0	0	0	0	0	0	0	0	0	0	0	0	0	0	0	0	0	0	0	0	0	0	0	0	0	0	0	0	0	0	0	0	0	0	0	0	0
g__Marinilabiliaceae_unclassified	NA	NA	NA	NA	no	0	0	0	0	0	0	0	0	0	0	0	0	0	0	0	0	0	0	0	0	0	0	0	0	0	0	0	0	0	0	0	0	0	0	0	0	0	0	0	0	0	0	0	0
g__Fulvivirga	NA	NA	NA	NA	no	0	0	0	0	0	0	0	0	0	0	0	0	0	0	0	0	0	0	0	0	0	0	0	0	0	0	0	0	0	0	0	0	0	0	0	0	0	0	0	0	0	0	0	0
g__Gammaproteobacteria_unclassified	NA	NA	NA	NA	no	0	0	0	0	0	0	0	0	0	0	0	0	0	0	0	0	0	0	0	0	0	0	0	0	0	0	0	0	0	0	0	0	0	0	0	0	0	0	0	0	0	0	0	0
g__Solirubrobacterales_unclassified	NA	NA	NA	NA	no	0	0	0	0	0	0	0	0	0	0	0	0	0	0	0	0	0	0	0	0	0	0	0	0	0	0	0	0	0	0	0	0	0	0	0	0	0	0	0	0	0	0	0	0
g__Hyphomicrobiaceae_unclassified	NA	NA	NA	NA	no	0	0	0	0	0	0	0	0	0	0	0	0	0	0	0	0	0	0	0	0	0	0	0	0	0	0	0	0	0	0	0	0	0	0	0	0	0	0	0	0	0	0	0	0
g__Thioalkalispiraceae_unclassified	NA	NA	NA	NA	no	0	0	0	0	0	0	0	0	0	0	0	0	0	0	0	0	0	0	0	0	0	0	0	0	0	0	0	0	0	0	0	0	0	0	0	0	0	0	0	0	0	0	0	0
g__Crocinitomix	NA	NA	NA	NA	no	0	0	0	0	0	0	0	0	0	0	0	0	0	0	0	0	0	0	0	0	0	0	0	0	0	0	0	0	0	0	0	0	0	0	0	0	0	0	0	0	0	0	0	0
g__Gp10	NA	NA	NA	NA	no	0	0	0	0	0	0	0	0	0	0	0	0	0	0	0	0	0	0	0	0	0	0	0	0	0	0	0	0	0	0	0	0	0	0	0	0	0	0	0	0	0	0	0	0
g__Saprospiraceae_unclassified	NA	NA	NA	NA	no	0	0	0	0	0	0	0	0	0	0	0	0	0	0	0	0	0	0	0	0	0	0	0	0	0	0	0	0	0	0	0	0	0	0	0	0	0	0	0	0	0	0	0	0
g__Rickettsia	NA	NA	NA	NA	no	0	0	0	0	0	0	0	0	0	0	0	0	0	0	0	0	0	0	0	0	0	0	0	0	0	0	0	0	0	0	0	0	0	0	0	0	0	0	0	0	0	0	0	0
g__Anaerolinea	NA	NA	NA	NA	no	0	0	0	0	0	0	0	0	0	0	0	0	0	0	0	0	0	0	0	0	0	0	0	0	0	0	0	0	0	0	0	0	0	0	0	0	0	0	0	0	0	0	0	0
g__Verrucomicrobium	NA	NA	NA	NA	no	0	0	0	0	0	0	0	0	0	0	0	0	0	0	0	0	0	0	0	0	0	0	0	0	0	0	0	0	0	0	0	0	0	0	0	0	0	0	0	0	0	0	0	0
g__Deltaproteobacteria_unclassified	NA	NA	NA	NA	no	0	0	0	0	0	0	0	0	0	0	0	0	0	0	0	0	0	0	0	0	0	0	0	0	0	0	0	0	0	0	0	0	0	0	0	0	0	0	0	0	0	0	0	0
g__Mizugakiibacter	NA	NA	NA	NA	no	0	0	0	0	0	0	0	0	0	0	0	0	0	0	0	0	0	0	0	0	0	0	0	0	0	0	0	0	0	0	0	0	0	0	0	0	0	0	0	0	0	0	0	0
g__Thermoleophilum	NA	NA	NA	NA	no	0	0	0	0	0	0	0	0	0	0	0	0	0	0	0	0	0	0	0	0	0	0	0	0	0	0	0	0	0	0	0	0	0	0	0	0	0	0	0	0	0	0	0	0
g__Actinobacteria_unclassified	NA	NA	NA	NA	no	0	0	0	0	0	0	0	0	0	0	0	0	0	0	0	0	0	0	0	0	0	0	0	0	0	0	0	0	0	0	0	0	0	0	0	0	0	0	0	0	0	0	0	0
g__Fontimonas	NA	NA	NA	NA	no	0	0	0	0	0	0	0	0	0	0	0	0	0	0	0	0	0	0	0	0	0	0	0	0	0	0	0	0	0	0	0	0	0	0	0	0	0	0	0	0	0	0	0	0
g__Chromatiales_unclassified	NA	NA	NA	NA	no	0	0	0	0	0	0	0	0	0	0	0	0	0	0	0	0	0	0	0	0	0	0	0	0	0	0	0	0	0	0	0	0	0	0	0	0	0	0	0	0	0	0	0	0
g__Flavitalea	NA	NA	NA	NA	no	0	0	0	0	0	0	0	0	0	0	0	0	0	0	0	0	0	0	0	0	0	0	0	0	0	0	0	0	0	0	0	0	0	0	0	0	0	0	0	0	0	0	0	0
g__Actinotalea	NA	NA	NA	NA	no	0	0	0	0	0	0	0	0	0	0	0	0	0	0	0	0	0	0	0	0	0	0	0	0	0	0	0	0	0	0	0	0	0	0	0	0	0	0	0	0	0	0	0	0
g__Tepidamorphus	NA	NA	NA	NA	no	0	0	0	0	0	0	0	0	0	0	0	0	0	0	0	0	0	0	0	0	0	0	0	0	0	0	0	0	0	0	0	0	0	0	0	0	0	0	0	0	0	0	0	0
g__Acidaminococcus	NA	NA	NA	NA	no	0	0	0	0	0	0	0	0	0	0	0	0	0	0	0	0	0	0	0	0	0	0	0	0	0	0	0	0	0	0	0	0	0	0	0	0	0	0	0	0	0	0	0	0
g__Litorilinea	NA	NA	NA	NA	no	0	0	0	0	0	0	0	0	0	0	0	0	0	0	0	0	0	0	0	0	0	0	0	0	0	0	0	0	0	0	0	0	0	0	0	0	0	0	0	0	0	0	0	0
g__Rhodanobacter	NA	NA	NA	NA	no	0	0	0	0	0	0	0	0	0	0	0	0	0	0	0	0	0	0	0	0	0	0	0	0	0	0	0	0	0	0	0	0	0	0	0	0	0	0	0	0	0	0	0	0
g__Serpens	NA	NA	NA	NA	no	0	0	0	0	0	0	0	0	0	0	0	0	0	0	0	0	0	0	0	0	0	0	0	0	0	0	0	0	0	0	0	0	0	0	0	0	0	0	0	0	0	0	0	0
g__Alcaligenes	NA	NA	NA	NA	no	0	0	0	0	0	0	0	0	0	0	0	0	0	0	0	0	0	0	0	0	0	0	0	0	0	0	0	0	0	0	0	0	0	0	0	0	0	0	0	0	0	0	0	0
g__Colwellia	NA	NA	NA	NA	no	0	0	0	0	0	0	0	0	0	0	0	0	0	0	0	0	0	0	0	0	0	0	0	0	0	0	0	0	0	0	0	0	0	0	0	0	0	0	0	0	0	0	0	0
g__Brevifollis	NA	NA	NA	NA	no	0	0	0	0	0	0	0	0	0	0	0	0	0	0	0	0	0	0	0	0	0	0	0	0	0	0	0	0	0	0	0	0	0	0	0	0	0	0	0	0	0	0	0	0
g__Thalassospira	NA	NA	NA	NA	no	0	0	0	0	0	0	0	0	0	0	0	0	0	0	0	0	0	0	0	0	0	0	0	0	0	0	0	0	0	0	0	0	0	0	0	0	0	0	0	0	0	0	0	0
g__Acetanaerobacterium	NA	NA	NA	NA	no	0	0	0	0	0	0	0	0	0	0	0	0	0	0	0	0	0	0	0	0	0	0	0	0	0	0	0	0	0	0	0	0	0	0	0	0	0	0	0	0	0	0	0	0
g__Rhodobacter	NA	NA	NA	NA	no	0	0	0	0	0	0	0	0	0	0	0	0	0	0	0	0	0	0	0	0	0	0	0	0	0	0	0	0	0	0	0	0	0	0	0	0	0	0	0	0	0	0	0	0
g__Aliidongia	NA	NA	NA	NA	no	0	0	0	0	0	0	0	0	0	0	0	0	0	0	0	0	0	0	0	0	0	0	0	0	0	0	0	0	0	0	0	0	0	0	0	0	0	0	0	0	0	0	0	0
g__Alishewanella	NA	NA	NA	NA	no	0	0	0	0	0	0	0	0	0	0	0	0	0	0	0	0	0	0	0	0	0	0	0	0	0	0	0	0	0	0	0	0	0	0	0	0	0	0	0	0	0	0	0	0
g__Dermacoccaceae_unclassified	NA	NA	NA	NA	no	0	0	0	0	0	0	0	0	0	0	0	0	0	0	0	0	0	0	0	0	0	0	0	0	0	0	0	0	0	0	0	0	0	0	0	0	0	0	0	0	0	0	0	0
g__Methylocaldum	NA	NA	NA	NA	no	0	0	0	0	0	0	0	0	0	0	0	0	0	0	0	0	0	0	0	0	0	0	0	0	0	0	0	0	0	0	0	0	0	0	0	0	0	0	0	0	0	0	0	0
g__Erythrobacter	NA	NA	NA	NA	no	0	0	0	0	0	0	0	0	0	0	0	0	0	0	0	0	0	0	0	0	0	0	0	0	0	0	0	0	0	0	0	0	0	0	0	0	0	0	0	0	0	0	0	0
g__Labrys	NA	NA	NA	NA	no	0	0	0	0	0	0	0	0	0	0	0	0	0	0	0	0	0	0	0	0	0	0	0	0	0	0	0	0	0	0	0	0	0	0	0	0	0	0	0	0	0	0	0	0
g__Methylocystis	NA	NA	NA	NA	no	0	0	0	0	0	0	0	0	0	0	0	0	0	0	0	0	0	0	0	0	0	0	0	0	0	0	0	0	0	0	0	0	0	0	0	0	0	0	0	0	0	0	0	0
g__Methylopila	NA	NA	NA	NA	no	0	0	0	0	0	0	0	0	0	0	0	0	0	0	0	0	0	0	0	0	0	0	0	0	0	0	0	0	0	0	0	0	0	0	0	0	0	0	0	0	0	0	0	0
[truncated: 51 more columns]
