# Supplementary material for: Human oral microbiome dysbiosis as a novel non-invasive biomarker in detection of colorectal cancer
Source: Theranostics. 2020 Sep 18;10(25):11595–606. doi: 10.7150/thno.49515 (PMC7545992; doi:10.7150/thno.49515)
Supplement: Supplementary file 2 — Supplementary tables. [file thnov10p11595s2.zip › thno_49515i2_9.xlsx]

## Sheet: Sheet1
Genus	log2FC	wilcox.test.p_value	q_value	significance	regulation	mean	mean_Group1	mean_Group3	ZS1	ZS8	ZS19	ZS20	ZS21	ZS23	ZS24	ZS44	ZS50	ZS51	ZS52	ZS53	ZS54	ZS55	ZS56	ZS57	ZS58	ZS62	ZS63	ZS65	ZS67	ZS68	ZS70	ZS71	ZS73	ZS79	ZS80	ZS81	ZS82	ZS83	ZS84	ZS85	ZS94	ZS95	a251	a252	a253	a254	a256	a257	a258
g__Veillonella	-1.33	0	0	yes	down	2.0926	0.9921	2.489	0.420901	0.048636	0.468554	1.44071	0.646837	2.65636	0.639289	0.103289	2.67319	0.069934	0.126576	0.027406	2.93867	1.08383	0.009525	0.156174	0.95518	0.169815	0.080524	0.339937	0.350756	0.124977	1.3285	0.345071	7.32867	0.167361	0.704429	1.69234	0.026956	0.47534	0.111906	5.297	0.736562	0.207197	1.63914	4.08327	0.251275	0.698393	0.127026	0.13872	2.43409
g__Actinomyces	-1.36	0	0	yes	down	1.6133	0.7486	1.9248	0.461965	0.637129	0.627959	0.595678	0.259795	4.78385	0.249788	0.047672	3.26988	0.028797	0.56706	0.032544	0.41325	1.3322	0.200019	0.195217	0.310857	0.691997	0.429461	0.132849	0.701512	0.510935	0.275949	0.305858	0.939378	0.539274	1.04798	2.15882	0.017971	0.300214	0.559528	1.84361	0.18414	0.916031	0.868869	2.48199	0.133028	0.173053	0.228647	0.14739	0.425443
g__Gemella	0.56	0.0002	0.0253	yes	up	5.9644	7.8163	5.2973	21.62	6.06002	3.76775	4.24824	8.31875	1.24204	28.4801	6.44632	0.930843	6.23239	16.2473	2.95982	3.39128	14.4905	17.4874	2.74768	3.41943	8.51199	15.3157	3.16102	13.9462	4.89248	2.84622	10.2619	2.9018	3.30631	5.0638	5.0038	5.10962	16.258	5.04197	10.5131	2.96975	9.01854	3.10574	1.0008	3.56958	6.89122	11.3612	14.0281	1.42977
g__Prevotella	-0.64	0.0005	0.038	yes	down	4.9586	3.5106	5.4802	1.67847	0.355041	2.00947	6.39084	0.721065	4.29905	3.25148	32.552	9.07572	1.35344	0.764518	0.246651	10.3641	2.78295	4.01467	2.56223	1.36777	4.2751	0.450934	2.69214	2.94931	0.521963	5.01833	0.411732	8.41257	7.33413	2.08442	3.48774	1.12016	1.93352	0.547094	1.87059	1.37909	0.370774	13.298	14.0352	1.02727	5.24722	0.691022	1.27449	3.91268
g__Fusobacterium	-0.7	0.0007	0.038	yes	down	1.9526	1.3385	2.1738	0.410635	0.486358	0.420249	1.76395	0.827104	3.99455	0.533446	0.092696	4.06349	0.006171	0.435421	0.061663	0.531322	1.72171	0.257167	2.09858	0.367377	2.29675	0.187889	0.464971	1.37338	0.268333	2.08933	0.552898	4.31277	1.6922	1.43773	0.946518	0.212651	0.957827	0.292198	1.62777	3.91005	0.44711	3.34607	4.47558	0.864681	2.46601	0.482699	0.901682	0.906682
g__Cyanobacteria_unclassified	0.94	0.0007	0.038	yes	up	0.0104	0.0161	0.0084	0	0	0.096609	0.041559	0	0.008013	0	0.002648	0.065636	0	0.015189	0	0.026238	0.005645	0	0	0.124343	0.029718	0.075156	0.054702	0.024701	0.11395	0.007884	0.027449	0.045638	0	0	0.01356	0	0.003574	0.149207	0	0	0	0	0	0	0	0	0	0
g__Brachybacterium	1.32	0.0007	0.038	yes	up	0.0025	0.0045	0.0018	0	0.014591	0	0	0	0	0	0	0	0	0.010126	0	0	0	0	0	0	0	0	0	0.014821	0	0	0	0	0	0	0	0	0	0	0	0	0	0	0.008006	0	0.012361	0.015243	0.01734	0.006974
g__Lysobacter	-Inf	0.0019	0.0902	yes	down	0.0284	0	0.0387	0	0	0	0	0	0	0	0	0	0	0	0	0	0	0	0	0	0	0	0	0	0	0	0	0	0	0	0	0	0	0	0	0	0	0	0	0	0	0	0	0
g__Saccharibacteria_genera_incertae_sedis	-0.95	0.0022	0.0929	yes	down	0.6595	0.3912	0.7562	0.092393	0	0.183557	0.600296	0.19087	0.552907	0.067739	0.074156	1.33659	0.014398	0.055693	0.017129	0.118071	0.079029	0.090485	0.131772	0.050868	1.41371	0.064419	0.113312	1.07203	0.047785	0.327197	1.15285	0.209173	0.580184	0.199203	0.132892	0.017971	0.293066	0.055953	1.20059	0.231155	0.141767	0.973626	1.01681	0.243884	0.197775	0.645292	0.615571	0.836937
g__Campylobacter	-0.72	0.0045	0.171	yes	down	0.6295	0.4256	0.703	0.030798	0.233452	0.164235	0.498707	0.24389	1.81097	0.224386	0.031781	1.07405	0.160438	0.16708	0.01199	0.406691	0.191928	0.019049	0.283065	0.768666	0.658034	0.03221	0.105498	0.103745	0.018379	0.544014	0.188221	0.741614	1.34261	0.513886	0.287481	0.053912	0.607577	0.006217	0.46315	0.144962	0.054526	2.28001	1.35308	0.406474	0.766378	0.284538	0.667591	0.188311
g__Sphaerochaeta	-1.9	0.0059	0.2038	yes	down	0.0075	0.0025	0.0093	0	0	0	0	0	0	0	0	0	0	0	0	0	0	0	0	0	0	0	0	0	0	0	0	0	0	0	0	0	0	0	0	0	0	0	0.048038	0	0	0	0	0
g__Alloprevotella	-0.81	0.0078	0.247	yes	down	0.5692	0.3672	0.6419	0.102659	0.053499	0.173896	0.263207	0.153756	0.825354	0.182049	0.042375	0.954711	0	0.025315	0.003426	0.885536	0.112899	0.076198	0.693021	0.158255	0.356612	0.085892	0.37901	0.335935	0.003676	0.74112	0.015685	2.04229	0.758703	0.326231	0.214255	0.035941	0.29664	0.006217	0.202347	0.07444	0.032715	2.42174	2.09768	0.051733	0.210136	0.025405	0.06936	0.216209
g__Micrococcus	1.18	0.0088	0.2572	yes	up	0.0118	0.02	0.0088	0.010266	0	0.038644	0	0	0.024039	0	0	0	0	0.015189	0.003426	0.045917	0.225797	0	0.014641	0.146951	0	0.03221	0	0	0.187466	0	0.054898	0	0	0	0	0	0	0.223811	0	0	0	0	0	0	0	0	0.07803	0.020923
g__Propionibacteriaceae_unclassified	-1.76	0.0096	0.2606	yes	down	0.0319	0.0116	0.0392	0	0	0.009661	0	0	0	0	0	0	0	0	0	0	0	0	0	0	0.004245	0	0	0.064223	0	0	0	0	0	0.005774	0.008136	0	0	0	0.053959	0.027425	0.010905	0.080108	0.032026	0	0	0.020324	0	0.034872
g__Dialister	-0.77	0.011	0.2755	yes	down	0.1559	0.1026	0.1751	0.061595	0	0.062796	0	0.02651	0.336552	0.004234	0.932253	0.256579	0.002057	0.020252	0.017129	0.360774	0	0	0.019522	0	0.144343	0	0.035166	0.064223	0.055137	0.114322	0	0.114094	0.635971	0.075062	0.043393	0	0	0.049736	0.053959	0.019589	0.010905	0.326596	0.60048	0.066514	0.123609	0.020324	0	0.041847
g__Treponema	-0.77	0.0116	0.2755	yes	down	1.6811	1.1081	1.8876	0.195052	0.510676	0.309149	0.036941	0.21738	0.789294	0.135478	0.015891	3.5742	0.037024	0.21771	0.005139	0.524762	0.903189	0.023812	0.424597	0.486068	0.152834	0.048314	0.855703	2.08477	0.011027	3.33504	0.003921	1.10672	2.43975	0.329118	0.569538	0.047921	0.264475	0.012434	0.535096	0.133208	0.065431	8.25733	9.70376	0.827729	3.72064	0.528428	1.31784	0.041847
g__Pantoea	2.46	0.0142	0.3174	yes	up	0.0004	0.0011	0.0002	0	0	0	0.009235	0.031812	0	0	0	0	0	0	0	0	0	0	0	0	0	0.005368	0.011722	0	0	0	0	0	0	0	0	0	0	0	0	0	0	0	0	0	0	0	0	0
g__Thermomonas	-Inf	0.0163	0.3213	yes	down	0.0064	0	0.0087	0	0	0	0	0	0	0	0	0	0	0	0	0	0	0	0	0	0	0	0	0	0	0	0	0	0	0	0	0	0	0	0	0	0	0	0	0	0	0	0	0
g__Gp4	1.22	0.0169	0.3213	yes	up	0.0679	0.1172	0.0502	0	0.029181	0	0.023088	0	0.008013	0	0.010594	0	0	0.010126	0	0.734667	0.005645	0.042861	0	0	0	0.026841	0.011722	1.73402	1.34902	0.224701	0.643087	0.559063	0	0	0	0.00599	0	1.26826	0	0	0.005453	0	0	0	0	0	0	0
g__Streptococcus	0.21	0.0177	0.3213	yes	up	44.2513	49.2221	42.4606	64.4698	70.7213	79.9585	31.377	63.9415	8.14135	41.7951	20.9042	39.0059	22.1445	62.0829	23.0722	48.3962	44.7022	56.8816	65.9736	31.1762	48.1978	68.2789	73.3404	41.078	57.2652	60.2436	56.7799	43.5993	54.515	37.7331	35.7426	72.6908	49.95	56.1455	40.8157	57.8554	66.2214	25.7025	18.0785	77.7326	47.707	50.8257	51.0838	41.4772
g__Anaerococcus	Inf	0.0182	0.3213	yes	up	0.0019	0.007	0	0	0	0	0	0	0	0	0	0	0	0	0.364838	0	0	0	0	0	0	0	0	0	0	0	0	0	0	0	0	0	0.042888	0	0	0	0	0	0	0	0	0	0	0
g__Anaerostipes	2.06	0.0186	0.3213	yes	up	0.0173	0.0393	0.0094	0.005133	0	0	0	0	0	0	0.007945	0	0.94	0	0.40766	0	0	0	0	0	0	0	0	0	0	0	0	0	0.04091	0.002887	0	0	0	0	0	0.007836	0	0	0.064051	0	0	0	0	0
g__Asteroleplasma	-1.69	0.0227	0.3464	yes	down	0.0174	0.0066	0.0213	0	0	0	0	0	0	0	0	0	0	0	0	0	0	0	0	0	0	0	0	0	0	0	0	0	0	0	0	0	0	0	0	0	0	0.030811	0.176141	0	0	0	0	0
g__Bradyrhizobium	1.22	0.0233	0.3464	yes	up	0.0033	0.0056	0.0024	0	0	0	0	0	0	0	0	0	0	0	0.003426	0.00656	0	0	0.00488	0	0.008491	0.005368	0.019537	0.00494	0.106598	0	0	0.015213	0	0	0	0	0	0.118122	0	0	0	0	0	0	0	0	0	0
g__Capnocytophaga	-0.77	0.0237	0.3464	yes	down	0.7179	0.4726	0.8062	0.035931	0.06809	0.202879	0.697266	0.058321	1.25005	0.135478	0.045024	0.42962	0.1193	0.273404	0.051386	0.131191	0.41208	0.157158	0.351391	0	0.764169	0.134207	0.050795	0.414979	0.007352	0.220759	0.184299	0.502016	0.617376	1.37133	1.45639	0.203666	0.525375	0	0.634021	0.521078	0.239913	0.684003	1.14492	0.229104	0.247219	0.370916	0.424831	0.92063
g__Acholeplasma	-2.79	0.0237	0.3464	yes	down	0.0257	0.0048	0.0333	0	0	0	0	0	0	0	0	0	0	0	0	0	0	0	0.00488	0	0	0	0	0.049402	0	0.090669	0	0.026622	0	0	0.037969	0	0	0	0	0	0	0.036973	0	0	0.024722	0	0	0
g__Stomatobaculum	-0.49	0.029	0.391	yes	down	0.0412	0.0317	0.0446	0.005133	0.126453	0.067626	0.323236	0	0.516848	0	0.010594	0.005967	0	0.025315	0	0.039357	0.016935	0	0.009761	0.011304	0.008491	0	0.003907	0	0	0.059132	0	0.030425	0	0	0.010848	0	0.010722	0	0.049463	0.031343	0	0.006162	0.104083	0.059123	0	0.005081	0	0
g__Lactobacillus	-2.35	0.0296	0.391	yes	down	0.0832	0.0208	0.1057	0.010266	0	0.014491	0	0	0.008013	0	0	0	0.002057	0.005063	0.003426	0.026238	0.067739	0	0	0	0	0	0	0	0.022055	0	0	0.049441	0.007438	0.069288	0.005424	0.053912	0.03574	0.037302	0.044966	0.050932	0.027263	0.012324	0.31225	0.014781	0.00618	0	0	0.020923
g__Enhydrobacter	-0.49	0.0302	0.391	yes	down	0.0213	0.0164	0.023	0	0	0.038644	0	0.005302	0.004007	0.004234	0.015891	0.011934	0.012341	0.045567	0.001713	0.039357	0.039515	0	0	0.033912	0	0	0.011722	0.024701	0.242602	0.015769	0	0.007606	0	0.008661	0.018985	0.002995	0	0.211377	0	0	0	0	0.048038	0.00739	0.024722	0	0.01734	0
g__Lachnoanaerobaculum	-0.88	0.0311	0.391	yes	down	0.2229	0.1376	0.2536	0.051329	0.072954	0.130422	0.498707	0.010604	1.00966	0.131245	0.026484	0.13724	0	0.020252	0.005139	0.059036	0.321761	0.009525	0.102489	0.016956	0.254723	0.021473	0.062517	0.103745	0.062489	0.078843	0.003921	0.695976	0.275216	0.054853	0.295617	0.017971	0.121515	0.043519	0.094429	0.454474	0.027263	0.191028	0.280224	0.022171	0.012361	0.015243	0	0.139489
g__Anaeroglobus	-1.23	0.0334	0.391	yes	down	0.0369	0.0185	0.0435	0	0	0.082118	0	0.053019	0.14023	0	0	0	0	0.010126	0	0	0	0	0	0	0.059435	0	0	0	0	0.007884	0	0	0.018596	0.020209	0.016273	0	0.082202	0	0.02698	0	0	0.018487	0.11209	0	0.037083	0	0.02601	0
g__Leptotrichia	-0.83	0.0345	0.391	yes	down	1.7756	1.128	2.0089	0.57489	1.23535	0.787364	1.24215	0.43476	8.01314	0.275191	0.045024	1.44997	0.03291	0.263278	0.070227	0.118071	1.1177	0.085722	0.449	0.683886	0.912757	0.418725	0.269605	1.49195	0.492557	2.17606	0.113717	1.23983	1.31657	6.78157	8.29356	0.083862	0.929235	0.435188	0.512613	1.3595	0.130862	1.32487	1.07286	0.864681	0.698393	0.381078	0.13872	1.71572
g__Peptostreptococcus	-0.66	0.0345	0.391	yes	down	0.0775	0.0544	0.0858	0.025665	0	0.014491	0.101588	0.021208	0.076125	0.025402	0.002648	0.065636	0	0	0	0.078714	0.039515	0.019049	0.053685	0.186514	0.05519	0.005368	0.085961	0.414979	0	0.090669	0	0.224386	0.290092	0.014435	0.027121	0.002995	0.003574	0	0.044966	0.023507	0.016358	0.228001	0.144115	0.073904	0.037083	0	0.00867	0.013949
g__Streptophyta	-1.94	0.0368	0.391	yes	down	0.5453	0.1763	0.6783	0.015399	0.184816	0.077287	0.018471	0.461269	0.232381	0.127011	0	0.101438	0.263282	0.61769	0.08393	0.2755	0	0.004762	0.034163	1.5995	0.012736	0.021473	0.003907	0.177848	0.169087	0.007884	0.027449	0.003803	0.029753	0.127028	0.073226	0.173715	2.23016	0.161641	0.089932	0.286005	0	0.098595	0.216173	0.00739	0.024722	0.589401	0	0.041847
g__Neisseria	0.24	0.0392	0.391	yes	up	4.6222	5.2045	4.4124	2.15584	2.28102	2.70022	15.1736	3.2713	1.95921	2.01524	1.10175	3.70547	3.58722	1.71637	1.39255	5.85766	6.75699	0.776264	6.59834	0.734754	7.42093	0.960919	3.98937	1.85752	5.25271	2.10115	0.396047	3.66624	3.70797	18.754	6.1944	5.31628	7.56255	5.55176	8.93925	10.0259	4.60741	5.49667	2.32186	2.43884	1.76143	5.03531	5.47078	3.61278
g__Spartobacteria_genera_incertae_sedis	2.41	0.0406	0.391	yes	up	0.0101	0.0249	0.0047	0	0	0	0	0	0	0	0	0	0	0	0	0.104952	0	0	0	0.005652	0	0	0.003907	0.350756	0.301415	0.059132	0.133323	0.13311	0	0	0	0	0	0.335717	0	0.003918	0.010905	0	0	0	0	0	0	0
g__Selenomonas	-0.47	0.0414	0.391	yes	down	0.4623	0.3609	0.4988	0.020532	0.004864	0.169066	0.009235	0.100737	3.56585	0.004234	0.002648	0.733934	0	0.096198	0.005139	0.83962	0.180638	0.009525	0.009761	0.011304	0.759924	0.075156	0.3204	0.350756	0.220548	0.969764	0.03137	0.216779	1.08227	0.147237	0.987199	0.020966	0.407434	0.192726	0.044966	0.101865	0.005453	0.78876	1.4972	0.133028	0.191595	0.111783	0.01734	0.188311
g__Atopobium	-1.06	0.0418	0.391	yes	down	0.0876	0.0488	0.1016	0.030798	0	0	0.129294	0	0.076125	0.071973	0.010594	0.298347	0.002057	0.005063	0.005139	0.570679	0	0	0.00488	0	0.106135	0	0.023444	0.034582	0.062489	0.11038	0	0.041835	0.178518	0.051966	0.089499	0	0.05361	0.037302	0.01349	0.043097	0	0.067784	0.232186	0	0.018541	0	0	0.013949
g__SR1_genera_incertae_sedis	-1.04	0.0438	0.391	yes	down	0.2307	0.1296	0.2671	0	0	0.043474	0.286295	0	0.080131	0.012701	0.013242	0.537025	0.014398	0.005063	0	0	0	0.009525	0.107369	0	0.263214	0	0.093776	0.00494	0.018379	0.342965	0.078425	0.247205	0.074383	0.011548	0.06509	0.014975	0.028592	0.006217	0.220334	0.368281	0.076336	0.764111	0.928743	0.036952	0.105068	0.05081	0.11271	0.013949
g__Fretibacterium	-0.87	0.0442	0.391	yes	down	0.0847	0.0527	0.0963	0.030798	0.004864	0.019322	0	0	0.016026	0	0	0.35205	0.012341	0.035441	0	0.00656	0.090319	0	0.00488	0.050868	0	0.016105	0.152385	0.034582	0	0.165569	0	0.022819	0.137608	0.129915	0.048818	0	0.05361	0	0.085435	0	0	0.160217	0.352282	0.022171	0.080346	0.005081	0.10404	0.027898
g__Cloacibacterium	1.66	0.0448	0.391	yes	up	0.001	0.0019	0.0006	0	0	0	0	0	0	0	0	0	0	0	0	0	0.02258	0	0	0	0	0	0	0	0.029406	0	0	0	0	0	0	0	0	0.043519	0	0	0	0	0	0	0	0	0	0
g__Pseudomonas	0.9	0.0455	0.391	yes	up	0.0973	0.1477	0.0792	0.046196	0.009727	0.057965	0.046177	1.02858	0	0	0.007945	0.053702	0.010284	0.005063	0.010277	0.150869	0.01129	0.004762	0	0.067823	0.046699	0.037578	0.054702	6.05177	0.11395	0.063074	0.09411	0.06085	0	0	0.002712	0	0	0.130556	0.008993	0	0	0	0.072058	0.014781	0	0	0	0.020923
g__Psychrobacter	0.05	0.0456	0.391	yes	up	0.0026	0.0027	0.0026	0	0	0	0	0.084831	0	0	0	0	0	0	0	0	0	0	0	0	0	0	0	0	0.014703	0	0.003921	0	0	0	0	0	0	0.006217	0	0	0	0	0	0	0	0	0	0
g__Thermoflavimicrobium	1.04	0.046	0.391	yes	up	0.002	0.0033	0.0016	0	0.029181	0	0	0	0	0	0	0	0	0	0	0	0	0.004762	0	0	0	0	0	0.00494	0.040434	0.015769	0.043134	0.022819	0	0	0	0	0	0.031085	0	0	0	0	0	0	0	0	0	0
g__Howardella	-3.25	0.0463	0.391	yes	down	0.0015	0.0002	0.0019	0	0	0	0	0	0	0	0	0	0	0	0	0.00656	0	0	0	0	0	0	0	0	0	0	0	0	0	0	0	0	0	0	0	0	0	0	0	0.00739	0	0	0	0
g__Eubacterium	-0.69	0.0502	0.4147	no	down	0.1534	0.1057	0.1705	0.107792	0.029181	0.120761	0.032324	0.021208	0.240394	0.029636	0.005297	0.638463	0.065821	0.096198	0.518996	0.163988	0.062094	0.028574	0.063446	0.022608	0.114625	0.048314	0.210995	0.079044	0	0.141917	0.003921	0.201567	0.21571	0.187655	0.105771	0.01198	0.096497	0.006217	0.314762	0.105783	0.010905	0.271136	0.160128	0.17737	0.309023	0.025405	0.03468	0.034872
g__Chujaibacter	-Inf	0.0527	0.418	no	down	0.0029	0	0.004	0	0	0	0	0	0	0	0	0	0	0	0	0	0	0	0	0	0	0	0	0	0	0	0	0	0	0	0	0	0	0	0	0	0	0	0	0	0	0	0	0
g__Gemmatimonas	0.29	0.0528	0.418	no	up	0.0193	0.0223	0.0182	0	0.019454	0	0.027706	0	0.004007	0	0.002648	0	0	0	0	0.111512	0	0.014287	0	0	0	0	0	0.370517	0.224223	0.051248	0.019606	0.140717	0	0	0	0	0	0.304632	0	0	0	0	0	0	0	0	0	0
g__Paludibacter	-1.01	0.054	0.4188	no	down	0.0959	0.0549	0.1107	0.020532	0	0	0.013853	0.068925	0.116191	0	0	0.250612	0	0	0.001713	0	0	0	0.00488	0	0.216515	0	0.011722	0.064223	0	0	0.007843	0	0.316126	0.020209	0	0	0.03574	0	0.103422	0.015672	0.005453	0.14173	0.432346	0.022171	0.080346	0.030486	0.00867	0
g__Sphingobacterium	-6.11	0.0551	0.4188	no	down	0.0051	0.0001	0.0069	0	0	0	0	0	0	0	0	0	0	0	0	0	0	0	0	0	0	0	0	0	0	0	0	0	0	0	0	0	0	0	0	0	0.005453	0	0	0	0	0	0	0
g__Intrasporangiaceae_unclassified	0.9	0.058	0.4294	no	up	0.0192	0.0292	0.0156	0	0	0	0	0.005302	0	0	0.021188	0	0.014398	0	0	0.00656	0.02258	0	0	0	0	0	0.003907	0.054342	0.536666	0	0.015685	0	0	0.002887	0.016273	0.020966	0.282345	0.596829	0	0	0	0	0	0	0	0	0.0867	0
g__Pasteurellaceae_unclassified	1.84	0.0609	0.4294	no	up	0.0012	0.0025	0.0007	0	0.009727	0	0	0	0	0	0	0	0	0	0	0	0	0	0	0	0	0	0.007815	0	0	0	0	0.034228	0	0	0	0	0	0	0	0	0.005453	0	0	0	0	0	0.03468	0
g__Catenibacterium	2.8	0.0623	0.4294	no	up	0.0062	0.0167	0.0024	0	0	0	0	0	0	0	0	0	0.002057	0.005063	0.9592	0	0	0	0.00488	0	0	0	0	0	0	0	0	0	0	0	0	0	0	0	0	0	0	0	0	0	0	0	0	0
g__Tannerella	-0.08	0.0637	0.4294	no	down	0.1969	0.1887	0.1999	0.010266	0.014591	0.048305	0.041559	0.021208	3.85032	0	0	0.704099	0	0.005063	0.005139	0.019679	0.02258	0.004762	0.00488	0.152603	0.301422	0.021473	0.023444	0.128446	0.011027	0.169512	0.011764	0.121701	0.167361	0.300248	0.105771	0.002995	0.046462	0.006217	0.103422	0.027425	0.010905	0.44984	0.592474	0.147809	0.203956	0.086378	0	0.006974
g__Gp7	2.04	0.064	0.4294	no	up	0.0031	0.007	0.0017	0	0	0	0.004618	0	0	0	0	0	0	0	0	0.052476	0	0.004762	0	0	0	0	0	0.064223	0.102922	0.027595	0.023528	0.034228	0	0	0	0	0	0.093255	0	0	0	0	0	0	0	0	0	0
g__Sphingomonas	-0.29	0.0655	0.4294	no	down	0.1005	0.0862	0.1057	0.025665	0.009727	0.289827	0.041559	0.360532	0.032053	0.016935	0.010594	0.21481	0.008228	0.182269	0.001713	0.085274	0.304826	0.038099	0.00488	0.344769	0.025472	0.161048	0.10159	0.933702	0.25363	0.043363	0.203906	0.159732	0	0.008661	0.005424	0.020966	0.117941	0.323283	0.004497	0	0.010905	0	0.080064	0	0.018541	0.005081	0.06936	0.006974
g__Sphingobium	-Inf	0.0666	0.4294	no	down	0.0063	0	0.0086	0	0	0	0	0	0	0	0	0	0	0	0	0	0	0	0	0	0	0	0	0	0	0	0	0	0	0	0	0	0	0	0	0	0	0	0	0	0	0	0	0
g__Brochothrix	-0.5	0.0668	0.4294	no	down	0.0094	0.0072	0.0102	0.010266	0	0.014491	0	0	0	0	0	0	0	0	0	0	0	0	0	0	0	0.005368	0	0.024701	0.025731	0.007884	0	0.019016	0	0	0	0	0	0	0	0.003918	0	0	0	0	0.024722	0.010162	0.20808	0.055796
g__Massilia	-2.71	0.0674	0.4294	no	down	0.0076	0.0015	0.0098	0	0	0	0	0.068925	0	0	0	0	0	0.005063	0	0	0	0	0	0	0	0	0.003907	0	0	0	0	0	0.003719	0	0	0	0	0	0	0	0	0	0	0	0	0	0	0
g__Parasutterella	2	0.0678	0.4294	no	up	0.0063	0.014	0.0035	0	0	0	0	0	0	0	0.002648	0	0.012341	0	0.736528	0	0	0	0	0	0	0	0	0	0	0	0	0	0.011157	0.043305	0	0	0	0	0	0	0	0	0	0	0	0	0	0
g__Delftia	0.39	0.0732	0.4445	no	up	0.0299	0.0362	0.0276	0.005133	0.097272	0	0	0	0	0	0.007945	0.13724	0.010284	0	0	0.013119	0.135478	0.052386	0	0.175211	0.008491	0.03221	0.066424	0.21737	0.268333	0.031537	0.019606	0.053244	0	0	0	0	0.010722	0.298415	0.035973	0.039179	0.005453	0	0.184147	0.014781	0.012361	0.045729	0.01734	0.006974
g__Stenotrophomonas	0.35	0.0734	0.4445	no	up	0.0191	0.0227	0.0178	0.015399	0.092408	0.00483	0	0.047718	0.008013	0	0	0.017901	0.002057	0.015189	0.001713	0.026238	0.124189	0.014287	0.019522	0.067823	0	0.010737	0.007815	0.083984	0.04411	0.015769	0.035291	0.045638	0	0	0.005424	0	0	0.068387	0	0	0.016358	0	0.08807	0	0.030902	0.005081	0.320791	0
g__Porphyromonas	-0.61	0.0737	0.4445	no	down	1.7436	1.2565	1.9191	0.549225	0.364768	0.458893	1.75933	0.869519	1.54654	1.07113	0.116532	4.69002	0.057593	0.33416	0.488164	1.23975	1.26446	1.03343	1.06393	0.418245	0.89153	0.354305	1.6567	2.18852	0.238927	1.7306	1.16854	0.813874	1.73311	1.77262	1.60555	0.116808	0.550393	0.211377	1.3265	0.697383	0.136314	4.30121	3.31465	2.71229	4.09765	1.33123	1.43055	0.383596
g__Gemmiger	2.44	0.0753	0.4471	no	up	0.0366	0.0914	0.0168	0	0	0	0	0	0	0	0.235712	0	2.90022	0.005063	2.01089	0	0	0	0	0	0	0	0	0	0.011027	0	0.003921	0	0	0	0.016273	0	0	0.006217	0	0	0	0	0	0	0	0	0	0
g__Clostridiaceae_1_unclassified	-5.49	0.0841	0.4764	no	down	0.0033	0.0001	0.0045	0	0	0	0	0	0	0	0	0	0	0	0	0	0	0	0	0	0.004245	0	0	0	0	0	0	0	0	0	0	0	0	0	0	0	0	0	0	0	0	0	0	0
g__Luteimonas	-Inf	0.0845	0.4764	no	down	0.006	0	0.0081	0	0	0	0	0	0	0	0	0	0	0	0	0	0	0	0	0	0	0	0	0	0	0	0	0	0	0	0	0	0	0	0	0	0	0	0	0	0	0	0	0
g__Firmicutes_unclassified	-0.87	0.0859	0.4764	no	down	0.0566	0.0352	0.0643	0	0	0	0	0	0.016026	0	0	0.107405	0	0.005063	0	0	0.016935	0	0.00488	0.022608	0	0	0.007815	0	0.154383	0.070958	0	0.003803	0.137608	0.011548	0.029833	0	0	0.180292	0.01349	0	0	0.203352	0.424339	0	0.00618	0	0	0
g__Gp2	1.87	0.0865	0.4764	no	up	0.002	0.0044	0.0012	0	0	0	0	0	0	0	0	0	0	0	0	0	0	0	0	0	0	0	0	0.148207	0.051461	0	0	0	0	0	0	0	0	0.055953	0	0	0	0	0	0	0	0	0	0
g__Acidobacterium	1.74	0.0865	0.4764	no	up	0.0014	0.003	0.0009	0	0	0	0	0	0	0	0	0	0	0	0	0.078714	0	0	0	0	0	0	0	0.088924	0.003676	0	0	0	0	0	0	0	0	0	0	0	0	0	0	0	0	0	0	0
g__Megasphaera	0.65	0.0884	0.4799	no	up	0.0808	0.11	0.0702	0.035931	0	0.009661	0.055412	0.100737	0.092151	0.029636	4.264	0.065636	0.002057	0	0	0.104952	0.03387	0	0	0	0.004245	0	0.011722	0	0	0.015769	0	0.015213	0.029753	0	0.016273	0.002995	0	0	0.040469	0.007836	0	0.110919	0.560448	0	0	0.005081	0	0.132515
g__Bacillus	2.98	0.0927	0.4849	no	up	0.0404	0.1128	0.0143	0	0	0	0.004618	0	0	0	0	0	0	0	0	0.00656	4.09258	0.019049	0	0	0	0.085892	0.007815	0	0.110274	0	0.003921	0	0	0.008661	0.027121	1.5844	0	0.068387	0	0	0	0.030811	0	0	0	0	0	0
g__Nitrospira	0.75	0.0954	0.4849	no	up	0.0067	0.0096	0.0057	0	0.014591	0	0.004618	0	0	0	0	0	0	0	0	0.032798	0	0.014287	0	0	0	0	0	0.054342	0.077192	0.039421	0.101953	0.136913	0	0	0	0	0	0.080821	0	0	0	0	0	0	0	0	0	0
g__Gallicola	Inf	0.0957	0.4849	no	up	0.0009	0.0032	0	0	0	0	0	0	0	0	0	0	0	0	0.188414	0	0	0	0	0	0	0	0	0	0	0	0	0	0	0	0	0	0	0	0	0	0	0	0	0	0	0	0	0
g__Peptoniphilaceae_unclassified	Inf	0.0957	0.4849	no	up	0.0006	0.0022	0	0	0	0	0	0	0	0	0	0	0	0	0.126751	0	0	0	0	0	0	0	0	0	0	0	0	0	0	0	0	0	0	0	0	0	0	0	0	0	0	0	0	0
g__Butyricimonas	Inf	0.0957	0.4849	no	up	0.0004	0.0017	0	0	0	0	0	0	0	0	0	0	0	0	0.09592	0	0	0	0	0	0	0	0	0	0	0	0	0	0	0	0	0	0	0	0	0	0	0	0	0	0	0	0	0
g__Mycoplasma	-0.57	0.0981	0.4905	no	down	0.2087	0.1535	0.2286	0.015399	0.029181	0.00483	0	0.132549	0.036059	0.029636	0	0.733934	0	0.121513	0	0.091833	0.118544	0	0.102489	0.050868	0.127361	0.010737	0.168015	0	0	0.449403	0.003921	0.121701	0.107855	0.153011	0.070514	0	0.175125	0	0.080939	0.023507	0	1.05373	1.3771	0.00739	0.822002	0.025405	0.0867	0
g__Gp6	-0.97	0.1048	0.5097	no	down	0.0317	0.0186	0.0364	0	0	0	0.009235	0	0	0	0	0	0	0.010126	0	0.111512	0	0	0	0	0.004245	0	0.007815	0.335935	0.128653	0.011826	0.121559	0.136913	0	0	0	0	0	0.161641	0	0	0	0	0	0	0	0	0	0
g__Aestuariicoccus	-5.46	0.1065	0.5097	no	down	0.0033	0.0001	0.0044	0	0	0	0	0	0	0	0.005297	0	0	0	0	0	0	0	0	0	0	0	0	0	0	0	0	0	0	0	0	0	0	0	0	0	0	0	0	0	0	0	0	0
g__Salinimicrobium	-Inf	0.1074	0.5097	no	down	0.006	0	0.0082	0	0	0	0	0	0	0	0	0	0	0	0	0	0	0	0	0	0	0	0	0	0	0	0	0	0	0	0	0	0	0	0	0	0	0	0	0	0	0	0	0
g__Novosphingobium	-5.86	0.1078	0.5097	no	down	0.0043	0.0001	0.0058	0	0	0	0	0	0	0	0	0	0	0	0	0	0	0	0	0	0	0	0	0	0	0	0	0	0	0	0	0	0	0	0	0	0	0	0	0	0	0	0	0
g__Phocaeicola	-1.26	0.1092	0.5097	no	down	0.02	0.0099	0.0237	0	0	0	0	0	0.004007	0.012701	0	0.053702	0	0	0	0.013119	0	0	0	0.016956	0.016982	0	0.007815	0	0	0.051248	0	0	0.033472	0.005774	0.002712	0.00599	0	0	0	0.007836	0	0.098595	0.072058	0	0	0	0	0
g__Lachnoclostridium	Inf	0.1104	0.5097	no	up	0.0005	0.0019	0	0	0	0	0	0	0	0	0	0	0.049365	0	0.061663	0	0	0	0	0	0	0	0	0	0	0	0	0	0	0	0	0	0	0	0	0	0	0	0	0	0	0	0	0
g__Formosa	-5.25	0.1158	0.5097	no	down	0.0028	0.0001	0.0038	0	0	0	0	0	0	0	0	0	0.002057	0	0	0	0	0	0	0	0	0	0	0	0	0	0	0	0	0	0	0	0	0	0	0	0	0	0	0	0	0	0	0
g__Dehalococcoides	1.17	0.1158	0.5097	no	up	0.0016	0.0027	0.0012	0	0	0	0.004618	0	0	0	0	0	0	0	0	0	0	0	0	0	0	0	0	0.153147	0	0	0	0	0	0	0	0	0	0	0	0	0	0	0	0	0	0	0	0
g__Brevundimonas	-2.47	0.116	0.5097	no	down	0.0121	0.0028	0.0155	0	0	0	0	0	0.004007	0	0.002648	0	0	0	0.001713	0.032798	0	0.023812	0	0	0	0	0	0	0.025731	0	0	0	0	0	0	0	0	0.012434	0	0	0	0	0.016013	0.00739	0.00618	0	0.01734	0
g__Holdemanella	2.23	0.1166	0.5097	no	up	0.023	0.0546	0.0116	0	0	0	0	0	0	0	0.352243	0	2.80149	0.005063	0	0	0	0	0	0	0	0	0	0	0	0	0	0	0	0	0	0	0	0	0	0	0.005453	0	0	0	0	0	0	0
g__Morococcus	0.46	0.1167	0.5097	no	up	0.0105	0.0132	0.0096	0	0	0.00483	0.004618	0	0	0.004234	0	0	0	0	0	0.045917	0.01129	0	0.024402	0	0	0.005368	0.003907	0.00494	0.040434	0.003942	0	0.003803	0	0.040418	0.002712	0.017971	0	0.018651	0.058456	0.031343	0.016358	0.018487	0	0	0.00618	0	0	0
g__Parvimonas	-0.65	0.1183	0.5108	no	down	0.1334	0.0941	0.1476	0.061595	0.06809	0.1111	0.023088	0	0.068112	0.038103	0.005297	0.877141	0.002057	0.106324	0	0.091833	0.005645	0	0.097609	0.118691	0.080662	0.021473	0.125034	0	0	0.291718	0	0.114094	0.189676	0.095271	0.103059	0.002995	0.05361	0	0.103422	0.262498	0.02181	0.456002	0.592474	0	0.086527	0.005081	0.03468	0.041847
g__Latescibacteria_genera_incertae_sedis	1.15	0.1219	0.5205	no	up	0.0012	0.002	0.0009	0	0	0	0	0	0	0	0	0	0	0	0	0	0	0	0	0	0	0	0	0.014821	0.047785	0.011826	0	0	0	0	0	0	0	0.043519	0	0	0	0	0	0	0	0	0	0
g__Chloroplast_unclassified	-2.64	0.1253	0.5254	no	down	0.0043	0.0009	0.0056	0	0	0	0	0	0	0	0	0	0	0	0	0	0	0	0	0	0	0	0	0	0	0	0	0	0	0	0	0	0	0	0	0	0	0	0	0	0	0	0	0
g__Bacteroides	0.07	0.127	0.5254	no	up	0.3251	0.3367	0.3209	0.066728	0	0.00483	0.004618	0	0.008013	0	0.301923	0.083537	0.514223	0.060756	16.3698	0.026238	0.005645	0	0.029283	0.096083	0.012736	0	0.015629	0.118565	0.080867	0	0	0.007606	0.074383	0.112593	0.01356	0.017971	0	0.068387	0	0	0.005453	0.221839	0.432346	0.00739	0.074166	0	0.01734	0
g__Pyramidobacter	-0.39	0.1272	0.5254	no	down	0.0095	0.0077	0.0101	0	0	0	0	0	0	0	0	0	0	0	0	0	0	0	0	0.02826	0	0	0	0	0	0.023653	0	0	0	0.002887	0	0	0	0	0	0	0	0	0.128102	0	0	0	0	0
g__Peptococcus	-0.65	0.1299	0.5308	no	down	0.0985	0.0695	0.109	0.005133	0.014591	0.009661	0.106206	0	0.116191	0	0.002648	0.286413	0.002057	0.015189	0	0.00656	0.005645	0.019049	0.048804	0.129995	0.072172	0	0.089868	0.108685	0.003676	0.193164	0.011764	0.315661	0.260339	0.046192	0.010848	0.00599	0.021444	0	0.071946	0.070522	0	0.369731	0.280224	0.022171	0.074166	0.005081	0.06069	0
g__Gp1	1.29	0.1338	0.5367	no	up	0.0077	0.0137	0.0056	0	0	0	0.004618	0	0	0	0	0	0	0	0	0.032798	0	0	0	0	0	0	0	0.508843	0.080867	0.031537	0.03137	0.049441	0	0	0	0	0	0.055953	0	0	0	0	0	0	0	0	0	0
g__Clostridiales_unclassified	0.38	0.135	0.5367	no	up	0.028	0.0336	0.0259	0	0	0	0	0	0	0	0	0	0	0	1.18187	0	0	0	0.014641	0	0	0	0	0	0	0.047306	0	0	0	0	0	0	0.039314	0	0	0	0	0.19719	0.264211	0	0.012361	0	0	0
g__Rothia	-0.18	0.1365	0.5367	no	down	3.1786	2.8997	3.2791	2.51514	4.78576	2.60844	0.415589	1.28307	4.267	1.07113	0.683299	3.00137	0.633523	2.92137	0.135316	1.66612	4.06435	0.595295	0.478282	49.1663	2.73827	3.05454	0.629078	1.06709	1.6247	0.808137	0.705827	0.479197	0.870277	5.9097	12.2315	0.044926	0.982845	1.85266	2.80588	2.1039	1.66303	0.431353	1.21697	0.288227	0.648949	0.553834	1.00572	2.08537
g__Pedobacter	-Inf	0.137	0.5367	no	down	0.0022	0	0.003	0	0	0	0	0	0	0	0	0	0	0	0	0	0	0	0	0	0	0	0	0	0	0	0	0	0	0	0	0	0	0	0	0	0	0	0	0	0	0	0	0
g__Sutterella	-0.31	0.1428	0.5537	no	down	0.0039	0.0033	0.0041	0	0	0	0	0	0	0	0.100641	0	0	0	0.046247	0	0	0	0	0	0	0	0	0	0	0	0	0	0	0	0	0	0	0.006217	0	0	0	0.024649	0.016013	0	0	0	0	0
g__Granulicatella	0.51	0.1497	0.5746	no	up	2.2111	2.8302	1.9881	0.903398	0.40854	1.26558	10.6853	2.65627	0.376618	0.969517	0.233063	2.50612	0.775449	0.496177	0.77935	1.43654	1.38865	5.19573	2.55735	2.21556	2.79346	2.0131	2.46943	1.14119	1.06598	2.9566	14.2655	3.82977	0.896311	2.376	2.44088	2.83335	2.7055	1.05689	6.39417	4.91302	3.03708	2.71753	0.760608	0.968147	5.92707	4.84732	0.771632	2.72004
g__Butyricicoccus	0.58	0.1542	0.586	no	up	0.0096	0.0127	0.0085	0.005133	0	0	0	0	0.004007	0	0.074156	0	0.407265	0	0.241513	0	0	0	0	0	0	0	0	0	0	0	0	0	0	0	0	0	0	0	0	0	0	0	0	0	0	0	0	0
g__Neisseriaceae_unclassified	0.04	0.1586	0.5967	no	up	0.4367	0.4448	0.4338	0.118058	0.063226	0.415419	0.965091	0.159058	0.12821	0.038103	0.047672	0.143207	0.183064	1.14931	0.058237	1.02329	2.44426	0.119059	3.88482	0.033912	0.169815	0.016105	0.109405	0.019761	0.136004	0.106437	0.007843	0.505819	0.435138	0.560079	0.295617	0.035941	0.028592	0.186509	0.350735	2.56229	0.02181	0.289623	0.440352	0.066514	0.197775	0.396321	0.02601	0.313851
g__Anaerovorax	-0.53	0.1641	0.6091	no	down	0.0675	0.0509	0.0735	0.020532	0.179952	0	0.027706	0	0.004007	0	0.015891	0.519124	0	0	0	0	0.112899	0	0.063446	0.016956	0.046699	0	0.015629	0.143266	0	0.102495	0.003921	0.030425	0.055787	0.072175	0.032545	0	0	0	0.008993	0	0.010905	0.351245	0.232186	0	0.290482	0.020324	0.01734	0
g__Veillonellaceae_unclassified	-0.63	0.1653	0.6091	no	down	0.6123	0.4367	0.6755	0.195052	0.184816	0.024152	0.041559	0.074227	1.35422	0.046571	0	0.972612	0.02674	0.091135	0.01199	0.288619	0.095964	0.142871	1.14202	0.067823	0.241987	0.150311	1.21518	0.247011	0.036758	0.48094	0.050976	0.441165	0.327284	0.034644	0.919397	0.973404	0.150107	0.043519	0.292279	0.99906	0.076336	0.603895	0.91273	1.855	3.81335	0	0.05202	1.46464
g__Butyrivibrio	-0.76	0.1667	0.6091	no	down	0.1574	0.1042	0.1766	0	0.092408	0.043474	0.009235	0	0.124204	0.025402	0.002648	0.441554	0.002057	0.060756	0.003426	0.059036	0.039515	0	0.073206	0.05652	0.004245	0	0.250068	0.093864	0	0.299602	0	0.083669	0.018596	0.138576	0.067802	0	0.05361	0	0.080939	0.003918	0.010905	0.825733	0.82466	0.029562	0.13597	0.045729	0.242761	0.013949
g__Solobacterium	-0.38	0.1685	0.6098	no	down	0.0178	0.0146	0.019	0.010266	0	0	0.004618	0	0.060099	0	0	0	0	0	0	0	0	0	0	0	0	0	0	0	0	0	0	0	0.048349	0.002887	0.021697	0	0	0	0.004497	0	0	0.160217	0.240192	0	0.00618	0	0	0.006974
g__Lautropia	0.4	0.1736	0.6132	no	up	2.1057	2.5563	1.9434	0.164254	0.316132	0.149744	0.013853	1.54287	0.076125	1.07959	0.492611	0.668298	0.582101	0.491114	0.1199	0.124631	3.39261	0.252405	0.175695	1.8934	1.57504	0.697874	0.605634	1.58581	7.93604	0.208933	1.34107	0.574276	0.431419	2.22877	0.490887	0.071882	2.92709	7.84582	0.449661	2.51136	1.55943	1.76239	5.8767	1.75153	0.327565	3.52624	10.1613	0.306877
g__Castellaniella	4.49	0.1742	0.6132	no	up	0.0013	0.0045	0.0002	0	0	0	0	0	0	0	0	0	0	0	0	0	0	0	0	0	0	0	0	0	0.084543	0	0	0	0	0	0	0	0.032166	0.14299	0	0	0	0	0	0	0	0	0	0
g__Streptomyces	-4.04	0.1753	0.6132	no	down	0.0025	0.0002	0.0033	0	0	0	0	0	0	0.004234	0	0	0	0	0	0	0	0	0	0	0	0	0	0	0	0	0	0	0	0	0	0	0	0	0	0	0.005453	0	0	0	0	0	0	0
g__Corynebacterium	0.34	0.1759	0.6132	no	up	1.1268	1.3296	1.0538	0.215584	0.189679	0.31881	0.064647	0.132549	34.148	0.025402	0.129774	0.059669	0.09256	0.916409	0.030831	0.078714	0.146768	0.185732	0.024402	0.129995	2.40289	1.95405	0.246161	0.988045	0.599155	0.378444	0.039213	0.030425	0.078102	2.64738	8.04133	0.008985	0.650465	0.553311	0.989253	0.105783	0.043621	0.616219	0.968775	0.192151	0.074166	0.198161	0.10404	0.118566
g__Defluviitoga	1.81	0.1824	0.6301	no	up	0.0017	0.0035	0.001	0	0	0	0	0	0	0	0	0	0	0	0	0	0	0.014287	0	0	0	0	0	0.158087	0	0	0	0	0.033472	0	0	0	0	0	0	0	0	0	0	0	0	0	0	0
g__Actinobaculum	-0.06	0.1893	0.6337	no	down	0.1095	0.1064	0.1106	0.010266	0	0.053135	0	0.090133	2.1355	0	0.002648	0	0.028797	0.445547	0	0.013119	0.107254	0	0	0.005652	0.004245	0.252308	0	0.113625	0	0.043363	0.023528	0.022819	0.029753	1.022	0.588522	0	0	0	0.319259	0	0	0.036973	0.056045	0	0	0	0	0
g__Sporobacter	2.09	0.191	0.6337	no	up	0.0015	0.0034	0.0008	0	0	0	0	0	0	0	0	0	0	0	0.193553	0	0	0	0	0	0	0	0	0	0	0	0	0	0	0.002887	0	0	0	0	0	0	0	0	0	0	0	0	0	0
g__Edaphobacter	2.2	0.1922	0.6337	no	up	0.002	0.0046	0.001	0	0	0	0	0	0	0	0	0	0	0	0	0	0	0	0	0	0	0	0	0.019761	0.11395	0	0.019606	0.015213	0	0	0	0	0	0.087038	0	0.003918	0.005453	0	0	0	0	0	0	0
g__Filifactor	-0.39	0.1929	0.6337	no	down	0.21	0.171	0.2241	0.046196	0.072954	0.033813	0	0.079529	0.224368	0.105843	0	0.745868	0	0.065819	0	0.00656	0.067739	0	0.234261	0.322161	0.042454	0.005368	0.296956	0.765735	0	0.693815	0.011764	0.574276	0.104136	0.34644	0.13018	0.01198	0.060758	0	0.202347	0.05485	0.027263	0.739463	0.352282	0.16998	0.828183	0.020324	0.19941	0.020923
g__Kurthia	3.71	0.1981	0.6337	no	up	0.005	0.0157	0.0012	0	0	0	0	0	0	0	0	0.095471	0	0	0.001713	0	0	0	0	0	0	0	0	0	0	0	0	0	0	0	0	0	0	0	0	0	0	0	0	0	0	0	0.606901	0
g__Ruminococcus	-2.25	0.1983	0.6337	no	down	0.0633	0.0168	0.08	0	0	0	0	0	0	0	0.002648	0	0.524508	0.005063	0.315166	0	0	0	0	0	0	0	0	0.014821	0	0	0	0	0	0.020209	0	0	0.021444	0	0	0	0.005453	0	0	0	0	0	0	0
g__Dorea	1.43	0.2122	0.6337	no	up	0.0104	0.0194	0.0072	0	0	0	0	0	0	0	0.113883	0	0.680832	0	0.313453	0.00656	0	0	0	0	0	0	0	0	0	0	0	0	0	0	0	0.00599	0	0	0	0.003918	0	0	0	0	0	0	0	0
g__Peptostreptococcaceae_incertae_sedis	-0.69	0.2131	0.6337	no	down	0.0349	0.0241	0.0388	0	0	0.00483	0	0.042416	0.020033	0	0	0	0	0.005063	0.005139	0.059036	0	0	0.014641	0	0	0	0.003907	0.093864	0.003676	0.035479	0.039213	0	0.014877	0	0.021697	0.002995	0.007148	0	0.02698	0.019589	0.010905	0.209514	0.168135	0.00739	0.024722	0	0.11271	0.027898
g__Aeromonas	1.86	0.2138	0.6337	no	up	0.0073	0.0156	0.0043	0	0	0	0	0.005302	0	0	0.005297	0	0	0	0	0	0	0	0	0	0	0	0	0	0.485205	0.003942	0	0	0	0.002887	0.018985	0	0	0.385452	0	0	0	0	0	0	0	0	0	0
g__unclassified	-1.29	0.2154	0.6337	no	down	0.0089	0.0043	0.0105	0	0	0	0	0	0	0	0	0	0	0	0	0	0	0	0	0	0	0	0	0	0	0	0	0	0	0	0	0	0	0	0	0	0	0.043135	0.080064	0.022171	0.018541	0	0	0
g__Propionibacterium	-1.13	0.2156	0.6337	no	down	0.0101	0.0054	0.0118	0	0.038909	0	0	0	0	0.008467	0	0.005967	0	0	0.001713	0	0	0	0	0	0	0	0	0	0	0	0	0	0	0	0	0	0	0	0.02698	0.007836	0	0.006162	0.008006	0.014781	0	0	0.03468	0.013949
g__Staphylococcus	-0.92	0.2169	0.6337	no	down	0.0232	0.0141	0.0266	0	0	0.00483	0	0.037114	0.016026	0	0.002648	0.029835	0.028797	0.020252	0.003426	0	0.005645	0.004762	0	0.016956	0	0	0	0.123506	0.018379	0.007884	0.027449	0.083669	0.08554	0	0.01356	0	0.046462	0.049736	0.049463	0	0.005453	0	0.024019	0	0	0.015243	0	0
g__Paracoccus	0.68	0.2225	0.6337	no	up	0.0044	0.0061	0.0038	0	0.034045	0.019322	0	0	0	0	0	0.053702	0	0	0	0	0.016935	0.009525	0	0	0	0	0	0.088924	0.025731	0.007884	0	0.053244	0	0	0	0	0.01787	0.024868	0	0	0	0	0	0	0	0	0	0
g__Micromonospora	-4.64	0.2265	0.6337	no	down	0.0019	0.0001	0.0025	0	0	0	0	0	0	0.008467	0	0	0	0	0	0	0	0	0	0	0	0	0	0	0	0	0	0	0	0	0	0	0	0	0	0	0	0	0	0	0	0	0	0
g__Ohtaekwangia	-Inf	0.2268	0.6337	no	down	0.0086	0	0.0117	0	0	0	0	0	0	0	0	0	0	0	0	0	0	0	0	0	0	0	0	0	0	0	0	0	0	0	0	0	0	0	0	0	0	0	0	0	0	0	0	0
g__Sphingosinicella	-Inf	0.2268	0.6337	no	down	0.0025	0	0.0033	0	0	0	0	0	0	0	0	0	0	0	0	0	0	0	0	0	0	0	0	0	0	0	0	0	0	0	0	0	0	0	0	0	0	0	0	0	0	0	0	0
g__Cytophagaceae_unclassified	-Inf	0.2268	0.6337	no	down	0.0038	0	0.0052	0	0	0	0	0	0	0	0	0	0	0	0	0	0	0	0	0	0	0	0	0	0	0	0	0	0	0	0	0	0	0	0	0	0	0	0	0	0	0	0	0
g__Dolosigranulum	-Inf	0.2268	0.6337	no	down	0.0021	0	0.0029	0	0	0	0	0	0	0	0	0	0	0	0	0	0	0	0	0	0	0	0	0	0	0	0	0	0	0	0	0	0	0	0	0	0	0	0	0	0	0	0	0
g__Neorhizobium	-Inf	0.2268	0.6337	no	down	0.0001	0	0.0002	0	0	0	0	0	0	0	0	0	0	0	0	0	0	0	0	0	0	0	0	0	0	0	0	0	0	0	0	0	0	0	0	0	0	0	0	0	0	0	0	0
g__Campylobacterales_unclassified	-Inf	0.2268	0.6337	no	down	0.0017	0	0.0024	0	0	0	0	0	0	0	0	0	0	0	0	0	0	0	0	0	0	0	0	0	0	0	0	0	0	0	0	0	0	0	0	0	0	0	0	0	0	0	0	0
g__Pontibacter	-Inf	0.2268	0.6337	no	down	0.0016	0	0.0021	0	0	0	0	0	0	0	0	0	0	0	0	0	0	0	0	0	0	0	0	0	0	0	0	0	0	0	0	0	0	0	0	0	0	0	0	0	0	0	0	0
g__Flavitalea	-Inf	0.2268	0.6337	no	down	0.0009	0	0.0013	0	0	0	0	0	0	0	0	0	0	0	0	0	0	0	0	0	0	0	0	0	0	0	0	0	0	0	0	0	0	0	0	0	0	0	0	0	0	0	0	0
g__Serpens	-Inf	0.2268	0.6337	no	down	0.0007	0	0.0009	0	0	0	0	0	0	0	0	0	0	0	0	0	0	0	0	0	0	0	0	0	0	0	0	0	0	0	0	0	0	0	0	0	0	0	0	0	0	0	0	0
g__Colwellia	-Inf	0.2268	0.6337	no	down	0.001	0	0.0014	0	0	0	0	0	0	0	0	0	0	0	0	0	0	0	0	0	0	0	0	0	0	0	0	0	0	0	0	0	0	0	0	0	0	0	0	0	0	0	0	0
g__Rheinheimera	-Inf	0.2268	0.6337	no	down	0.0011	0	0.0014	0	0	0	0	0	0	0	0	0	0	0	0	0	0	0	0	0	0	0	0	0	0	0	0	0	0	0	0	0	0	0	0	0	0	0	0	0	0	0	0	0
g__Alishewanella	-Inf	0.2268	0.6337	no	down	0.0016	0	0.0022	0	0	0	0	0	0	0	0	0	0	0	0	0	0	0	0	0	0	0	0	0	0	0	0	0	0	0	0	0	0	0	0	0	0	0	0	0	0	0	0	0
g__Desulfobulbus	-0.08	0.2353	0.6527	no	down	0.0055	0.0053	0.0056	0	0	0	0	0	0.004007	0	0	0.089504	0	0	0	0	0	0.019049	0	0	0.004245	0	0.046888	0	0	0.015769	0	0	0	0.005774	0.010848	0	0	0	0	0	0	0.012324	0	0.014781	0	0.030486	0	0
g__Coriobacteriaceae_unclassified	-1.13	0.2378	0.6545	no	down	0.0039	0.0021	0.0046	0	0	0	0	0	0	0	0	0	0	0	0.010277	0	0	0	0	0.016956	0	0	0.003907	0	0	0.011826	0	0.011409	0	0.002887	0.002712	0	0	0	0	0.003918	0	0.006162	0	0	0.037083	0	0	0
g__Tepidimonas	-1.5	0.2394	0.6545	no	down	0.0014	0.0006	0.0017	0	0	0	0	0	0	0	0	0	0	0	0	0.00656	0	0	0	0	0	0	0	0	0.014703	0	0	0	0	0	0	0.002995	0.007148	0.006217	0	0	0	0	0	0	0	0	0	0
g__Schwartzia	-0.55	0.2414	0.6552	no	down	0.0332	0.0247	0.0362	0	0	0.00483	0	0	0.01202	0	0	0.035802	0	0.015189	0	0.013119	0.02258	0	0	0	0.072172	0.016105	0.042981	0	0	0.106437	0	0.030425	0.014877	0.008661	0.059666	0	0	0	0.004497	0.003918	0	0.123244	0.288231	0.00739	0	0	0	0
g__Alphaproteobacteria_unclassified	-1.37	0.2452	0.6552	no	down	0.0048	0.0022	0.0057	0	0.014591	0	0	0	0	0	0	0	0	0	0	0	0	0	0	0.02826	0	0	0	0	0.003676	0.007884	0	0.019016	0	0	0	0	0	0	0	0	0	0.049298	0	0	0	0	0	0
g__Eikenella	-1.01	0.2454	0.6552	no	down	0.1119	0.064	0.1291	0.005133	0.087544	0.014491	0.069265	0	0.064105	0.004234	0	0.065636	0.010284	0.030378	0.005139	0.150869	0.141123	0.009525	0.097609	0	0.008491	0.042946	0.019537	0.103745	0.055137	0.011826	0.019606	0.06085	0.029753	0.340666	0.574962	0.002995	0.246605	0.074604	0.022483	0.082276	0.005453	0.043135	0.104083	0	0.067985	0.030486	0.00867	0.118566
g__Bacteroidales_unclassified	-2.22	0.2581	0.6552	no	down	0.0181	0.0049	0.0229	0.005133	0	0.00483	0	0	0.004007	0	0	0	0	0	0	0	0	0	0.00488	0.02826	0	0	0.003907	0.039522	0	0.007884	0	0	0.029753	0	0.010848	0	0	0	0	0	0.010905	0.024649	0.024019	0	0	0	0	0
g__Nitrosospira	1.21	0.2698	0.6552	no	up	0.0048	0.0083	0.0036	0	0	0	0	0	0	0	0	0	0	0	0	0	0	0.028574	0	0	0	0	0	0.167968	0.084543	0	0.054898	0.038031	0	0	0	0	0	0.105689	0	0	0	0	0	0	0	0	0	0
g__Coprobacillus	7.39	0.2739	0.6552	no	up	0.0045	0.0168	0.0001	0	0	0	0	0	0	0	0	0	0.898863	0	0.073653	0	0	0	0	0	0	0	0	0	0	0	0	0	0	0	0	0	0	0	0	0	0	0	0	0	0	0	0	0
g__Faucicola	-0.72	0.2817	0.6552	no	down	0.0034	0.0023	0.0038	0	0	0	0	0	0	0	0	0	0	0	0	0	0	0	0	0	0.004245	0	0	0	0	0	0	0	0	0	0	0	0	0	0	0	0	0	0.11209	0	0	0	0	0
g__Gaiella	-1.44	0.2824	0.6552	no	down	0.0047	0.0021	0.0057	0	0	0	0	0	0	0	0	0	0	0	0	0.019679	0	0.014287	0	0	0	0.005368	0	0.014821	0.018379	0.003942	0.039213	0	0	0	0	0	0	0.006217	0	0	0	0	0	0	0	0	0	0
g__Bacillaceae_1_unclassified	-5.73	0.2839	0.6552	no	down	0.0039	0.0001	0.0053	0	0	0	0	0	0	0	0	0	0	0	0	0	0	0	0	0	0	0.005368	0	0	0	0	0	0	0	0	0	0	0	0	0	0	0	0	0	0	0	0	0	0
g__Parascardovia	-3.32	0.2839	0.6552	no	down	0.0008	0.0001	0.001	0	0	0	0	0	0	0	0	0	0	0	0	0	0	0	0	0	0	0	0	0	0	0	0	0	0	0	0	0	0	0	0	0	0	0	0.008006	0	0	0	0	0
g__Succiniclasticum	-0.36	0.2879	0.6552	no	down	0.0008	0.0007	0.0009	0	0	0	0	0	0	0	0	0	0	0	0	0	0	0	0	0	0	0	0	0	0	0	0	0	0.037191	0.002887	0	0	0	0	0	0	0	0	0	0	0	0	0	0
g__Micromonosporaceae_unclassified	-2.7	0.2879	0.6552	no	down	0.001	0.0002	0.0013	0	0	0	0	0	0	0	0	0	0	0	0	0	0	0	0	0.005652	0.004245	0	0	0	0	0	0	0	0	0	0	0	0	0	0	0	0	0	0	0	0	0	0	0
g__Haliangium	-3.32	0.2926	0.6552	no	down	0.0015	0.0002	0.002	0	0	0	0	0	0	0	0	0	0	0	0	0	0	0	0	0	0	0	0	0.00988	0	0	0.003921	0	0	0	0	0	0	0	0	0	0	0	0	0	0	0	0	0
g__Gp3	-3.17	0.2926	0.6552	no	down	0.0014	0.0002	0.0018	0	0	0	0	0	0	0	0	0	0	0	0	0	0	0	0	0	0	0	0	0	0.007352	0	0	0	0	0	0	0	0	0.006217	0	0	0	0	0	0	0	0	0	0
g__Pseudorhodobacter	-2.32	0.2926	0.6552	no	down	0.0016	0.0004	0.002	0	0	0.00483	0	0	0	0	0	0	0	0	0	0	0	0	0	0	0	0	0	0	0	0	0	0	0	0	0	0	0	0	0	0	0	0	0	0	0	0	0	0
g__Anaerolineaceae_unclassified	-Inf	0.2963	0.6552	no	down	0.0097	0	0.0132	0	0	0	0	0	0	0	0	0	0	0	0	0	0	0	0	0	0	0	0	0	0	0	0	0	0	0	0	0	0	0	0	0	0	0	0	0	0	0	0	0
g__Ornatilinea	-Inf	0.2963	0.6552	no	down	0.0091	0	0.0124	0	0	0	0	0	0	0	0	0	0	0	0	0	0	0	0	0	0	0	0	0	0	0	0	0	0	0	0	0	0	0	0	0	0	0	0	0	0	0	0	0
g__Iamia	-Inf	0.2963	0.6552	no	down	0.0085	0	0.0115	0	0	0	0	0	0	0	0	0	0	0	0	0	0	0	0	0	0	0	0	0	0	0	0	0	0	0	0	0	0	0	0	0	0	0	0	0	0	0	0	0
g__Chloroflexi_unclassified	-Inf	0.2963	0.6552	no	down	0.0042	0	0.0058	0	0	0	0	0	0	0	0	0	0	0	0	0	0	0	0	0	0	0	0	0	0	0	0	0	0	0	0	0	0	0	0	0	0	0	0	0	0	0	0	0
g__Dongia	-Inf	0.2963	0.6552	no	down	0.0046	0	0.0063	0	0	0	0	0	0	0	0	0	0	0	0	0	0	0	0	0	0	0	0	0	0	0	0	0	0	0	0	0	0	0	0	0	0	0	0	0	0	0	0	0
g__Diaphorobacter	-Inf	0.2963	0.6552	no	down	0.0001	0	0.0002	0	0	0	0	0	0	0	0	0	0	0	0	0	0	0	0	0	0	0	0	0	0	0	0	0	0	0	0	0	0	0	0	0	0	0	0	0	0	0	0	0
g__Cellvibrio	-Inf	0.2963	0.6552	no	down	0.002	0	0.0028	0	0	0	0	0	0	0	0	0	0	0	0	0	0	0	0	0	0	0	0	0	0	0	0	0	0	0	0	0	0	0	0	0	0	0	0	0	0	0	0	0
g__Acidobacteria_Gp1_unclassified	-Inf	0.2963	0.6552	no	down	0.0062	0	0.0085	0	0	0	0	0	0	0	0	0	0	0	0	0	0	0	0	0	0	0	0	0	0	0	0	0	0	0	0	0	0	0	0	0	0	0	0	0	0	0	0	0
g__Hyphomonas	-Inf	0.2963	0.6552	no	down	0.0011	0	0.0015	0	0	0	0	0	0	0	0	0	0	0	0	0	0	0	0	0	0	0	0	0	0	0	0	0	0	0	0	0	0	0	0	0	0	0	0	0	0	0	0	0
g__Porphyrobacter	-Inf	0.2963	0.6552	no	down	0.0015	0	0.002	0	0	0	0	0	0	0	0	0	0	0	0	0	0	0	0	0	0	0	0	0	0	0	0	0	0	0	0	0	0	0	0	0	0	0	0	0	0	0	0	0
g__Sneathia	-Inf	0.2963	0.6552	no	down	0.0013	0	0.0018	0	0	0	0	0	0	0	0	0	0	0	0	0	0	0	0	0	0	0	0	0	0	0	0	0	0	0	0	0	0	0	0	0	0	0	0	0	0	0	0	0
g__Anaerolinea	-Inf	0.2963	0.6552	no	down	0.0011	0	0.0015	0	0	0	0	0	0	0	0	0	0	0	0	0	0	0	0	0	0	0	0	0	0	0	0	0	0	0	0	0	0	0	0	0	0	0	0	0	0	0	0	0
g__Gemmobacter	-Inf	0.2963	0.6552	no	down	0.0004	0	0.0005	0	0	0	0	0	0	0	0	0	0	0	0	0	0	0	0	0	0	0	0	0	0	0	0	0	0	0	0	0	0	0	0	0	0	0	0	0	0	0	0	0
g__Actinotalea	-Inf	0.2963	0.6552	no	down	0.0007	0	0.0009	0	0	0	0	0	0	0	0	0	0	0	0	0	0	0	0	0	0	0	0	0	0	0	0	0	0	0	0	0	0	0	0	0	0	0	0	0	0	0	0	0
g__Rhodanobacter	-Inf	0.2963	0.6552	no	down	0.0017	0	0.0023	0	0	0	0	0	0	0	0	0	0	0	0	0	0	0	0	0	0	0	0	0	0	0	0	0	0	0	0	0	0	0	0	0	0	0	0	0	0	0	0	0
g__Rhodobacter	-Inf	0.2963	0.6552	no	down	0.0006	0	0.0008	0	0	0	0	0	0	0	0	0	0	0	0	0	0	0	0	0	0	0	0	0	0	0	0	0	0	0	0	0	0	0	0	0	0	0	0	0	0	0	0	0
g__Xanthomonas	-Inf	0.2963	0.6552	no	down	0.0016	0	0.0021	0	0	0	0	0	0	0	0	0	0	0	0	0	0	0	0	0	0	0	0	0	0	0	0	0	0	0	0	0	0	0	0	0	0	0	0	0	0	0	0	0
g__Paenibacillus	-1.24	0.2967	0.6552	no	down	0.0028	0.0014	0.0033	0	0	0	0	0	0	0	0	0	0	0	0	0	0	0	0	0	0	0	0	0	0	0	0	0	0	0	0	0	0	0	0	0	0	0	0	0	0	0	0	0.083694
g__Devosia	-3.52	0.2997	0.6552	no	down	0.0087	0.001	0.0115	0	0	0	0	0	0	0	0	0	0	0	0	0	0	0	0	0	0	0	0	0.029641	0	0	0.007843	0	0	0	0	0	0	0	0	0	0	0	0	0	0	0	0	0
g__Allisonella	2.68	0.3	0.6552	no	up	0.0029	0.0077	0.0012	0	0	0	0	0	0	0	0.447587	0	0	0	0	0	0	0	0	0	0	0	0	0	0	0	0	0	0	0	0	0	0	0	0	0	0	0	0	0	0	0	0	0
g__Bacteria_unclassified	-0.79	0.3055	0.6634	no	down	0.3333	0.217	0.3752	0.030798	0.510676	0.048305	0.004618	0	0.056092	0	0.002648	0.35205	0.02674	0.005063	0	0.013119	0.541914	0.028574	0.063446	0.254338	0.114625	0.016105	0.007815	0.498963	0	3.40206	0.007843	0.851905	0.185957	0.08661	0.357995	0.035941	0.057184	0	0.418184	0.043097	0.065431	0.566921	0.632506	0.051733	0.061805	0.015243	0.893012	0.181336
g__Flavonifractor	0.95	0.3076	0.6641	no	up	0.0036	0.0056	0.0029	0	0	0	0	0	0	0	0	0	0.02674	0	0.298037	0	0	0	0	0	0	0	0	0	0	0	0	0	0	0	0	0	0	0	0	0	0	0	0	0	0	0	0	0
g__Rikenella	-0.63	0.3163	0.6765	no	down	0.0272	0.0194	0.03	0	0.004864	0	0	0	0	0	0	0.07757	0	0.020252	0	0	0	0	0.014641	0.016956	0.016982	0.03221	0.011722	0	0	0.023653	0	0.022819	0.037191	0.014435	0.029833	0	0.01787	0	0.01349	0	0	0.110919	0.096077	0.00739	0.049444	0	0	0
g__Pelospora	-1.06	0.3169	0.6765	no	down	0.004	0.0022	0.0046	0	0	0	0	0	0	0	0	0	0	0	0	0	0	0	0	0	0	0	0.003907	0	0	0.015769	0	0.064654	0	0.017322	0	0	0	0	0	0	0	0	0	0	0.018541	0	0	0
g__Acidobacteria_Gp4_unclassified	1.08	0.3196	0.6785	no	up	0.0022	0.0036	0.0017	0	0	0	0	0	0	0	0	0	0	0	0	0.00656	0	0	0	0	0	0	0	0	0.11395	0	0	0	0	0	0	0	0	0.087038	0	0	0	0	0	0	0	0	0	0
g__Eggerthia	-0.87	0.3274	0.6888	no	down	0.0009	0.0006	0.0011	0	0	0	0	0	0	0	0	0	0	0	0	0	0	0	0	0	0	0	0	0	0	0	0	0	0	0	0	0	0	0	0	0	0	0	0.024019	0	0.00618	0	0	0
g__Turicibacter	-1	0.3293	0.6888	no	down	0.0038	0.0022	0.0044	0	0	0	0	0	0	0	0	0	0	0	0	0	0	0	0	0	0.012736	0	0	0	0	0	0	0	0	0.005774	0	0	0	0	0	0	0	0	0	0	0	0	0	0
g__Alistipes	-2.93	0.3299	0.6888	no	down	0.0165	0.0028	0.0214	0	0	0	0	0	0	0	0.010594	0	0	0	0.147306	0.00656	0	0	0	0	0	0	0	0	0	0	0	0	0	0	0	0	0	0	0	0	0	0	0	0	0	0	0	0
g__Moraxella	-0.6	0.3323	0.69	no	down	0.1832	0.133	0.2013	0	0	0	0	0	0.004007	0	0	0	0.030853	0	0	0	0	0	0.244021	0	4.52558	0	0.019537	0	0	0	0	0.003803	0	0	0	0	0.028592	0	0	0.003918	0	0.129406	0	0	0	0.116864	0	0
g__Catonella	-0.51	0.3451	0.6947	no	down	0.1527	0.1161	0.1659	0.005133	0.029181	0.067626	0.069265	0.021208	0.040066	0.008467	0.023836	0.411719	0.004114	0.070882	0	0.314857	0.265312	0	0.102489	0.169559	0.097644	0.005368	0.019537	0.202549	0.014703	0.335081	0.011764	0.41074	0.208271	0.005774	0.086787	0.041931	0.025018	0.024868	0.071946	0.105783	0	0.671679	0.960769	0.066514	0.148331	0.010162	0.11271	0.020923
g__Weissella	-2.54	0.3572	0.6947	no	down	0.0045	0.001	0.0058	0	0	0	0	0	0	0	0	0	0	0	0	0	0	0	0	0	0	0	0	0	0	0	0	0.041835	0	0	0	0	0	0	0	0	0	0	0	0	0	0	0	0
g__Bacteroidetes_unclassified	-0.77	0.3644	0.6947	no	down	0.1841	0.1211	0.2067	0.010266	0.004864	0.140083	0	0	0.092151	0.03387	0	0.13724	0	0.070882	0	0	0.03387	0.004762	0.039043	0.062171	0.029718	0	0.054702	0.098804	0	0.37056	0.007843	0.053244	0.122731	0.054853	0.032545	0	0.01787	0	0.134898	0.019589	0.010905	1.14617	1.20096	0.33996	0.185414	0.223566	0.00867	0
g__Oribacterium	-0.44	0.3653	0.6947	no	down	0.1494	0.1181	0.1607	0.076994	0.004864	0.038644	0.203177	0.084831	0.857406	0.029636	0.015891	0.167074	0.004114	0.126576	0.005139	0.085274	0.095964	0.023812	0.039043	0.197818	0.059435	0	0.035166	0.054342	0.136004	0.11038	0.039213	0.019016	0.226867	0.034644	0.06509	0.01198	0.064332	0.149207	0.148388	0.113619	0.016358	0.301947	0.472378	0.147809	0.018541	0.010162	0.234091	0.041847
g__Wolinella	0.28	0.3693	0.6947	no	up	0.0137	0.0158	0.013	0	0.004864	0	0	0	0.004007	0	0	0.065636	0.002057	0	0	0	0.03387	0	0.034163	0	0	0	0	0.113625	0	0.082785	0	0.026622	0.193395	0.008661	0.002712	0	0	0	0	0	0	0.073946	0.048038	0	0.043263	0	0.07803	0
g__Scardovia	-0.88	0.3706	0.6947	no	down	0.0084	0.0052	0.0096	0.005133	0	0	0	0	0	0	0	0.023868	0.002057	0.005063	0	0.085274	0	0	0	0	0	0	0	0	0	0.023653	0	0	0.04463	0.066401	0.037969	0	0	0	0	0	0	0.006162	0	0	0	0	0	0
g__Tyzzerella	0.49	0.3722	0.6947	no	up	0.0056	0.007	0.005	0	0	0	0	0	0	0	0	0	0.405208	0	0	0	0	0	0	0	0	0	0	0	0	0	0	0	0	0	0	0	0	0	0	0	0	0	0	0	0	0	0	0
g__Parabacteroides	0.09	0.3751	0.6947	no	up	0.0308	0.0322	0.0303	0.035931	0.048636	0	0	0	0	0	0.063563	0	0.028797	0	1.49875	0	0	0	0	0	0	0	0	0	0	0	0	0	0.007438	0.005774	0	0	0	0	0	0	0	0	0	0	0	0	0	0
g__Sideroxydans	1.66	0.3832	0.6947	no	up	0.0021	0.0041	0.0013	0	0	0	0	0	0	0	0	0	0	0	0	0.072155	0	0	0	0	0	0	0	0.108685	0.029406	0	0	0.007606	0	0	0	0	0	0.018651	0	0	0	0	0	0	0	0	0	0
g__Chryseobacterium	-2.08	0.3866	0.6947	no	down	0.003	0.0009	0.0038	0.005133	0	0	0	0	0	0	0	0	0	0	0	0	0	0	0	0	0	0	0	0	0	0	0.007843	0	0.018596	0	0	0	0	0	0	0	0	0	0	0	0	0	0	0.006974
g__Cytophagales_unclassified	-Inf	0.3949	0.6947	no	down	0.0066	0	0.009	0	0	0	0	0	0	0	0	0	0	0	0	0	0	0	0	0	0	0	0	0	0	0	0	0	0	0	0	0	0	0	0	0	0	0	0	0	0	0	0	0
g__Aridibacter	-Inf	0.3949	0.6947	no	down	0.0055	0	0.0075	0	0	0	0	0	0	0	0	0	0	0	0	0	0	0	0	0	0	0	0	0	0	0	0	0	0	0	0	0	0	0	0	0	0	0	0	0	0	0	0	0
g__Hydrogenophaga	-Inf	0.3949	0.6947	no	down	0.004	0	0.0055	0	0	0	0	0	0	0	0	0	0	0	0	0	0	0	0	0	0	0	0	0	0	0	0	0	0	0	0	0	0	0	0	0	0	0	0	0	0	0	0	0
g__Caldilinea	-Inf	0.3949	0.6947	no	down	0.0029	0	0.004	0	0	0	0	0	0	0	0	0	0	0	0	0	0	0	0	0	0	0	0	0	0	0	0	0	0	0	0	0	0	0	0	0	0	0	0	0	0	0	0	0
g__Heliobacterium	-Inf	0.3949	0.6947	no	down	0.0016	0	0.0022	0	0	0	0	0	0	0	0	0	0	0	0	0	0	0	0	0	0	0	0	0	0	0	0	0	0	0	0	0	0	0	0	0	0	0	0	0	0	0	0	0
g__Asprobacter	-Inf	0.3949	0.6947	no	down	0.002	0	0.0027	0	0	0	0	0	0	0	0	0	0	0	0	0	0	0	0	0	0	0	0	0	0	0	0	0	0	0	0	0	0	0	0	0	0	0	0	0	0	0	0	0
g__Tetragenococcus	-Inf	0.3949	0.6947	no	down	0.0046	0	0.0063	0	0	0	0	0	0	0	0	0	0	0	0	0	0	0	0	0	0	0	0	0	0	0	0	0	0	0	0	0	0	0	0	0	0	0	0	0	0	0	0	0
g__Bellilinea	-Inf	0.3949	0.6947	no	down	0.0015	0	0.0021	0	0	0	0	0	0	0	0	0	0	0	0	0	0	0	0	0	0	0	0	0	0	0	0	0	0	0	0	0	0	0	0	0	0	0	0	0	0	0	0	0
g__Algoriphagus	-Inf	0.3949	0.6947	no	down	0.0015	0	0.0021	0	0	0	0	0	0	0	0	0	0	0	0	0	0	0	0	0	0	0	0	0	0	0	0	0	0	0	0	0	0	0	0	0	0	0	0	0	0	0	0	0
g__Sinorhizobium	-Inf	0.3949	0.6947	no	down	0.0016	0	0.0022	0	0	0	0	0	0	0	0	0	0	0	0	0	0	0	0	0	0	0	0	0	0	0	0	0	0	0	0	0	0	0	0	0	0	0	0	0	0	0	0	0
g__Sphingobacteriales_unclassified	-Inf	0.3949	0.6947	no	down	0.0016	0	0.0021	0	0	0	0	0	0	0	0	0	0	0	0	0	0	0	0	0	0	0	0	0	0	0	0	0	0	0	0	0	0	0	0	0	0	0	0	0	0	0	0	0
g__Actinomadura	-Inf	0.3949	0.6947	no	down	0.0011	0	0.0015	0	0	0	0	0	0	0	0	0	0	0	0	0	0	0	0	0	0	0	0	0	0	0	0	0	0	0	0	0	0	0	0	0	0	0	0	0	0	0	0	0
g__Gp10	-Inf	0.3949	0.6947	no	down	0.0012	0	0.0016	0	0	0	0	0	0	0	0	0	0	0	0	0	0	0	0	0	0	0	0	0	0	0	0	0	0	0	0	0	0	0	0	0	0	0	0	0	0	0	0	0
g__Rickettsia	-Inf	0.3949	0.6947	no	down	0.0011	0	0.0015	0	0	0	0	0	0	0	0	0	0	0	0	0	0	0	0	0	0	0	0	0	0	0	0	0	0	0	0	0	0	0	0	0	0	0	0	0	0	0	0	0
g__Verrucomicrobium	-Inf	0.3949	0.6947	no	down	0.0011	0	0.0016	0	0	0	0	0	0	0	0	0	0	0	0	0	0	0	0	0	0	0	0	0	0	0	0	0	0	0	0	0	0	0	0	0	0	0	0	0	0	0	0	0
g__Mizugakiibacter	-Inf	0.3949	0.6947	no	down	0.0023	0	0.0031	0	0	0	0	0	0	0	0	0	0	0	0	0	0	0	0	0	0	0	0	0	0	0	0	0	0	0	0	0	0	0	0	0	0	0	0	0	0	0	0	0
g__Actinobacteria_unclassified	-Inf	0.3949	0.6947	no	down	0.0011	0	0.0015	0	0	0	0	0	0	0	0	0	0	0	0	0	0	0	0	0	0	0	0	0	0	0	0	0	0	0	0	0	0	0	0	0	0	0	0	0	0	0	0	0
g__Alcaligenes	-Inf	0.3949	0.6947	no	down	0.0009	0	0.0012	0	0	0	0	0	0	0	0	0	0	0	0	0	0	0	0	0	0	0	0	0	0	0	0	0	0	0	0	0	0	0	0	0	0	0	0	0	0	0	0	0
g__Brevifollis	-Inf	0.3949	0.6947	no	down	0.0008	0	0.0012	0	0	0	0	0	0	0	0	0	0	0	0	0	0	0	0	0	0	0	0	0	0	0	0	0	0	0	0	0	0	0	0	0	0	0	0	0	0	0	0	0
g__Acetanaerobacterium	-Inf	0.3949	0.6947	no	down	0.0008	0	0.0011	0	0	0	0	0	0	0	0	0	0	0	0	0	0	0	0	0	0	0	0	0	0	0	0	0	0	0	0	0	0	0	0	0	0	0	0	0	0	0	0	0
g__Seohaeicola	-Inf	0.3949	0.6947	no	down	0.0008	0	0.001	0	0	0	0	0	0	0	0	0	0	0	0	0	0	0	0	0	0	0	0	0	0	0	0	0	0	0	0	0	0	0	0	0	0	0	0	0	0	0	0	0
g__Methylocaldum	-Inf	0.3949	0.6947	no	down	0.0006	0	0.0009	0	0	0	0	0	0	0	0	0	0	0	0	0	0	0	0	0	0	0	0	0	0	0	0	0	0	0	0	0	0	0	0	0	0	0	0	0	0	0	0	0
g__Erythrobacter	-Inf	0.3949	0.6947	no	down	0.0005	0	0.0007	0	0	0	0	0	0	0	0	0	0	0	0	0	0	0	0	0	0	0	0	0	0	0	0	0	0	0	0	0	0	0	0	0	0	0	0	0	0	0	0	0
g__Cardiobacterium	0.16	0.4038	0.7071	no	up	0.0868	0.0939	0.0842	0	0.072954	0.21737	0.004618	0.005302	0.264434	0.021169	0	0	0	0.065819	0	0.013119	0.050804	0	0.034163	0.016956	0.182551	0.182521	0.003907	0.365577	0.003676	0.003942	0.015685	0	0.037191	0.467694	0.661749	0	0.039314	0	0.008993	0	0.005453	0.110919	0.11209	0.00739	0.037083	0	0	0.251081
g__Propionivibrio	-2.58	0.415	0.7137	no	down	0.0014	0.0003	0.0018	0	0	0	0	0	0	0	0	0	0	0	0	0	0	0	0	0	0.008491	0	0	0	0	0	0	0	0	0	0	0	0	0	0	0	0	0	0	0	0	0	0	0
g__Clostridia_unclassified	0.05	0.4171	0.7137	no	up	0.1761	0.1802	0.1746	0.015399	0.500948	0.019322	0.318618	0	0.737209	0.063506	0.005297	0.42962	0	0.020252	0	0	0.101609	0.076198	0.039043	0.005652	0.11038	0.021473	0.042981	0.256892	0.036758	0.102495	0.109795	0.034228	0.583904	0.11548	0.06509	0.002995	0.010722	0.080821	0.719457	0.176305	0.049073	0.228001	0.296237	0.221713	0.018541	0.431889	0.442171	0.076719
g__Aggregatibacter	-0.51	0.4181	0.7137	no	down	0.3906	0.2976	0.4241	0.118058	0.06809	0.028983	0	0.482477	0.56092	0.055038	0.015891	0.471389	0.074048	0.141765	0.025693	0.091833	0.609653	0.071435	0.57101	0.045216	0.123116	0.042946	0.593912	0.113625	0.011027	0.449403	0.011764	5.22933	0.914906	0.845892	0.216967	0.128789	0.178699	0.012434	0.472144	0.352609	0.218103	0.659354	0.376301	0.036952	0.339926	0.055891	0.13872	0.181336
g__Vibrio	1.39	0.4238	0.7137	no	up	0.0115	0.0212	0.0081	0	0	0	0	0	0	0	0.026484	0	0	0	0	0	0	0	0	0	0	0	0	0	0	0	0	0	0	0	0	0	0	0	0	0	0	0	0	0	0	0.010162	0	0.013949
g__Brachymonas	-0.38	0.4297	0.7137	no	down	0.0318	0.0261	0.0339	0	0	0.053135	0.120059	0	0.004007	0	0	0.005967	0.004114	0	0	0	0.090319	0	0.00488	0	0.033963	0.026841	0	0	0	0	0.003921	0	0.293811	0.02887	0.027121	0	0.092924	0	0	0.003918	0	0.061622	0.024019	0.00739	0.00618	0	0	0.06277
g__Johnsonella	-0.12	0.4314	0.7137	no	down	0.0224	0.0211	0.0229	0.005133	0.131317	0.00483	0	0	0	0	0	0.250612	0	0	0	0	0	0	0.019522	0	0.008491	0	0.003907	0.069163	0	0.003942	0	0.064654	0.003719	0	0.010848	0	0	0	0	0.007836	0	0.024649	0.056045	0.00739	0.086527	0.040648	0.03468	0
g__Bulleidia	-0.08	0.4356	0.7137	no	down	0.0017	0.0017	0.0018	0	0	0	0	0.005302	0	0.004234	0	0	0	0	0	0	0	0	0	0	0	0	0	0	0	0	0	0	0.055787	0	0	0	0	0	0	0	0	0.018487	0	0	0	0	0	0
g__Ezakiella	Inf	0.4456	0.7137	no	up	0.0014	0.0054	0	0	0	0	0	0	0	0	0	0	0	0	0.31174	0	0	0	0	0	0	0	0	0	0	0	0	0	0	0	0	0	0	0	0	0	0	0	0	0	0	0	0	0
g__Collinsella	1.03	0.4496	0.7137	no	up	0.0055	0.0088	0.0043	0	0	0	0	0	0	0	0.074156	0	0.21186	0	0.121613	0	0.039515	0	0	0	0.012736	0	0	0	0	0	0	0	0	0	0	0	0	0	0	0	0	0	0	0	0	0	0	0
g__Faecalibacterium	-0.08	0.452	0.7137	no	down	0.3566	0.3422	0.3617	0.015399	0	0.00483	0	0	0.008013	0	0.68065	0	3.63864	0.035441	15.1245	0.00656	0	0	0	0	0	0	0	0.00494	0	0	0	0.015213	0	0	0	0	0	0	0	0	0.016358	0	0.11209	0.014781	0	0	0	0
g__Olsenella	0.08	0.4544	0.7137	no	up	0.0208	0.0217	0.0205	0.010266	0	0.028983	0	0	0.200329	0	0	0.017901	0	0.020252	0	0.039357	0	0	0.009761	0	0.097644	0	0	0.049402	0.143356	0.011826	0	0	0.011157	0.020209	0.059666	0	0	0.167858	0.004497	0.027425	0	0.049298	0.096077	0	0.024722	0	0	0
g__Clostridium_XlVb	1.03	0.4584	0.7137	no	up	0.0065	0.0104	0.0051	0	0	0	0	0	0	0	0.301923	0	0	0	0.303176	0	0	0	0	0	0	0	0	0	0	0	0	0	0	0	0	0	0	0	0	0	0	0	0	0	0	0	0	0
g__Spirochaeta	-0.2	0.4588	0.7137	no	down	0.0022	0.002	0.0023	0	0	0	0	0	0	0	0	0	0	0	0	0	0	0	0	0	0	0	0	0.034582	0	0	0	0	0.070663	0	0.005424	0.00599	0	0	0	0	0	0	0	0	0	0	0	0
g__Actinomycetales_unclassified	-1.09	0.4639	0.7137	no	down	0.0071	0.0039	0.0083	0	0	0	0	0	0.096158	0	0	0	0	0	0.030831	0	0	0	0	0	0	0.037578	0.027351	0	0.007352	0	0	0	0	0	0	0.00599	0	0.012434	0	0	0	0	0	0	0	0	0	0.006974
g__Lachnospiraceae_unclassified	-0.13	0.4667	0.7137	no	down	0.2211	0.2071	0.2261	0.010266	0.019454	0.019322	0.743443	0.005302	0.580953	0	0.58001	0.220777	1.21357	0.045567	2.65835	0	0.062094	0.009525	0.097609	0.073475	0.22076	0.021473	0.046888	0.237131	0.036758	0.204991	0.003921	0.186354	0.818209	0.424389	0.103059	0.041931	0.07148	0.012434	0.01349	0.266416	0.02181	0.191028	0.336269	0.044343	0.105068	0.020324	0.0867	0.048821
g__Polaromonas	-0.32	0.468	0.7137	no	down	0.001	0.0008	0.001	0	0	0	0	0	0	0	0	0	0	0	0	0	0	0	0	0	0	0	0	0	0	0	0	0	0	0	0	0	0	0	0	0	0	0	0	0	0	0	0	0
g__Desulfovibrio	-1.58	0.4756	0.7137	no	down	0.0055	0.0022	0.0066	0	0	0	0	0	0	0.016935	0	0	0.004114	0	0	0	0	0	0.00488	0	0	0	0	0.00494	0	0.027595	0	0	0.007438	0.011548	0	0	0.003574	0	0	0	0	0.012324	0.016013	0	0.00618	0	0	0
g__Desulfomicrobium	-1.1	0.4786	0.7137	no	down	0.0075	0.0041	0.0088	0	0.009727	0	0	0	0	0	0	0	0	0	0	0	0	0	0.00488	0	0	0	0	0	0	0	0	0.034228	0	0	0.010848	0	0.039314	0	0.049463	0	0	0	0	0.014781	0.043263	0	0	0
g__Lachnospiracea_incertae_sedis	1.58	0.4823	0.7137	no	up	0.0175	0.0345	0.0115	0	0	0	0	0	0.004007	0	0.082102	0	0.565646	0.005063	1.33431	0	0	0	0	0	0	0	0	0	0	0	0	0	0	0	0	0.002995	0	0	0	0	0	0	0	0	0	0	0	0
g__Akkermansia	-0.74	0.4828	0.7137	no	down	0.0069	0.0046	0.0077	0	0	0	0	0	0	0	0	0	0	0	0.147306	0	0	0	0	0	0	0	0	0	0	0	0	0	0	0	0	0	0	0	0	0	0	0	0	0	0	0	0	0
g__Anaeroplasma	-0.77	0.4894	0.7137	no	down	0.0026	0.0017	0.0029	0.041064	0	0	0	0	0	0	0	0	0	0	0	0	0	0	0	0	0	0	0	0	0	0	0	0	0	0	0	0	0	0	0	0	0	0	0	0	0	0	0	0
g__Exiguobacterium	-1.36	0.4894	0.7137	no	down	0.0015	0.0007	0.0018	0	0	0	0	0.031812	0	0	0	0	0	0	0	0	0	0	0	0	0	0	0	0	0	0.007884	0	0	0	0	0	0	0	0	0	0	0	0	0	0	0	0	0	0
g__Cryptobacterium	-0.38	0.4929	0.7137	no	down	0.0012	0.001	0.0013	0.020532	0	0	0	0	0	0	0	0.023868	0	0	0	0	0	0	0	0	0	0	0	0	0	0	0	0	0	0	0	0	0	0	0	0	0	0	0.016013	0	0	0	0	0
g__Methylobacterium	0.68	0.4938	0.7137	no	up	0.0411	0.0567	0.0355	0.005133	0	0.082118	0	0.005302	0.004007	0.008467	0.005297	0	0	0	0	0	0	0.014287	0.009761	0.011304	0.004245	0	0.003907	2.69242	0.047785	0.011826	0.050976	0.076063	0	0	0	0	0	0.024868	0	0.015672	0	0	0	0	0.00618	0.010162	0	0.048821
g__Clostridium	-1.48	0.4939	0.7137	no	down	0.0079	0.0034	0.0095	0	0	0	0	0	0	0	0.007945	0	0	0	0.181563	0	0	0	0	0	0	0	0	0	0	0	0	0	0	0.008661	0	0	0	0	0	0	0	0	0	0	0	0	0	0
g__Odoribacter	-0.05	0.4939	0.7137	no	down	0.0083	0.0081	0.0084	0	0	0	0	0	0	0	0	0	0	0	0.121613	0	0	0	0.00488	0	0.004245	0	0	0	0	0.05519	0	0	0	0	0	0	0	0	0.017986	0	0	0.006162	0	0	0	0.040648	0	0
g__Mogibacterium	-0.63	0.494	0.7137	no	down	0.0097	0.0069	0.0107	0	0	0	0.009235	0	0.020033	0.046571	0	0.005967	0.002057	0	0	0.045917	0.005645	0	0.00488	0.016956	0.021227	0	0	0	0	0.011826	0	0.007606	0.026034	0.005774	0.021697	0	0.025018	0	0.004497	0.011754	0	0.012324	0.032026	0	0	0	0	0
g__Paraprevotella	-2	0.4953	0.7137	no	down	0.0016	0.0005	0.002	0	0	0	0	0	0	0	0	0	0.024683	0	0	0.00656	0	0	0	0	0	0	0	0	0	0	0	0	0	0	0	0	0	0	0	0	0	0	0	0	0	0	0	0
g__Chitinophagaceae_unclassified	-1.36	0.4998	0.7137	no	down	0.0121	0.0056	0.0144	0	0	0	0	0	0	0	0.015891	0	0	0	0	0	0	0.014287	0	0	0	0	0	0.143266	0.055137	0.003942	0	0	0	0	0	0	0	0.093255	0	0	0	0	0	0	0	0	0	0
g__Pelagibius	-5.49	0.5012	0.7137	no	down	0.0033	0.0001	0.0045	0	0	0	0	0	0	0.004234	0	0	0	0	0	0	0	0	0	0	0	0	0	0	0	0	0	0	0	0	0	0.002995	0	0	0	0	0	0	0	0	0	0	0	0
g__Shuttleworthia	0.2	0.5169	0.7137	no	up	0.0226	0.025	0.0218	0.030798	0	0	0	0	0.004007	0	0	0.101438	0.006171	0.055693	0.003426	0.209905	0	0	0	0	0.008491	0	0.003907	0.014821	0	0.059132	0	0	0.30125	0.017322	0.002712	0	0.021444	0	0.004497	0.003918	0	0.030811	0.304243	0	0	0	0	0.020923
g__Clostridium_sensu_stricto	1.43	0.5256	0.7137	no	up	0.0051	0.0094	0.0035	0	0	0	0	0	0	0	0.455533	0	0.006171	0	0.001713	0.00656	0	0	0	0	0	0	0	0	0.003676	0	0	0	0	0	0	0	0.028592	0	0	0	0	0	0	0	0	0	0	0
g__Proteobacteria_unclassified	-0.89	0.5371	0.7137	no	down	0.0101	0.0062	0.0115	0	0	0	0	0	0	0	0	0	0.008228	0	0	0	0	0	0	0.011304	0	0	0	0.128446	0	0.082785	0.011764	0	0	0.011548	0	0	0	0	0	0	0	0.098595	0	0	0	0	0.00867	0
g__Gardnerella	0.38	0.5456	0.7137	no	up	0.005	0.006	0.0046	0	0	0	0	0	0.01202	0	0	0	0	0	0	0	0	0	0	0	0	0	0	0	0	0	0	0	0	0	0	0	0	0	0	0	0	0.006162	0.064051	0	0	0	0	0.006974
g__Anoxybacillus	-4.28	0.5473	0.7137	no	down	0.0422	0.0029	0.0564	0	0	0	0	0	0	0	0	0	0	0.035441	0	0.00656	0.118544	0	0	0	0	0	0	0	0	0	0	0.003803	0.003719	0	0	0	0	0	0	0	0	0	0	0	0	0	0	0
g__Bifidobacterium	-1.42	0.5474	0.7137	no	down	0.0234	0.0105	0.0281	0.010266	0	0	0	0.005302	0	0	0.060914	0	0.004114	0.015189	0.217533	0	0	0	0	0	0.004245	0	0.035166	0	0.040434	0	0	0	0	0	0	0	0	0.074604	0	0.015672	0	0	0.064051	0	0.00618	0	0	0
g__Phaselicystis	-Inf	0.5484	0.7137	no	down	0.0021	0	0.0029	0	0	0	0	0	0	0	0	0	0	0	0	0	0	0	0	0	0	0	0	0	0	0	0	0	0	0	0	0	0	0	0	0	0	0	0	0	0	0	0	0
g__Methylophilaceae_unclassified	-Inf	0.5484	0.7137	no	down	0.002	0	0.0027	0	0	0	0	0	0	0	0	0	0	0	0	0	0	0	0	0	0	0	0	0	0	0	0	0	0	0	0	0	0	0	0	0	0	0	0	0	0	0	0	0
g__Candidatus_Solibacter	-Inf	0.5484	0.7137	no	down	0.0019	0	0.0026	0	0	0	0	0	0	0	0	0	0	0	0	0	0	0	0	0	0	0	0	0	0	0	0	0	0	0	0	0	0	0	0	0	0	0	0	0	0	0	0	0
g__Xanthomonadaceae_unclassified	-Inf	0.5484	0.7137	no	down	0.0018	0	0.0024	0	0	0	0	0	0	0	0	0	0	0	0	0	0	0	0	0	0	0	0	0	0	0	0	0	0	0	0	0	0	0	0	0	0	0	0	0	0	0	0	0
g__Betaproteobacteria_unclassified	-Inf	0.5484	0.7137	no	down	0.0015	0	0.0021	0	0	0	0	0	0	0	0	0	0	0	0	0	0	0	0	0	0	0	0	0	0	0	0	0	0	0	0	0	0	0	0	0	0	0	0	0	0	0	0	0
g__Rhodothermaceae_unclassified	-Inf	0.5484	0.7137	no	down	0.0014	0	0.0019	0	0	0	0	0	0	0	0	0	0	0	0	0	0	0	0	0	0	0	0	0	0	0	0	0	0	0	0	0	0	0	0	0	0	0	0	0	0	0	0	0
g__Woodsholea	-Inf	0.5484	0.7137	no	down	0.0014	0	0.0018	0	0	0	0	0	0	0	0	0	0	0	0	0	0	0	0	0	0	0	0	0	0	0	0	0	0	0	0	0	0	0	0	0	0	0	0	0	0	0	0	0
g__Acidimicrobiales_unclassified	-Inf	0.5484	0.7137	no	down	0.0044	0	0.0061	0	0	0	0	0	0	0	0	0	0	0	0	0	0	0	0	0	0	0	0	0	0	0	0	0	0	0	0	0	0	0	0	0	0	0	0	0	0	0	0	0
g__Iamiaceae_unclassified	-Inf	0.5484	0.7137	no	down	0.0013	0	0.0018	0	0	0	0	0	0	0	0	0	0	0	0	0	0	0	0	0	0	0	0	0	0	0	0	0	0	0	0	0	0	0	0	0	0	0	0	0	0	0	0	0
g__Saccharophagus	-Inf	0.5484	0.7137	no	down	0.0013	0	0.0018	0	0	0	0	0	0	0	0	0	0	0	0	0	0	0	0	0	0	0	0	0	0	0	0	0	0	0	0	0	0	0	0	0	0	0	0	0	0	0	0	0
g__Microbulbifer	-Inf	0.5484	0.7137	no	down	0.0012	0	0.0016	0	0	0	0	0	0	0	0	0	0	0	0	0	0	0	0	0	0	0	0	0	0	0	0	0	0	0	0	0	0	0	0	0	0	0	0	0	0	0	0	0
g__Sterolibacterium	-Inf	0.5484	0.7137	no	down	0.0012	0	0.0016	0	0	0	0	0	0	0	0	0	0	0	0	0	0	0	0	0	0	0	0	0	0	0	0	0	0	0	0	0	0	0	0	0	0	0	0	0	0	0	0	0
g__Lewinella	-Inf	0.5484	0.7137	no	down	0.0012	0	0.0016	0	0	0	0	0	0	0	0	0	0	0	0	0	0	0	0	0	0	0	0	0	0	0	0	0	0	0	0	0	0	0	0	0	0	0	0	0	0	0	0	0
g__Arenimonas	-Inf	0.5484	0.7137	no	down	0.0011	0	0.0015	0	0	0	0	0	0	0	0	0	0	0	0	0	0	0	0	0	0	0	0	0	0	0	0	0	0	0	0	0	0	0	0	0	0	0	0	0	0	0	0	0
g__Steroidobacter	-Inf	0.5484	0.7137	no	down	0.0011	0	0.0015	0	0	0	0	0	0	0	0	0	0	0	0	0	0	0	0	0	0	0	0	0	0	0	0	0	0	0	0	0	0	0	0	0	0	0	0	0	0	0	0	0
g__Desulfuromonas	-Inf	0.5484	0.7137	no	down	0.0009	0	0.0012	0	0	0	0	0	0	0	0	0	0	0	0	0	0	0	0	0	0	0	0	0	0	0	0	0	0	0	0	0	0	0	0	0	0	0	0	0	0	0	0	0
g__Cupriavidus	-Inf	0.5484	0.7137	no	down	0.0009	0	0.0012	0	0	0	0	0	0	0	0	0	0	0	0	0	0	0	0	0	0	0	0	0	0	0	0	0	0	0	0	0	0	0	0	0	0	0	0	0	0	0	0	0
g__Aquicella	-Inf	0.5484	0.7137	no	down	0.0009	0	0.0012	0	0	0	0	0	0	0	0	0	0	0	0	0	0	0	0	0	0	0	0	0	0	0	0	0	0	0	0	0	0	0	0	0	0	0	0	0	0	0	0	0
g__Marinilabiliaceae_unclassified	-Inf	0.5484	0.7137	no	down	0.0009	0	0.0012	0	0	0	0	0	0	0	0	0	0	0	0	0	0	0	0	0	0	0	0	0	0	0	0	0	0	0	0	0	0	0	0	0	0	0	0	0	0	0	0	0
g__Fulvivirga	-Inf	0.5484	0.7137	no	down	0.0009	0	0.0012	0	0	0	0	0	0	0	0	0	0	0	0	0	0	0	0	0	0	0	0	0	0	0	0	0	0	0	0	0	0	0	0	0	0	0	0	0	0	0	0	0
g__Gammaproteobacteria_unclassified	-Inf	0.5484	0.7137	no	down	0.0009	0	0.0012	0	0	0	0	0	0	0	0	0	0	0	0	0	0	0	0	0	0	0	0	0	0	0	0	0	0	0	0	0	0	0	0	0	0	0	0	0	0	0	0	0
g__Solirubrobacterales_unclassified	-Inf	0.5484	0.7137	no	down	0.0008	0	0.0011	0	0	0	0	0	0	0	0	0	0	0	0	0	0	0	0	0	0	0	0	0	0	0	0	0	0	0	0	0	0	0	0	0	0	0	0	0	0	0	0	0
g__Hyphomicrobiaceae_unclassified	-Inf	0.5484	0.7137	no	down	0.0008	0	0.0011	0	0	0	0	0	0	0	0	0	0	0	0	0	0	0	0	0	0	0	0	0	0	0	0	0	0	0	0	0	0	0	0	0	0	0	0	0	0	0	0	0
g__Thioalkalispiraceae_unclassified	-Inf	0.5484	0.7137	no	down	0.0008	0	0.0011	0	0	0	0	0	0	0	0	0	0	0	0	0	0	0	0	0	0	0	0	0	0	0	0	0	0	0	0	0	0	0	0	0	0	0	0	0	0	0	0	0
g__Crocinitomix	-Inf	0.5484	0.7137	no	down	0.0008	0	0.001	0	0	0	0	0	0	0	0	0	0	0	0	0	0	0	0	0	0	0	0	0	0	0	0	0	0	0	0	0	0	0	0	0	0	0	0	0	0	0	0	0
g__Saprospiraceae_unclassified	-Inf	0.5484	0.7137	no	down	0.0007	0	0.001	0	0	0	0	0	0	0	0	0	0	0	0	0	0	0	0	0	0	0	0	0	0	0	0	0	0	0	0	0	0	0	0	0	0	0	0	0	0	0	0	0
g__Deltaproteobacteria_unclassified	-Inf	0.5484	0.7137	no	down	0.0007	0	0.0009	0	0	0	0	0	0	0	0	0	0	0	0	0	0	0	0	0	0	0	0	0	0	0	0	0	0	0	0	0	0	0	0	0	0	0	0	0	0	0	0	0
g__Thermoleophilum	-Inf	0.5484	0.7137	no	down	0.0007	0	0.0009	0	0	0	0	0	0	0	0	0	0	0	0	0	0	0	0	0	0	0	0	0	0	0	0	0	0	0	0	0	0	0	0	0	0	0	0	0	0	0	0	0
g__Fontimonas	-Inf	0.5484	0.7137	no	down	0.0006	0	0.0009	0	0	0	0	0	0	0	0	0	0	0	0	0	0	0	0	0	0	0	0	0	0	0	0	0	0	0	0	0	0	0	0	0	0	0	0	0	0	0	0	0
g__Chromatiales_unclassified	-Inf	0.5484	0.7137	no	down	0.0006	0	0.0009	0	0	0	0	0	0	0	0	0	0	0	0	0	0	0	0	0	0	0	0	0	0	0	0	0	0	0	0	0	0	0	0	0	0	0	0	0	0	0	0	0
g__Tepidamorphus	-Inf	0.5484	0.7137	no	down	0.0006	0	0.0008	0	0	0	0	0	0	0	0	0	0	0	0	0	0	0	0	0	0	0	0	0	0	0	0	0	0	0	0	0	0	0	0	0	0	0	0	0	0	0	0	0
g__Acidaminococcus	-Inf	0.5484	0.7137	no	down	0.0007	0	0.0009	0	0	0	0	0	0	0	0	0	0	0	0	0	0	0	0	0	0	0	0	0	0	0	0	0	0	0	0	0	0	0	0	0	0	0	0	0	0	0	0	0
g__Litorilinea	-Inf	0.5484	0.7137	no	down	0.0006	0	0.0008	0	0	0	0	0	0	0	0	0	0	0	0	0	0	0	0	0	0	0	0	0	0	0	0	0	0	0	0	0	0	0	0	0	0	0	0	0	0	0	0	0
g__Thalassospira	-Inf	0.5484	0.7137	no	down	0.0005	0	0.0007	0	0	0	0	0	0	0	0	0	0	0	0	0	0	0	0	0	0	0	0	0	0	0	0	0	0	0	0	0	0	0	0	0	0	0	0	0	0	0	0	0
g__Aliidongia	-Inf	0.5484	0.7137	no	down	0.0005	0	0.0007	0	0	0	0	0	0	0	0	0	0	0	0	0	0	0	0	0	0	0	0	0	0	0	0	0	0	0	0	0	0	0	0	0	0	0	0	0	0	0	0	0
g__Dermacoccaceae_unclassified	-Inf	0.5484	0.7137	no	down	0.002	0	0.0028	0	0	0	0	0	0	0	0	0	0	0	0	0	0	0	0	0	0	0	0	0	0	0	0	0	0	0	0	0	0	0	0	0	0	0	0	0	0	0	0	0
g__Labrys	-Inf	0.5484	0.7137	no	down	0.0005	0	0.0007	0	0	0	0	0	0	0	0	0	0	0	0	0	0	0	0	0	0	0	0	0	0	0	0	0	0	0	0	0	0	0	0	0	0	0	0	0	0	0	0	0
g__Methylocystis	-Inf	0.5484	0.7137	no	down	0.0005	0	0.0007	0	0	0	0	0	0	0	0	0	0	0	0	0	0	0	0	0	0	0	0	0	0	0	0	0	0	0	0	0	0	0	0	0	0	0	0	0	0	0	0	0
g__Methylopila	-Inf	0.5484	0.7137	no	down	0.0005	0	0.0007	0	0	0	0	0	0	0	0	0	0	0	0	0	0	0	0	0	0	0	0	0	0	0	0	0	0	0	0	0	0	0	0	0	0	0	0	0	0	0	0	0
g__Fusicatenibacter	1.53	0.5563	0.719	no	up	0.0117	0.0225	0.0078	0	0	0	0	0	0	0	0.166852	0	0.48337	0	0.649173	0	0	0	0	0	0	0	0	0	0	0	0	0	0	0	0	0	0	0	0	0	0	0	0	0	0	0	0	0
g__Slackia	-0.89	0.5563	0.719	no	down	0.0012	0.0007	0.0013	0.005133	0	0	0	0	0	0	0	0	0	0	0	0	0	0	0	0	0	0	0	0	0	0	0	0	0.011157	0	0	0	0.007148	0	0.008993	0	0	0	0	0	0	0	0	0
g__Myxococcales_unclassified	-6.82	0.5669	0.7258	no	down	0.0083	0.0001	0.0113	0	0	0	0	0	0	0	0	0	0	0	0	0	0	0	0	0	0	0	0.003907	0	0	0	0	0	0	0	0	0	0	0	0	0	0	0	0	0	0	0	0	0
g__Pseudoxanthomonas	-4.64	0.5669	0.7258	no	down	0.0019	0.0001	0.0025	0	0	0	0	0	0	0	0	0	0	0	0	0	0	0	0	0	0	0	0	0	0	0	0	0	0	0	0	0	0	0	0	0	0	0	0	0	0	0	0	0
g__Enterobacteriaceae_unclassified	-2.49	0.5689	0.7258	no	down	0.0133	0.003	0.0169	0	0	0	0	0.005302	0	0	0.005297	0	0.006171	0.05063	0	0	0	0.014287	0	0	0.016982	0	0.011722	0.00494	0	0	0	0.019016	0	0	0	0.00599	0	0	0.004497	0	0	0	0	0	0	0	0	0
g__Flexilinea	0.86	0.5692	0.7258	no	up	0.0013	0.002	0.0011	0	0	0	0	0	0	0	0	0.059669	0	0	0	0	0	0	0	0	0	0	0	0	0	0.015769	0	0	0	0	0	0	0	0	0.01349	0	0	0	0	0	0.012361	0	0	0
g__Lucibacterium	3.15	0.5719	0.7268	no	up	0.0087	0.0249	0.0028	0	0	0	0	0	0	0	0.002648	0	0.002057	0	0	0	0	0	0	0	0	0	0	0	0	0	0	0	0	0	0	0	0	0	0	0	0	0	0	0	0	0	0	0
g__Kocuria	-0.35	0.5818	0.7353	no	down	0.0022	0.0018	0.0023	0.005133	0	0	0	0	0	0	0	0	0	0.005063	0	0	0.016935	0	0	0.005652	0.008491	0.026841	0	0	0	0	0.007843	0	0	0	0	0	0	0	0	0	0	0	0	0	0	0	0	0
g__Bilophila	-0.18	0.5829	0.7353	no	down	0.0024	0.0022	0.0025	0	0	0	0	0	0	0	0.002648	0	0.002057	0	0.090781	0	0	0	0	0	0	0	0	0	0	0	0	0	0.026034	0	0	0	0	0	0	0	0	0	0	0	0	0	0	0
g__Altererythrobacter	-1.09	0.5844	0.7353	no	down	0.0014	0.0008	0.0017	0	0	0	0	0	0	0	0	0	0	0	0	0	0	0	0	0	0	0	0	0	0	0	0	0	0	0	0	0	0	0	0	0	0	0	0	0	0	0	0	0
g__Acinetobacter	-0.27	0.6032	0.7565	no	down	0.0243	0.0211	0.0254	0.035931	0	0.024152	0.027706	0.037114	0.004007	0	0	0.059669	0	0	0	0.00656	0.084674	0	0	0.107387	0	0.085892	0.023444	0.049402	0.187466	0.035479	0.015685	0.152126	0	0	0.021697	0	0	0.149207	0	0	0	0	0	0.022171	0	0	0.00867	0.020923
g__Anaerocella	-3.58	0.6069	0.7586	no	down	0.0009	0.0001	0.0012	0	0	0	0	0	0	0	0	0	0	0	0	0	0	0	0	0	0	0	0	0	0	0.003942	0	0	0	0	0	0	0	0	0	0	0	0	0	0	0	0	0	0
g__Abiotrophia	-0.91	0.6114	0.7595	no	down	0.3776	0.2291	0.431	0.410635	0.179952	0.048305	0.101588	0.095435	0.148243	0	0.03443	0.21481	0.018512	0.015189	0.051386	0.28206	0.01129	0.061911	0.185456	0.039564	0.229251	0.064419	0.082054	0.123506	0.499908	0.023653	0.011764	0.140717	0.029753	0.303135	0.11662	0	0.253753	0.484924	1.33549	0.521078	0.147219	0.320434	0.008006	0.044343	0.111248	0.14735	0.234091	0.655601
g__Acetivibrio	-5.66	0.6116	0.7595	no	down	0.0074	0.0002	0.0101	0	0	0	0	0	0	0	0	0	0	0	0	0	0	0	0	0	0	0	0	0	0	0	0	0	0	0.002887	0	0	0	0	0	0	0	0	0.008006	0	0	0	0	0
g__Rhodopseudomonas	0.57	0.6183	0.7653	no	up	0.0365	0.048	0.0324	0	0	0.028983	0.004618	0.593818	0	0.008467	0.052969	0.113372	0	0	0.001713	0.032798	0.005645	0	0	0	0.004245	0	0.054702	0.607647	0.536666	0.003942	0.109795	0.045638	0	0	0.027121	0	0	0.503575	0.008993	0.003918	0	0	0	0	0	0	0	0.006974
g__Oscillibacter	1.22	0.6352	0.7837	no	up	0.0038	0.0065	0.0028	0	0	0	0	0	0	0	0.002648	0	0	0	0.373403	0	0	0	0	0	0	0	0	0	0	0	0	0	0	0	0	0	0	0	0	0	0	0	0	0	0	0	0	0
g__Aminipila	-0.82	0.6496	0.7973	no	down	0.0047	0.003	0.0053	0	0	0	0	0	0	0	0	0	0	0	0	0	0	0	0.024402	0	0	0	0	0	0	0.047306	0	0	0	0.008661	0	0.002995	0	0	0	0	0	0.006162	0.016013	0	0.037083	0	0	0
g__Flavobacterium	-1.83	0.6504	0.7973	no	down	0.0063	0.0022	0.0078	0	0	0	0	0	0	0	0.047672	0	0	0	0	0	0	0	0	0	0	0	0	0	0	0	0	0	0	0	0.07865	0	0	0	0	0	0	0	0	0	0	0	0	0
g__Microbacterium	-2.87	0.6656	0.8133	no	down	0.0017	0.0003	0.0022	0	0	0	0	0	0	0	0	0	0	0	0	0	0	0	0	0	0	0	0	0	0	0	0	0	0	0	0	0	0	0	0	0	0	0	0	0	0.00618	0	0	0
g__Klebsiella	-3.25	0.6743	0.8213	no	down	0.0095	0.0013	0.0124	0	0.014591	0	0	0	0	0	0	0	0.002057	0	0	0	0	0	0	0	0	0	0	0	0	0	0	0	0	0	0	0	0	0	0	0	0	0	0.008006	0	0.024722	0	0	0
g__Phyllobacterium	-1	0.6815	0.8274	no	down	0.001	0.0006	0.0012	0	0	0.014491	0	0	0	0	0	0	0	0	0	0.00656	0	0	0	0	0	0	0	0.014821	0	0	0	0	0	0	0	0	0	0	0	0	0	0	0	0	0	0	0	0
g__Romboutsia	0.84	0.6916	0.837	no	up	0.006	0.0088	0.0049	0	0.111862	0	0	0	0.004007	0	0.039727	0	0.203632	0	0	0	0	0	0	0	0	0	0	0	0	0	0	0	0.003719	0.020209	0	0	0	0	0	0	0	0	0	0	0	0	0	0
g__Pseudoalteromonas	1.78	0.7005	0.845	no	up	0.0023	0.0048	0.0014	0	0	0	0	0	0	0	0	0	0	0	0	0	0	0	0	0	0	0	0	0	0	0	0	0	0	0	0	0	0	0	0	0	0	0	0	0	0	0.005081	0	0
g__Geobacter	1.39	0.7057	0.8486	no	up	0.0023	0.0042	0.0016	0	0	0	0	0	0	0	0	0	0	0	0	0	0	0	0	0	0	0	0	0.123506	0.033082	0	0.007843	0.030425	0	0	0	0	0	0.049736	0	0	0	0	0	0	0	0	0	0
g__Shinella	-0.55	0.7132	0.8549	no	down	0.0018	0.0013	0.0019	0	0	0	0	0	0	0	0	0	0	0	0	0	0	0	0	0	0	0	0	0.074103	0	0	0	0	0	0	0	0	0	0	0	0	0	0	0	0	0	0	0	0
g__Anaerosporobacter	-1.93	0.7196	0.8599	no	down	0.0015	0.0005	0.0019	0	0	0	0	0	0	0	0.010594	0	0	0	0.020554	0	0	0	0	0	0	0	0	0	0	0	0	0	0	0	0	0	0	0	0	0	0	0	0	0	0	0	0	0
g__Murdochiella	-0.76	0.722	0.8601	no	down	0.0258	0.0171	0.0289	0	0	0	0	0	0	0	0	0	0	0.005063	0	0	0	0	0.019522	0	0	0	0	0	0	0.031537	0	0	0.200833	0	0.035257	0	0	0	0	0	0	0.191028	0.216173	0.00739	0	0	0	0
g__Kingella	0.29	0.7267	0.8623	no	up	0.0394	0.0455	0.0372	0.020532	0	0.024152	0	0	0.032053	0.025402	0	0	0	0.025315	0	0.019679	0.158058	0	0.009761	0	0	0.010737	0	0.123506	0.003676	0.031537	0	0	0.007438	0.94405	0.18171	0	0.028592	0	0	0.003918	0.005453	0.012324	0.024019	0.088685	0.037083	0	0.03468	0.076719
g__Corynebacteriaceae_unclassified	-0.7	0.733	0.8623	no	down	0.0012	0.0008	0.0013	0	0	0	0	0	0.008013	0	0	0	0	0	0	0	0	0	0	0	0.012736	0.010737	0	0	0	0.011826	0	0	0	0	0	0	0	0	0	0	0	0	0	0	0	0	0	0
g__Chloroflexus	-2.46	0.7331	0.8623	no	down	0.0043	0.001	0.0055	0	0	0	0	0	0	0	0	0	0	0	0	0	0	0	0	0	0	0	0	0	0	0	0	0.057047	0	0	0	0	0	0	0	0	0	0	0	0	0	0	0	0
g__Ilumatobacter	-3.86	0.7331	0.8623	no	down	0.0022	0.0002	0.0029	0	0	0	0.009235	0	0	0	0	0	0	0	0	0	0	0	0	0	0	0	0	0	0	0	0	0	0	0	0	0	0	0	0	0	0	0	0	0	0	0	0	0
g__Arthrobacter	0	0.7352	0.8623	no	no	0.0015	0.0015	0.0015	0	0	0	0	0.005302	0	0	0	0	0	0	0	0	0	0	0	0	0	0	0	0.069163	0.003676	0.003942	0	0	0	0	0	0	0	0.006217	0	0	0	0	0	0	0	0	0	0
g__Burkholderia	-6.44	0.7402	0.8646	no	down	0.0064	0.0001	0.0087	0	0	0	0	0	0	0	0	0	0	0	0	0	0	0	0	0	0	0	0	0	0	0	0	0.007606	0	0	0	0	0	0	0	0	0	0	0	0	0	0	0	0
g__Erysipelothrix	-0.98	0.7417	0.8646	no	down	0.0051	0.003	0.0059	0	0	0	0	0	0	0	0	0	0	0.020252	0	0	0	0	0	0	0.004245	0	0	0	0.011027	0	0	0	0.029753	0.002887	0.005424	0	0	0.006217	0.022483	0.007836	0	0.006162	0.016013	0	0	0	0	0
g__Ruminococcus2	3.63	0.7492	0.8654	no	up	0.016	0.0495	0.004	0	0	0	0	0	0	0	0.497908	0	0.380525	0	1.96978	0	0	0	0	0	0	0	0	0.024701	0	0	0	0	0	0	0	0	0	0	0	0	0	0	0	0	0	0	0	0
g__Actinobacillus	-0.4	0.7495	0.8654	no	down	0.0031	0.0025	0.0033	0	0	0	0	0	0.032053	0.004234	0	0	0	0	0	0	0	0	0	0	0.008491	0.016105	0	0	0	0.003942	0	0	0	0.005774	0	0	0	0	0	0	0	0	0	0	0.018541	0	0	0.020923
g__Ruthenibacterium	-1	0.7518	0.8654	no	down	0.0019	0.0011	0.0022	0	0	0	0	0	0	0	0	0	0	0.005063	0.05995	0	0	0	0	0	0	0	0	0	0	0	0	0	0	0	0	0	0	0	0	0	0	0	0	0	0	0	0	0
g__Peptoniphilus	5.04	0.7543	0.8654	no	up	0.0029	0.0099	0.0003	0	0	0	0	0	0	0	0	0	0	0	0.572094	0	0	0	0	0	0	0	0	0	0	0	0	0	0	0	0	0	0	0	0	0	0	0	0	0	0	0	0	0
g__Clostridiales_Incertae_Sedis_XI_unclassified	-0.26	0.7554	0.8654	no	down	0.0058	0.0051	0.0061	0	0	0	0	0	0	0	0	0.011934	0	0.005063	0	0	0.016935	0	0	0	0	0.005368	0	0	0	0.027595	0	0.026622	0.007438	0.025983	0.002712	0.002995	0	0	0	0	0	0.018487	0.008006	0.059123	0.012361	0	0	0
g__Clostridium_XVIII	-2.75	0.7572	0.8654	no	down	0.0021	0.0004	0.0027	0	0	0	0	0	0	0	0	0	0	0	0.018841	0	0	0	0	0	0	0	0	0	0	0	0	0	0	0	0	0	0	0	0	0	0	0	0	0	0	0	0	0
g__Coprococcus	-0.13	0.7584	0.8654	no	down	0.0205	0.0192	0.021	0	0	0	0	0	0	0	0.076805	0	0.218031	0.005063	0.67144	0	0	0	0	0	0	0	0	0	0	0	0	0.129307	0	0	0	0	0	0	0	0	0	0	0	0	0	0	0	0
g__Truepera	-2.17	0.7625	0.8675	no	down	0.0065	0.0018	0.0081	0	0	0	0	0	0	0	0	0	0	0	0	0.065595	0	0	0	0	0	0	0	0.039522	0	0	0	0	0	0	0	0	0	0	0	0	0	0	0	0	0	0	0	0
g__Rhodoplanes	0.53	0.7739	0.8746	no	up	0.0046	0.0059	0.0041	0	0	0	0	0	0	0	0	0	0	0	0	0	0	0	0	0	0	0	0.046888	0	0.158059	0	0	0	0	0	0	0	0	0.136773	0	0	0	0	0	0	0	0	0	0
g__Mesorhizobium	-2.39	0.784	0.8746	no	down	0.0033	0.0008	0.0042	0	0	0.038644	0	0	0	0.008467	0	0	0	0	0	0	0	0	0	0	0	0	0	0	0	0	0	0	0	0	0	0	0	0	0	0	0	0	0	0	0	0	0	0
g__Duganella	0.49	0.784	0.8746	no	up	0.0049	0.0062	0.0044	0	0	0	0	0.015906	0	0	0	0	0	0	0	0	0	0	0	0	0	0	0	0.345816	0	0	0	0	0	0	0	0	0	0	0	0	0	0	0	0	0	0	0	0
g__Comamonadaceae_unclassified	-2.54	0.786	0.8746	no	down	0.0028	0.0006	0.0035	0	0	0	0	0	0	0	0	0	0	0.005063	0.005139	0	0	0	0	0	0	0	0	0	0	0	0	0	0	0	0	0	0	0	0	0.015672	0	0	0	0	0	0	0	0
g__Deinococcus	1.31	0.7871	0.8746	no	up	0.0056	0.0099	0.004	0	0	0	0	0	0	0	0	0	0	0	0	0	0	0	0	0	0	0	0	0.573066	0	0	0	0	0	0	0	0	0	0	0	0	0	0	0	0	0	0	0	0
g__Sinobacteraceae_unclassified	-2.91	0.7871	0.8746	no	down	0.0011	0.0002	0.0015	0	0	0	0	0	0	0	0	0	0	0	0	0	0	0.009525	0	0	0	0	0	0	0	0	0	0	0	0	0	0	0	0	0	0	0	0	0	0	0	0	0	0
g__Clostridium_IV	-2.12	0.7871	0.8746	no	down	0.001	0.0003	0.0013	0	0	0	0	0	0	0	0	0	0	0	0.018841	0	0	0	0	0	0	0	0	0	0	0	0	0	0	0	0	0	0	0	0	0	0	0	0	0	0	0	0	0
g__Dokdonella	-2.58	0.7871	0.8746	no	down	0.0005	0.0001	0.0006	0	0	0	0	0	0	0	0	0	0	0	0	0.00656	0	0	0	0	0	0	0	0	0	0	0	0	0	0	0	0	0	0	0	0	0	0	0	0	0	0	0	0
g__Rhodospirillaceae_unclassified	-3.81	0.7963	0.8796	no	down	0.001	0.0001	0.0014	0	0	0	0	0	0	0	0	0	0	0	0	0	0	0	0	0	0	0	0	0	0	0	0	0	0	0	0	0	0	0	0	0	0	0	0	0	0	0	0	0
g__Pedomicrobium	-Inf	0.7963	0.8796	no	down	0.0008	0	0.0011	0	0	0	0	0	0	0	0	0	0	0	0.001713	0	0	0	0	0	0	0	0	0	0	0	0	0	0	0	0	0	0	0	0	0	0	0	0	0	0	0	0	0
g__Candidatus_Endomicrobium	-0.95	0.8047	0.8838	no	down	0.0024	0.0014	0.0027	0	0	0	0	0	0	0	0	0	0	0	0	0	0	0	0	0	0	0	0	0	0	0	0	0	0	0.005774	0	0	0	0	0	0	0	0	0	0	0.037083	0	0	0
g__Vogesella	-0.74	0.8047	0.8838	no	down	0.0013	0.0009	0.0015	0	0	0	0	0	0	0	0	0	0	0	0	0	0	0	0	0	0	0	0	0.034582	0.014703	0	0.003921	0	0	0	0	0	0	0	0	0	0	0	0	0	0	0	0	0
g__Escherichia	2.34	0.8074	0.8842	no	up	0.0345	0.084	0.0166	0	0	0.019322	0	0.074227	0	0	0.990519	0	0.322932	0.025315	3.27327	0.019679	0	0.009525	0	0	0	0	0	0.00988	0.007352	0.015769	0	0	0	0.002887	0	0	0	0.018651	0	0	0	0	0	0.00739	0	0	0.00867	0.006974
g__Geobacillus	-1.32	0.8133	0.885	no	down	0.0029	0.0014	0.0035	0	0	0	0	0	0	0	0	0	0.008228	0	0	0.013119	0	0	0	0	0	0	0	0	0	0	0	0	0	0	0.01356	0	0	0.012434	0.008993	0.007836	0	0	0	0	0	0	0	0
g__Ruminococcaceae_unclassified	1.45	0.8135	0.885	no	up	0.0272	0.0509	0.0186	0	0	0	0	0	0	0	0.018539	0	0	0.010126	2.70803	0	0	0	0	0	0	0	0	0	0	0	0	0	0.007438	0.011548	0	0.002995	0	0	0	0	0	0	0	0	0	0	0	0
g__Rhizobium	-3.3	0.8151	0.885	no	down	0.006	0.0008	0.0079	0	0	0	0	0	0	0	0	0	0	0	0	0.013119	0	0	0	0	0	0	0	0	0.029406	0	0	0	0	0	0	0	0	0.006217	0	0	0	0	0	0	0	0	0	0
g__Bergeyella	-0.12	0.8306	0.8992	no	down	0.2889	0.2714	0.2952	0.066728	0.238315	0.014491	0.203177	2.97439	0.064105	0.791702	0.029133	0.190942	0.074048	0.040504	0.049673	0.13775	0.095964	0.176207	1.25915	0.062171	0.148588	0.026841	0.035166	0.034582	0.055137	0.169512	1.18422	0.33848	0.278935	0.095271	0.067802	0.074877	0.114367	0.068387	0.391205	0.215483	0.21265	0.419029	0.08807	0.044343	0.024722	1.02129	0.18207	0.292928
g__Achromobacter	-0.38	0.8428	0.9098	no	down	0.0028	0.0023	0.003	0	0	0	0	0	0	0	0	0	0	0	0	0	0	0	0	0	0	0	0	0	0	0	0	0.003803	0	0	0	0	0	0	0	0	0	0	0	0	0.012361	0	0.00867	0
g__Phenylobacterium	-0.09	0.8597	0.9255	no	down	0.0033	0.0031	0.0033	0	0	0	0	0	0	0.004234	0	0	0	0.005063	0	0	0	0	0	0	0	0	0	0.148207	0	0	0	0	0	0	0	0	0	0	0	0	0	0	0	0	0	0	0	0
g__Blautia	0.17	0.8637	0.9271	no	up	0.0621	0.0676	0.0601	0	0	0	0	0	0.01202	0	0.32311	0	2.04044	0	1.18016	0	0	0	0.009761	0.005652	0.004245	0	0	0	0.099246	0	0	0	0	0	0	0	0	0.049736	0	0	0	0	0.096077	0	0	0	0	0.048821
g__Negativibacillus	2.91	0.874	0.9355	no	up	0.0005	0.0015	0.0002	0	0	0	0	0	0	0	0	0	0	0	0.082217	0	0	0	0	0	0	0	0	0	0	0	0	0	0	0.005774	0	0	0	0	0	0	0	0	0	0	0	0	0	0
g__Haemophilus	-0.08	0.8809	0.9403	no	down	7.1056	6.8051	7.2138	1.28837	7.64554	0.260844	17.9119	6.60622	0.524861	15.8806	4.56062	3.92028	4.92832	7.41228	0.685143	13.5061	2.55151	11.4392	3.8165	0.497372	4.28784	3.57526	3.45407	2.28732	10.2114	0.737178	8.06996	2.80672	7.11842	0.623593	1.61369	8.55098	6.0579	10.6497	6.54256	2.07648	9.66739	5.24402	3.94716	1.14552	6.77998	14.7096	5.03728	31.1201
g__Barnesiella	-2.55	0.888	0.9452	no	down	0.0269	0.0059	0.0345	0	0	0	0	0	0	0	0	0	0	0	0	0	0	0	0	0	0	0	0	0	0	0	0	0	0.011157	0.002887	0.002712	0	0	0	0	0	0	0	0.11209	0	0	0	0	0
g__Lactococcus	-1.67	0.8912	0.946	no	down	0.0125	0.0048	0.0153	0	0	0	0	0	0	0	0.002648	0	0	0	0	0.072155	0	0	0	0	0	0	0	0	0	0.003942	0	0	0	0	0	0.00599	0	0.031085	0	0	0.005453	0.030811	0.032026	0	0	0.045729	0	0
g__Flavobacteriaceae_unclassified	-0.99	0.8966	0.9467	no	down	0.0233	0.0135	0.0268	0	0	0	0.009235	0	0.032053	0	0.013242	0	0	0	0.005139	0	0	0	0.014641	0	0.004245	0.005368	0	0	0	0	0	0.030425	0	0	0	0.002995	0.014296	0	0	0.254662	0.147219	0.012324	0	0	0	0	0	0
g__Ralstonia	-0.7	0.8973	0.9467	no	down	0.0024	0.0016	0.0026	0	0	0	0	0.037114	0	0	0	0	0	0	0	0	0	0	0	0.011304	0	0	0	0.014821	0	0	0.003921	0	0	0	0	0.01198	0.007148	0.006217	0	0	0	0	0	0	0	0	0	0
g__Ensifer	-1.93	0.8994	0.9467	no	down	0.0015	0.0005	0.0019	0	0	0.024152	0	0	0	0	0	0	0	0	0	0	0	0	0	0	0	0	0	0	0	0	0	0.003803	0	0	0	0	0	0	0	0	0	0	0	0	0	0	0	0
g__Roseburia	0.89	0.9143	0.9556	no	up	0.2063	0.3114	0.1685	0.005133	0	0	0	0	0	0	1.2739	0	7.91081	0.040504	8.70988	0	0	0	0	0	0	0	0	0	0	0	0	0.003803	0	0.002887	0	0.00599	0	0	0	0.007836	0.005453	0	0.016013	0	0	0	0.00867	0.027898
g__Porphyromonadaceae_unclassified	-1.54	0.916	0.9556	no	down	0.0289	0.012	0.0349	0	0	0	0	0	0	0	0	0	0	0	0	0	0	0.004762	0	0	0	0.005368	0	0	0	0	0	0	0.178518	0.060627	0	0	0	0	0	0.007836	0.005453	0	0.144115	0	0	0	0	0
g__Comamonas	-1.46	0.9171	0.9556	no	down	0.0009	0.0004	0.0011	0	0	0	0	0	0	0	0	0	0	0	0	0	0	0	0	0	0	0	0	0	0	0	0	0	0	0	0	0	0	0	0	0	0	0	0	0	0	0	0	0
g__Phascolarctobacterium	0.16	0.9192	0.9556	no	up	0.0069	0.0075	0.0067	0	0	0	0	0	0	0	0.010594	0	0	0.005063	0.397383	0	0.016935	0	0	0.005652	0	0	0	0	0	0	0	0	0	0	0	0	0	0	0	0	0	0	0	0	0	0	0	0
g__Ochrobactrum	-0.87	0.9204	0.9556	no	down	0.0037	0.0023	0.0042	0	0	0	0	0	0	0	0	0	0	0	0	0	0	0	0	0	0	0	0	0	0	0	0	0	0	0	0	0	0	0	0.004497	0	0	0	0.040032	0	0.00618	0	0	0
g__Megamonas	2.55	0.927	0.9561	no	up	0.3	0.768	0.1314	0	0	0	0	0	0	0	16.1741	0.011934	27.5439	0.005063	0.642321	0.013119	0	0	0	0	0	0	0.003907	0.014821	0.003676	0	0	0	0	0	0	0	0	0.006217	0.004497	0.003918	0	0	0	0	0	0	0	0
g__Mucispirillum	-1.32	0.9289	0.9561	no	down	0.0008	0.0004	0.001	0	0	0	0	0	0	0	0	0	0	0	0	0	0	0	0	0	0	0	0	0	0	0	0	0	0	0	0	0	0	0	0	0.011754	0	0	0	0	0	0	0	0
g__Curvibacter	1.77	0.9289	0.9561	no	up	0.0008	0.0017	0.0005	0	0	0	0	0	0	0	0	0	0.09256	0	0	0	0	0	0	0	0	0	0	0	0	0	0	0	0.003719	0	0	0	0	0	0	0	0	0	0	0	0	0	0	0
g__Microbacteriaceae_unclassified	-1.71	0.9342	0.9561	no	down	0.0105	0.0039	0.0128	0	0	0	0	0	0	0	0	0	0	0	0	0	0	0	0	0	0	0	0.027351	0.044462	0	0	0	0	0	0	0	0	0	0	0	0	0	0	0.056045	0	0.00618	0	0.00867	0.06277
g__Streptobacillus	0.25	0.9363	0.9561	no	up	0.0409	0.0464	0.0389	0	0	0	0	0	0	0	0	0.184975	0.016455	0	0	0	0	0	0.043924	0	0.004245	0	0	0	0	0	0	0.117898	0	0	0	0.01198	0	0	0	0.058768	0	0	0	0	1.8974	0	0	0.020923
g__Thiorhodospira	-5.93	0.9419	0.9561	no	down	0.0045	0.0001	0.0061	0	0	0	0	0	0	0	0	0	0	0	0	0	0.005645	0	0	0	0	0	0	0	0	0	0	0	0	0	0	0	0	0	0	0	0	0	0	0	0	0	0	0
g__Hyphomicrobium	-5.7	0.9419	0.9561	no	down	0.0038	0.0001	0.0052	0	0	0	0	0	0	0	0	0	0	0	0	0	0	0	0	0	0	0	0	0	0	0	0	0	0	0	0	0	0	0	0	0	0	0	0	0	0	0	0	0
g__Demequina	-5.17	0.9501	0.9561	no	down	0.0027	0.0001	0.0036	0	0	0	0	0	0	0	0	0	0.006171	0	0	0	0	0	0	0	0	0	0	0	0	0	0	0	0	0	0	0	0	0	0	0	0	0	0	0	0	0	0	0
g__Ruegeria	-2	0.9501	0.9561	no	down	0.0025	0.0008	0.0032	0	0	0	0	0	0	0	0	0	0	0	0	0	0	0	0	0	0	0	0	0	0	0	0	0	0	0	0	0	0	0	0	0	0	0	0	0	0	0	0	0
g__Aerococcus	0.58	0.9501	0.9561	no	up	0.0009	0.0012	0.0008	0	0	0	0	0	0	0	0	0	0	0	0	0	0	0	0	0	0	0	0	0	0	0	0	0	0	0	0	0	0	0	0	0	0	0	0	0	0	0	0	0
g__Clostridium_XlVa	1.76	0.9503	0.9561	no	up	0.0539	0.1119	0.033	0.005133	0	0	0	0	0.004007	0	2.96096	0	2.07335	0.005063	1.16646	0	0	0	0	0	0	0	0	0	0.102922	0	0	0	0.003719	0.005774	0	0	0	0.149207	0	0.003918	0	0	0	0	0	0	0	0
g__Erysipelotrichaceae_unclassified	3.37	0.9511	0.9561	no	up	0.0066	0.0197	0.0019	0	0	0	0	0	0	0	0.037078	0	1.00582	0	0.099346	0	0	0	0	0	0	0	0	0	0	0	0	0	0	0	0	0	0	0	0	0	0	0	0	0	0	0	0	0
g__Pseudoramibacter	-1.08	0.9555	0.958	no	down	0.0031	0.0017	0.0036	0	0	0	0	0	0	0	0	0.011934	0	0	0	0	0	0	0	0	0	0	0	0	0	0	0	0	0	0.008661	0	0	0	0	0	0.015672	0	0.012324	0.016013	0	0	0	0	0
g__Nevskia	-1.2	0.9889	0.9889	no	down	0.002	0.001	0.0023	0	0	0	0.004618	0	0	0	0	0	0	0	0	0	0	0	0	0	0	0	0	0	0	0	0	0	0	0	0	0	0	0	0	0	0	0	0	0	0.018541	0	0	0
g__Conexibacter	NA	NA	NA	NA	no	0	0	0	0	0	0	0	0	0	0	0	0	0	0	0	0	0	0	0	0	0	0	0	0	0	0	0	0	0	0	0	0	0	0	0	0	0	0	0	0	0	0	0	0
[truncated: 178 more columns]
